# Supplementary material for: Dynamic co-evolution of transposable elements and the piRNA pathway in African cichlid fishes
Source: Genome Biol. 2025 Jan 22;26:14. doi: 10.1186/s13059-025-03475-z (PMC11753138; doi:10.1186/s13059-025-03475-z)
Supplement: Supplementary file 2 — Additional file 2. Table S1. Results of orthology analysis, PiggyBac-1 TIR BLASTN results, selection test results, and metadata on all the genomic resources used to ascertain presence/absence of piwil1 genes in Lake Malawi cichlid species. [file 13059_2025_3475_MOESM2_ESM.xlsx]

## Sheet: Table S1A. OrthoFinder OGs.
Table S1A. All OrthoFinder orthogroups.
Orthogroup	Amphilophus_citrinellus	Astatotilapia_calliptera	Danio_rerio	Gasterosteus_aculeatus	Haplochromis_burtoni	Neolamprologus_brichardi	Oreochromis_aureus	Oreochromis_niloticus	Oryzias_latipes	Pundamilia_nyererei	Takifugu_rubripes	Homo_sapiens	Maylandia_zebra	Mus_musculus
OG0000000	ENSACIG00000001715.1, ENSACIG00000001806.1, ENSACIG00000002722.1, ENSACIG00000002732.1, ENSACIG00000002738.1, ENSACIG00000005090.1, ENSACIG00000008528.1, ENSACIG00000013214.1, ENSACIG00000013223.1, ENSACIG00000013238.1, ENSACIG00000013242.1, ENSACIG00000013245.1, ENSACIG00000013250.1, ENSACIG00000013264.1, ENSACIG00000013281.1, ENSACIG00000013291.1, ENSACIG00000013830.1, ENSACIG00000014045.1, ENS…	ENSACLG00000004753.1, ENSACLG00000004767.1, ENSACLG00000004783.1, ENSACLG00000004800.1, ENSACLG00000004836.1, ENSACLG00000004842.1, ENSACLG00000004847.1, ENSACLG00000004850.1, ENSACLG00000004858.1, ENSACLG00000004905.1, ENSACLG00000004913.1, ENSACLG00000004923.1, ENSACLG00000004932.1, ENSACLG00000004940.1, ENSACLG00000004975.1, ENSACLG00000004986.1, ENSACLG00000005018.1, ENSACLG00000005046.1, ENS…	ENSDARG00000096243.2, ENSDARG00000096276.2, ENSDARG00000096301.2, ENSDARG00000096303.2, ENSDARG00000096316.2, ENSDARG00000096350.2, ENSDARG00000096357.2, ENSDARG00000096372.2, ENSDARG00000096387.2, ENSDARG00000096418.2	ENSGACG00000000569.1, ENSGACG00000001285.1, ENSGACG00000012763.1, ENSGACG00000012766.1, ENSGACG00000012776.1, ENSGACG00000012779.1, ENSGACG00000012792.1, ENSGACG00000012804.1, ENSGACG00000012809.1, ENSGACG00000012812.1	ENSHBUG00000000600.1, ENSHBUG00000001021.1, ENSHBUG00000006864.1, ENSHBUG00000006888.1, ENSHBUG00000007338.1, ENSHBUG00000007359.1, ENSHBUG00000007376.1, ENSHBUG00000008145.1, ENSHBUG00000008153.1, ENSHBUG00000010811.1, ENSHBUG00000012028.1, ENSHBUG00000012042.1, ENSHBUG00000012071.1, ENSHBUG00000012080.1, ENSHBUG00000012096.1, ENSHBUG00000012098.1, ENSHBUG00000012104.1, ENSHBUG00000012116.1, ENS…	ENSNBRG00000000099.1, ENSNBRG00000000100.1, ENSNBRG00000000214.1, ENSNBRG00000003882.1, ENSNBRG00000003892.1, ENSNBRG00000007655.1, ENSNBRG00000007677.1, ENSNBRG00000007699.1, ENSNBRG00000007706.1, ENSNBRG00000007716.1, ENSNBRG00000007741.1, ENSNBRG00000007748.1, ENSNBRG00000007761.1, ENSNBRG00000007779.1, ENSNBRG00000007783.1, ENSNBRG00000007801.1, ENSNBRG00000007817.1, ENSNBRG00000007826.1, ENS…	ENSOABG00000000158.1, ENSOABG00000000162.1, ENSOABG00000000863.1, ENSOABG00000000868.1, ENSOABG00000000875.1, ENSOABG00000000894.1, ENSOABG00000000896.1, ENSOABG00000000899.1, ENSOABG00000000901.1, ENSOABG00000000943.1, ENSOABG00000001167.1, ENSOABG00000001170.1, ENSOABG00000001173.1, ENSOABG00000001174.1, ENSOABG00000001175.1, ENSOABG00000001177.1, ENSOABG00000001179.1, ENSOABG00000001183.1, ENS…	ENSONIG00000004529.2, ENSONIG00000004534.2, ENSONIG00000004535.2, ENSONIG00000004540.2, ENSONIG00000006429.2, ENSONIG00000006430.2, ENSONIG00000014938.2, ENSONIG00000020996.2, ENSONIG00000021351.2, ENSONIG00000021352.2, ENSONIG00000021353.2, ENSONIG00000021355.2, ENSONIG00000027274.1, ENSONIG00000027437.1, ENSONIG00000027690.1, ENSONIG00000027760.1, ENSONIG00000028007.1, ENSONIG00000028335.1, ENS…	ENSORLG00000021911.1, ENSORLG00000022071.1, ENSORLG00000022210.1, ENSORLG00000022384.1, ENSORLG00000022719.1, ENSORLG00000022799.1, ENSORLG00000022902.1, ENSORLG00000023162.1, ENSORLG00000023357.1, ENSORLG00000023671.1, ENSORLG00000023673.1, ENSORLG00000024303.1, ENSORLG00000024345.1, ENSORLG00000024695.1, ENSORLG00000025246.1, ENSORLG00000025598.1, ENSORLG00000025931.1, ENSORLG00000026626.1, ENS…	ENSPNYG00000003373.1, ENSPNYG00000007991.1, ENSPNYG00000008003.1, ENSPNYG00000008036.1, ENSPNYG00000008057.1, ENSPNYG00000021939.1, ENSPNYG00000023308.1, ENSPNYG00000023314.1, ENSPNYG00000023321.1, ENSPNYG00000023322.1, ENSPNYG00000023325.1, ENSPNYG00000023326.1, ENSPNYG00000023330.1, ENSPNYG00000023332.1, ENSPNYG00000023345.1, ENSPNYG00000023357.1, ENSPNYG00000023358.1, ENSPNYG00000023359.1, ENS…	ENSTRUG00000003613.3, ENSTRUG00000023840.2, ENSTRUG00000024644.2, ENSTRUG00000025518.2, ENSTRUG00000026531.1, ENSTRUG00000027213.1, ENSTRUG00000027255.1, ENSTRUG00000027843.1, ENSTRUG00000028229.1, ENSTRUG00000028672.1, ENSTRUG00000028731.1, ENSTRUG00000029321.1, ENSTRUG00000029323.1, ENSTRUG00000029335.1, ENSTRUG00000029416.1, ENSTRUG00000029517.1, ENSTRUG00000029608.1, ENSTRUG00000029871.1, ENS…	ENSG00000211938.2, ENSG00000211941.3, ENSG00000211946.3, ENSG00000211947.2, ENSG00000211949.3, ENSG00000211955.2, ENSG00000211962.2, ENSG00000211964.3, ENSG00000211965.4, ENSG00000211967.3, ENSG00000211972.2, ENSG00000211976.2, ENSG00000223648.4, ENSG00000224650.2, ENSG00000225698.3, ENSG00000232216.1, ENSG00000233732.5, ENSG00000259490.2, ENSG00000270472.2, ENSG00000270550.1, ENSG00000271178.1, …	ENSMZEG00005000571.1, ENSMZEG00005000622.1, ENSMZEG00005003825.1, ENSMZEG00005009719.1, ENSMZEG00005009745.1, ENSMZEG00005009792.1, ENSMZEG00005009800.1, ENSMZEG00005009815.1, ENSMZEG00005009829.1, ENSMZEG00005009869.1, ENSMZEG00005009878.1, ENSMZEG00005009883.1, ENSMZEG00005009899.1, ENSMZEG00005009903.1, ENSMZEG00005009915.1, ENSMZEG00005009923.1, ENSMZEG00005009975.1, ENSMZEG00005009982.1, ENS…	ENSMUSG00000076646.3, ENSMUSG00000076652.4, ENSMUSG00000076653.4, ENSMUSG00000076655.2, ENSMUSG00000076661.2, ENSMUSG00000076665.4, ENSMUSG00000076668.4, ENSMUSG00000076671.5, ENSMUSG00000076677.1, ENSMUSG00000076680.1, ENSMUSG00000094134.2, ENSMUSG00000094164.2, ENSMUSG00000094174.2, ENSMUSG00000094194.2, ENSMUSG00000094951.1, ENSMUSG00000095210.2, ENSMUSG00000095285.2, ENSMUSG00000095429.1, ENS…
OG0000001	ENSACIG00000000133.1, ENSACIG00000001635.1, ENSACIG00000003218.1, ENSACIG00000003886.1, ENSACIG00000003895.1, ENSACIG00000006014.1, ENSACIG00000006067.1, ENSACIG00000006375.1, ENSACIG00000006996.1, ENSACIG00000007024.1, ENSACIG00000007342.1, ENSACIG00000008832.1, ENSACIG00000010616.1, ENSACIG00000015019.1, ENSACIG00000015987.1, ENSACIG00000016176.1, ENSACIG00000018412.1, ENSACIG00000018781.1, ENS…	ENSACLG00000001397.1, ENSACLG00000001546.1, ENSACLG00000001625.1, ENSACLG00000002933.1, ENSACLG00000003739.1, ENSACLG00000004668.1, ENSACLG00000004789.1, ENSACLG00000004825.1, ENSACLG00000004843.1, ENSACLG00000004859.1, ENSACLG00000005070.1, ENSACLG00000005108.1, ENSACLG00000005341.1, ENSACLG00000005860.1, ENSACLG00000006019.1, ENSACLG00000006034.1, ENSACLG00000006400.1, ENSACLG00000006472.1, ENS…	ENSDARG00000074653.6, ENSDARG00000106998.2, ENSDARG00000113527.1	ENSGACG00000001447.1, ENSGACG00000005692.1, ENSGACG00000017802.1	ENSHBUG00000001417.1, ENSHBUG00000001774.1, ENSHBUG00000003673.1, ENSHBUG00000004034.1, ENSHBUG00000004343.1, ENSHBUG00000005019.1, ENSHBUG00000006854.1, ENSHBUG00000008763.1, ENSHBUG00000008913.1, ENSHBUG00000009427.1, ENSHBUG00000010703.1, ENSHBUG00000011578.1, ENSHBUG00000012506.1, ENSHBUG00000014589.1, ENSHBUG00000014912.1, ENSHBUG00000014980.1, ENSHBUG00000016415.1, ENSHBUG00000016976.1, ENS…	ENSNBRG00000001032.1, ENSNBRG00000001489.1, ENSNBRG00000002191.1, ENSNBRG00000002787.1, ENSNBRG00000003271.1, ENSNBRG00000003460.1, ENSNBRG00000003904.1, ENSNBRG00000004685.1, ENSNBRG00000005517.1, ENSNBRG00000005975.1, ENSNBRG00000006118.1, ENSNBRG00000006216.1, ENSNBRG00000006540.1, ENSNBRG00000010007.1, ENSNBRG00000010722.1, ENSNBRG00000011304.1, ENSNBRG00000012040.1, ENSNBRG00000012124.1, ENS…	ENSOABG00000000753.1, ENSOABG00000000754.1, ENSOABG00000000755.1, ENSOABG00000000953.1, ENSOABG00000001084.1, ENSOABG00000001103.1, ENSOABG00000001585.1, ENSOABG00000001672.1, ENSOABG00000001896.1, ENSOABG00000001903.1, ENSOABG00000002374.1, ENSOABG00000002817.1, ENSOABG00000002818.1, ENSOABG00000004298.1, ENSOABG00000004570.1, ENSOABG00000005777.1, ENSOABG00000008069.1, ENSOABG00000008070.1, ENS…	ENSONIG00000000069.2, ENSONIG00000001220.2, ENSONIG00000001529.2, ENSONIG00000001840.2, ENSONIG00000003581.2, ENSONIG00000003583.2, ENSONIG00000003989.2, ENSONIG00000003993.2, ENSONIG00000004095.2, ENSONIG00000004284.2, ENSONIG00000006724.2, ENSONIG00000007251.2, ENSONIG00000007325.2, ENSONIG00000007406.2, ENSONIG00000007421.2, ENSONIG00000008960.2, ENSONIG00000008964.2, ENSONIG00000009118.2, ENS…	ENSORLG00000000534.2, ENSORLG00000000595.2, ENSORLG00000001248.2, ENSORLG00000001560.2, ENSORLG00000001783.2, ENSORLG00000001809.2, ENSORLG00000002617.2, ENSORLG00000011492.2, ENSORLG00000015649.2, ENSORLG00000022029.1, ENSORLG00000022467.1, ENSORLG00000023070.1, ENSORLG00000023548.1, ENSORLG00000025162.1, ENSORLG00000026051.1, ENSORLG00000026389.1, ENSORLG00000026501.1, ENSORLG00000026826.1, ENS…	ENSPNYG00000000497.1, ENSPNYG00000002604.1, ENSPNYG00000003281.1, ENSPNYG00000003379.1, ENSPNYG00000003816.1, ENSPNYG00000004532.1, ENSPNYG00000004570.1, ENSPNYG00000006962.1, ENSPNYG00000007827.1, ENSPNYG00000008488.1, ENSPNYG00000008824.1, ENSPNYG00000009078.1, ENSPNYG00000009453.1, ENSPNYG00000009517.1, ENSPNYG00000009542.1, ENSPNYG00000009601.1, ENSPNYG00000009631.1, ENSPNYG00000010322.1, ENS…	ENSTRUG00000001907.3, ENSTRUG00000002174.3, ENSTRUG00000006091.3, ENSTRUG00000014811.3, ENSTRUG00000021403.2, ENSTRUG00000026666.1, ENSTRUG00000027059.1, ENSTRUG00000027877.1, ENSTRUG00000028656.1, ENSTRUG00000028940.1, ENSTRUG00000031777.1, ENSTRUG00000032079.1, ENSTRUG00000032824.1, ENSTRUG00000033223.1		ENSMZEG00005003850.1, ENSMZEG00005004166.1, ENSMZEG00005006379.1, ENSMZEG00005009030.1, ENSMZEG00005009187.1, ENSMZEG00005011201.1, ENSMZEG00005011610.1, ENSMZEG00005011628.1, ENSMZEG00005011644.1, ENSMZEG00005012495.1, ENSMZEG00005012531.1, ENSMZEG00005012556.1, ENSMZEG00005012567.1, ENSMZEG00005012597.1, ENSMZEG00005013000.1, ENSMZEG00005013041.1, ENSMZEG00005013053.1, ENSMZEG00005013084.1, ENS…
OG0000002		ENSACLG00000000147.1, ENSACLG00000000441.1, ENSACLG00000001514.1, ENSACLG00000002015.1, ENSACLG00000002045.1, ENSACLG00000002292.1, ENSACLG00000002607.1, ENSACLG00000002681.1, ENSACLG00000003460.1, ENSACLG00000003838.1, ENSACLG00000004031.1, ENSACLG00000004070.1, ENSACLG00000004073.1, ENSACLG00000004411.1, ENSACLG00000004589.1, ENSACLG00000004709.1, ENSACLG00000004726.1, ENSACLG00000004901.1, ENS…			ENSHBUG00000000644.1		ENSOABG00000012295.1	ENSONIG00000027125.1, ENSONIG00000027157.1, ENSONIG00000027165.1, ENSONIG00000027232.1, ENSONIG00000027241.1, ENSONIG00000027278.1, ENSONIG00000027402.1, ENSONIG00000027505.1, ENSONIG00000027750.1, ENSONIG00000027829.1, ENSONIG00000027917.1, ENSONIG00000027964.1, ENSONIG00000028065.1, ENSONIG00000028072.1, ENSONIG00000028194.1, ENSONIG00000028229.1, ENSONIG00000028282.1, ENSONIG00000028285.1, ENS…	ENSORLG00000022158.1	ENSPNYG00000000466.1, ENSPNYG00000000611.1, ENSPNYG00000001418.1, ENSPNYG00000002802.1, ENSPNYG00000003452.1, ENSPNYG00000003975.1, ENSPNYG00000004351.1, ENSPNYG00000004830.1, ENSPNYG00000004866.1, ENSPNYG00000005572.1, ENSPNYG00000006332.1, ENSPNYG00000008745.1, ENSPNYG00000008888.1, ENSPNYG00000008933.1, ENSPNYG00000009391.1, ENSPNYG00000009582.1, ENSPNYG00000012706.1, ENSPNYG00000015206.1, ENS…			ENSMZEG00005001797.1, ENSMZEG00005003516.1, ENSMZEG00005004511.1, ENSMZEG00005004818.1, ENSMZEG00005005434.1, ENSMZEG00005005673.1, ENSMZEG00005007004.1, ENSMZEG00005010109.1, ENSMZEG00005013469.1, ENSMZEG00005015061.1, ENSMZEG00005015164.1, ENSMZEG00005015604.1, ENSMZEG00005016095.1, ENSMZEG00005016299.1, ENSMZEG00005017318.1, ENSMZEG00005018042.1, ENSMZEG00005023803.1, ENSMZEG00005026021.1, ENS…
OG0000003	ENSACIG00000000441.1, ENSACIG00000002767.1, ENSACIG00000013369.1, ENSACIG00000015568.1, ENSACIG00000016385.1	ENSACLG00000000306.1, ENSACLG00000000324.1, ENSACLG00000000350.1, ENSACLG00000000539.1, ENSACLG00000000603.1, ENSACLG00000000729.1, ENSACLG00000000975.1, ENSACLG00000001064.1, ENSACLG00000001148.1, ENSACLG00000001172.1, ENSACLG00000001269.1, ENSACLG00000001570.1, ENSACLG00000001651.1, ENSACLG00000001661.1, ENSACLG00000001664.1, ENSACLG00000001907.1, ENSACLG00000001910.1, ENSACLG00000002124.1, ENS…	ENSDARG00000100384.2, ENSDARG00000103767.2, ENSDARG00000104657.2, ENSDARG00000109467.1, ENSDARG00000109912.1, ENSDARG00000110005.1, ENSDARG00000110114.1, ENSDARG00000110352.1, ENSDARG00000111643.1, ENSDARG00000112024.1, ENSDARG00000114741.1, ENSDARG00000115365.1, ENSDARG00000116059.1, ENSDARG00000116298.1, ENSDARG00000117168.1, ENSDARG00000117189.1	ENSGACG00000014059.1	ENSHBUG00000006323.1	ENSNBRG00000022304.1	ENSOABG00000022117.1	ENSONIG00000027600.1, ENSONIG00000030105.1, ENSONIG00000033627.1, ENSONIG00000034433.1, ENSONIG00000035345.1, ENSONIG00000037256.1, ENSONIG00000040573.1, ENSONIG00000043149.1	ENSORLG00000000574.2, ENSORLG00000002297.2, ENSORLG00000012221.2, ENSORLG00000013337.2, ENSORLG00000016291.2, ENSORLG00000018498.2, ENSORLG00000022691.1, ENSORLG00000024502.1, ENSORLG00000027786.1, ENSORLG00000027947.1, ENSORLG00000027953.1, ENSORLG00000029129.1, ENSORLG00000030559.1	ENSPNYG00000000849.1, ENSPNYG00000001508.1, ENSPNYG00000001923.1, ENSPNYG00000002246.1, ENSPNYG00000002738.1, ENSPNYG00000003340.1, ENSPNYG00000003581.1, ENSPNYG00000004670.1, ENSPNYG00000004998.1, ENSPNYG00000005052.1, ENSPNYG00000005591.1, ENSPNYG00000005934.1, ENSPNYG00000008706.1, ENSPNYG00000008821.1, ENSPNYG00000008977.1, ENSPNYG00000009848.1, ENSPNYG00000010026.1, ENSPNYG00000010230.1, ENS…	ENSTRUG00000026135.1, ENSTRUG00000026142.1, ENSTRUG00000026209.1, ENSTRUG00000027098.1, ENSTRUG00000027420.1, ENSTRUG00000028322.1, ENSTRUG00000028387.1, ENSTRUG00000028515.1, ENSTRUG00000028574.1, ENSTRUG00000028952.1, ENSTRUG00000029613.1, ENSTRUG00000029989.1, ENSTRUG00000030689.1, ENSTRUG00000030942.1, ENSTRUG00000031537.1, ENSTRUG00000032177.1, ENSTRUG00000032512.1, ENSTRUG00000032888.1, ENS…		ENSMZEG00005003365.1, ENSMZEG00005005747.1, ENSMZEG00005006327.1, ENSMZEG00005007843.1, ENSMZEG00005008198.1, ENSMZEG00005008314.1, ENSMZEG00005009073.1, ENSMZEG00005009100.1, ENSMZEG00005009315.1, ENSMZEG00005010725.1, ENSMZEG00005011102.1, ENSMZEG00005011691.1, ENSMZEG00005014609.1, ENSMZEG00005014635.1, ENSMZEG00005014764.1, ENSMZEG00005015105.1, ENSMZEG00005016531.1, ENSMZEG00005016902.1, ENS…
OG0000004	ENSACIG00000007251.1, ENSACIG00000014586.1, ENSACIG00000014593.1, ENSACIG00000015044.1, ENSACIG00000015052.1, ENSACIG00000015129.1, ENSACIG00000017025.1, ENSACIG00000017385.1, ENSACIG00000018946.1, ENSACIG00000019700.1, ENSACIG00000019735.1, ENSACIG00000019748.1, ENSACIG00000019763.1, ENSACIG00000020204.1, ENSACIG00000020223.1, ENSACIG00000024443.1	ENSACLG00000018577.1, ENSACLG00000018593.1, ENSACLG00000018612.1, ENSACLG00000018623.1, ENSACLG00000018634.1, ENSACLG00000018694.1, ENSACLG00000019209.1, ENSACLG00000019221.1, ENSACLG00000019243.1, ENSACLG00000019254.1, ENSACLG00000020229.1, ENSACLG00000020257.1, ENSACLG00000020292.1, ENSACLG00000020301.1, ENSACLG00000020315.1, ENSACLG00000020334.1, ENSACLG00000020356.1, ENSACLG00000020361.1, ENS…	ENSDARG00000076803.4, ENSDARG00000077036.2, ENSDARG00000077393.3, ENSDARG00000078427.2, ENSDARG00000079242.2, ENSDARG00000087496.3, ENSDARG00000098172.2, ENSDARG00000098394.2, ENSDARG00000098496.2, ENSDARG00000098629.2, ENSDARG00000099027.2, ENSDARG00000099052.2, ENSDARG00000099064.2, ENSDARG00000099074.2, ENSDARG00000099140.2, ENSDARG00000099259.2, ENSDARG00000099454.2, ENSDARG00000099526.2, ENS…		ENSHBUG00000003158.1, ENSHBUG00000005867.1, ENSHBUG00000005912.1, ENSHBUG00000007869.1, ENSHBUG00000007877.1, ENSHBUG00000007889.1, ENSHBUG00000007904.1, ENSHBUG00000015124.1, ENSHBUG00000015137.1, ENSHBUG00000015175.1, ENSHBUG00000015192.1, ENSHBUG00000016929.1, ENSHBUG00000019609.1, ENSHBUG00000020988.1, ENSHBUG00000020995.1	ENSNBRG00000013493.1, ENSNBRG00000013573.1, ENSNBRG00000013770.1	ENSOABG00000000447.1, ENSOABG00000003320.1, ENSOABG00000003680.1, ENSOABG00000005605.1, ENSOABG00000007429.1, ENSOABG00000007439.1, ENSOABG00000007463.1, ENSOABG00000007464.1, ENSOABG00000008935.1, ENSOABG00000009008.1, ENSOABG00000009206.1, ENSOABG00000014863.1, ENSOABG00000016377.1, ENSOABG00000018066.1, ENSOABG00000018351.1, ENSOABG00000021188.1, ENSOABG00000021191.1, ENSOABG00000021196.1	ENSONIG00000027103.1, ENSONIG00000027624.1, ENSONIG00000027748.1, ENSONIG00000028882.1, ENSONIG00000029147.1, ENSONIG00000029532.1, ENSONIG00000029878.1, ENSONIG00000029960.1, ENSONIG00000030401.1, ENSONIG00000030624.1, ENSONIG00000031035.1, ENSONIG00000031514.1, ENSONIG00000032204.1, ENSONIG00000032312.1, ENSONIG00000032797.1, ENSONIG00000033073.1, ENSONIG00000033197.1, ENSONIG00000033582.1, ENS…	ENSORLG00000002171.2, ENSORLG00000007247.2, ENSORLG00000007250.2, ENSORLG00000007258.2, ENSORLG00000007275.2, ENSORLG00000018726.2, ENSORLG00000021927.1, ENSORLG00000022030.1, ENSORLG00000022057.1, ENSORLG00000022130.1, ENSORLG00000022204.1, ENSORLG00000022658.1, ENSORLG00000022765.1, ENSORLG00000023172.1, ENSORLG00000023303.1, ENSORLG00000024015.1, ENSORLG00000024854.1, ENSORLG00000024895.1, ENS…	ENSPNYG00000005167.1, ENSPNYG00000007517.1, ENSPNYG00000007532.1, ENSPNYG00000021340.1, ENSPNYG00000023703.1, ENSPNYG00000023959.1	ENSTRUG00000022886.2, ENSTRUG00000025993.1, ENSTRUG00000026128.1, ENSTRUG00000026352.1, ENSTRUG00000027018.1, ENSTRUG00000027045.1, ENSTRUG00000027893.1, ENSTRUG00000028172.1, ENSTRUG00000028267.1, ENSTRUG00000028367.1, ENSTRUG00000028569.1, ENSTRUG00000028616.1, ENSTRUG00000028787.1, ENSTRUG00000029309.1, ENSTRUG00000029999.1, ENSTRUG00000030399.1, ENSTRUG00000030493.1, ENSTRUG00000030717.1, ENS…	ENSG00000211819.3	ENSMZEG00005003276.1, ENSMZEG00005003986.1, ENSMZEG00005004003.1, ENSMZEG00005004025.1, ENSMZEG00005004059.1, ENSMZEG00005015290.1, ENSMZEG00005015292.1, ENSMZEG00005015298.1, ENSMZEG00005015302.1, ENSMZEG00005015306.1, ENSMZEG00005015309.1, ENSMZEG00005015315.1, ENSMZEG00005015318.1, ENSMZEG00005022703.1, ENSMZEG00005022708.1, ENSMZEG00005022713.1, ENSMZEG00005022714.1, ENSMZEG00005022716.1, ENS…	ENSMUSG00000093915.2, ENSMUSG00000094607.2
OG0000005	ENSACIG00000003865.1, ENSACIG00000005835.1, ENSACIG00000009172.1, ENSACIG00000011587.1, ENSACIG00000014717.1, ENSACIG00000015257.1, ENSACIG00000017886.1, ENSACIG00000019983.1, ENSACIG00000020054.1	ENSACLG00000006884.1, ENSACLG00000007745.1, ENSACLG00000009949.1, ENSACLG00000009954.1, ENSACLG00000010141.1, ENSACLG00000011348.1, ENSACLG00000011368.1, ENSACLG00000011371.1, ENSACLG00000012080.1, ENSACLG00000013207.1, ENSACLG00000014101.1, ENSACLG00000014451.1, ENSACLG00000014809.1, ENSACLG00000015335.1, ENSACLG00000016747.1, ENSACLG00000018249.1, ENSACLG00000018371.1, ENSACLG00000018384.1, ENS…	ENSDARG00000039900.8		ENSHBUG00000003994.1, ENSHBUG00000007451.1, ENSHBUG00000013434.1, ENSHBUG00000014883.1, ENSHBUG00000015432.1, ENSHBUG00000018945.1	ENSNBRG00000000120.1, ENSNBRG00000003379.1, ENSNBRG00000008410.1, ENSNBRG00000009847.1, ENSNBRG00000009878.1, ENSNBRG00000011587.1, ENSNBRG00000013988.1, ENSNBRG00000014112.1, ENSNBRG00000015070.1, ENSNBRG00000022522.1, ENSNBRG00000022745.1, ENSNBRG00000024277.1	ENSOABG00000000196.1, ENSOABG00000000596.1, ENSOABG00000003991.1, ENSOABG00000004369.1, ENSOABG00000004421.1, ENSOABG00000004926.1, ENSOABG00000007725.1, ENSOABG00000008723.1, ENSOABG00000009221.1, ENSOABG00000009259.1, ENSOABG00000015450.1, ENSOABG00000016122.1, ENSOABG00000016125.1, ENSOABG00000017054.1, ENSOABG00000018258.1, ENSOABG00000018957.1, ENSOABG00000022203.1, ENSOABG00000022218.1, ENS…	ENSONIG00000000444.2, ENSONIG00000003297.2, ENSONIG00000003991.2, ENSONIG00000006676.2, ENSONIG00000007461.2, ENSONIG00000007787.2, ENSONIG00000008002.2, ENSONIG00000008099.2, ENSONIG00000008211.2, ENSONIG00000009115.2, ENSONIG00000009934.2, ENSONIG00000014004.2, ENSONIG00000014581.2, ENSONIG00000018013.2, ENSONIG00000027133.1, ENSONIG00000027422.1, ENSONIG00000027815.1, ENSONIG00000028223.1, ENS…	ENSORLG00000000016.2, ENSORLG00000001068.2, ENSORLG00000001776.2, ENSORLG00000002649.2, ENSORLG00000003157.2, ENSORLG00000003160.2, ENSORLG00000016854.2, ENSORLG00000018201.2, ENSORLG00000022109.1, ENSORLG00000022480.1, ENSORLG00000022889.1, ENSORLG00000023260.1, ENSORLG00000023510.1, ENSORLG00000023582.1, ENSORLG00000023664.1, ENSORLG00000023695.1, ENSORLG00000023898.1, ENSORLG00000024454.1, ENS…	ENSPNYG00000005190.1, ENSPNYG00000010153.1, ENSPNYG00000018264.1, ENSPNYG00000021040.1, ENSPNYG00000024271.1	ENSTRUG00000000100.3, ENSTRUG00000001325.3, ENSTRUG00000002379.3, ENSTRUG00000002476.3, ENSTRUG00000005428.3, ENSTRUG00000006039.3, ENSTRUG00000008094.3, ENSTRUG00000013076.3, ENSTRUG00000019902.2, ENSTRUG00000020038.2, ENSTRUG00000022316.2, ENSTRUG00000024273.2, ENSTRUG00000024361.2, ENSTRUG00000024613.2, ENSTRUG00000025994.1, ENSTRUG00000026003.1, ENSTRUG00000026194.1, ENSTRUG00000026241.1, ENS…		ENSMZEG00005000322.1, ENSMZEG00005000457.1, ENSMZEG00005000482.1, ENSMZEG00005002558.1, ENSMZEG00005004033.1, ENSMZEG00005007137.1, ENSMZEG00005008139.1, ENSMZEG00005008683.1, ENSMZEG00005012412.1, ENSMZEG00005012758.1, ENSMZEG00005012778.1, ENSMZEG00005013555.1, ENSMZEG00005013588.1, ENSMZEG00005013842.1, ENSMZEG00005015352.1, ENSMZEG00005018980.1, ENSMZEG00005019459.1, ENSMZEG00005019946.1, ENS…
OG0000006	ENSACIG00000003959.1, ENSACIG00000007770.1, ENSACIG00000009380.1, ENSACIG00000010326.1, ENSACIG00000011368.1, ENSACIG00000011413.1, ENSACIG00000011465.1, ENSACIG00000014475.1, ENSACIG00000014485.1, ENSACIG00000015046.1, ENSACIG00000015131.1, ENSACIG00000015187.1, ENSACIG00000015203.1, ENSACIG00000017885.1, ENSACIG00000017894.1, ENSACIG00000017935.1, ENSACIG00000018065.1, ENSACIG00000018351.1, ENS…	ENSACLG00000000723.1, ENSACLG00000001259.1, ENSACLG00000002637.1, ENSACLG00000002976.1, ENSACLG00000003004.1, ENSACLG00000004906.1, ENSACLG00000005050.1, ENSACLG00000005524.1, ENSACLG00000008050.1, ENSACLG00000008057.1, ENSACLG00000008361.1, ENSACLG00000008362.1, ENSACLG00000008365.1, ENSACLG00000008372.1, ENSACLG00000008843.1, ENSACLG00000008883.1, ENSACLG00000008884.1, ENSACLG00000008886.1, ENS…	ENSDARG00000008164.8, ENSDARG00000027907.9, ENSDARG00000028850.9, ENSDARG00000053940.6, ENSDARG00000054184.7, ENSDARG00000054805.5, ENSDARG00000058329.7, ENSDARG00000060962.9, ENSDARG00000074813.5, ENSDARG00000095113.3, ENSDARG00000096304.4, ENSDARG00000099138.2, ENSDARG00000099509.2, ENSDARG00000100046.2, ENSDARG00000100450.2, ENSDARG00000100539.2, ENSDARG00000100909.2, ENSDARG00000102018.2, ENS…	ENSGACG00000000722.1, ENSGACG00000001032.1, ENSGACG00000001033.1, ENSGACG00000001036.1, ENSGACG00000001037.1, ENSGACG00000001038.1, ENSGACG00000001044.1, ENSGACG00000001051.1, ENSGACG00000001053.1, ENSGACG00000001057.1, ENSGACG00000001390.1, ENSGACG00000001407.1, ENSGACG00000001635.1, ENSGACG00000001791.1, ENSGACG00000003300.1, ENSGACG00000008450.1, ENSGACG00000008587.1, ENSGACG00000008594.1, ENS…	ENSHBUG00000001243.1, ENSHBUG00000001989.1, ENSHBUG00000002092.1, ENSHBUG00000002980.1, ENSHBUG00000003907.1, ENSHBUG00000011515.1, ENSHBUG00000012362.1, ENSHBUG00000013973.1, ENSHBUG00000016104.1, ENSHBUG00000018231.1, ENSHBUG00000019844.1, ENSHBUG00000019949.1, ENSHBUG00000020807.1, ENSHBUG00000021127.1, ENSHBUG00000022264.1, ENSHBUG00000022309.1, ENSHBUG00000022318.1, ENSHBUG00000022330.1, ENS…	ENSNBRG00000001839.1, ENSNBRG00000003091.1, ENSNBRG00000003128.1, ENSNBRG00000006381.1, ENSNBRG00000006452.1, ENSNBRG00000006571.1, ENSNBRG00000008954.1, ENSNBRG00000010270.1, ENSNBRG00000011349.1, ENSNBRG00000014162.1, ENSNBRG00000016334.1, ENSNBRG00000016471.1, ENSNBRG00000018145.1, ENSNBRG00000018698.1, ENSNBRG00000020879.1, ENSNBRG00000020899.1, ENSNBRG00000020912.1, ENSNBRG00000020926.1	ENSOABG00000000023.1, ENSOABG00000000242.1, ENSOABG00000000747.1, ENSOABG00000002769.1, ENSOABG00000002773.1, ENSOABG00000002774.1, ENSOABG00000002977.1, ENSOABG00000003371.1, ENSOABG00000003769.1, ENSOABG00000003770.1, ENSOABG00000003771.1, ENSOABG00000003773.1, ENSOABG00000003776.1, ENSOABG00000003778.1, ENSOABG00000004489.1, ENSOABG00000008640.1, ENSOABG00000010087.1, ENSOABG00000010453.1, ENS…	ENSONIG00000000317.2, ENSONIG00000006725.2, ENSONIG00000006777.2, ENSONIG00000007186.2, ENSONIG00000008003.2, ENSONIG00000009114.2, ENSONIG00000010767.2, ENSONIG00000012505.2, ENSONIG00000018019.2, ENSONIG00000019814.2, ENSONIG00000019925.2, ENSONIG00000020644.2, ENSONIG00000021025.2, ENSONIG00000027129.1, ENSONIG00000028044.1, ENSONIG00000028400.1, ENSONIG00000028980.1, ENSONIG00000028992.1, ENS…	ENSORLG00000003985.2, ENSORLG00000008015.2, ENSORLG00000010106.2, ENSORLG00000028979.1	ENSPNYG00000000888.1, ENSPNYG00000002108.1, ENSPNYG00000004976.1, ENSPNYG00000005089.1, ENSPNYG00000009916.1, ENSPNYG00000009928.1, ENSPNYG00000009940.1, ENSPNYG00000010027.1, ENSPNYG00000010163.1, ENSPNYG00000010196.1, ENSPNYG00000012936.1, ENSPNYG00000015452.1, ENSPNYG00000017613.1, ENSPNYG00000018255.1, ENSPNYG00000021229.1, ENSPNYG00000021239.1, ENSPNYG00000021433.1, ENSPNYG00000023782.1	ENSTRUG00000003029.3, ENSTRUG00000007217.3, ENSTRUG00000023557.2, ENSTRUG00000029650.1, ENSTRUG00000032492.1		ENSMZEG00005001324.1, ENSMZEG00005001361.1, ENSMZEG00005001527.1, ENSMZEG00005004011.1, ENSMZEG00005004099.1, ENSMZEG00005008490.1, ENSMZEG00005011870.1, ENSMZEG00005011876.1, ENSMZEG00005011892.1, ENSMZEG00005011900.1, ENSMZEG00005011919.1, ENSMZEG00005011924.1, ENSMZEG00005011942.1, ENSMZEG00005012163.1, ENSMZEG00005013029.1, ENSMZEG00005013301.1, ENSMZEG00005013499.1, ENSMZEG00005013562.1, ENS…
OG0000007	ENSACIG00000001946.1, ENSACIG00000001955.1, ENSACIG00000003796.1, ENSACIG00000007445.1, ENSACIG00000008838.1, ENSACIG00000010281.1, ENSACIG00000010873.1, ENSACIG00000015249.1, ENSACIG00000015265.1, ENSACIG00000015274.1, ENSACIG00000015294.1, ENSACIG00000015487.1, ENSACIG00000016517.1, ENSACIG00000018188.1, ENSACIG00000022985.1	ENSACLG00000000987.1, ENSACLG00000001053.1, ENSACLG00000001086.1, ENSACLG00000002842.1, ENSACLG00000002848.1, ENSACLG00000007790.1, ENSACLG00000007806.1, ENSACLG00000007810.1, ENSACLG00000007813.1, ENSACLG00000008962.1, ENSACLG00000008967.1, ENSACLG00000008979.1, ENSACLG00000008983.1, ENSACLG00000008996.1, ENSACLG00000009009.1, ENSACLG00000009038.1, ENSACLG00000010696.1, ENSACLG00000010702.1, ENS…	ENSDARG00000098570.2, ENSDARG00000102230.2, ENSDARG00000103555.2, ENSDARG00000110349.1	ENSGACG00000000058.1, ENSGACG00000002997.1, ENSGACG00000019055.1	ENSHBUG00000000597.1, ENSHBUG00000001169.1, ENSHBUG00000001882.1, ENSHBUG00000006514.1, ENSHBUG00000015233.1, ENSHBUG00000016599.1, ENSHBUG00000019184.1, ENSHBUG00000019617.1, ENSHBUG00000020086.1, ENSHBUG00000020106.1	ENSNBRG00000000530.1, ENSNBRG00000000954.1, ENSNBRG00000000993.1, ENSNBRG00000001041.1, ENSNBRG00000001064.1, ENSNBRG00000001104.1, ENSNBRG00000001123.1, ENSNBRG00000003216.1, ENSNBRG00000005333.1, ENSNBRG00000010778.1, ENSNBRG00000010793.1, ENSNBRG00000018160.1, ENSNBRG00000023388.1, ENSNBRG00000023396.1, ENSNBRG00000023399.1	ENSOABG00000000091.1, ENSOABG00000000174.1, ENSOABG00000000881.1, ENSOABG00000003896.1, ENSOABG00000004004.1, ENSOABG00000004277.1, ENSOABG00000004378.1, ENSOABG00000005229.1, ENSOABG00000005230.1, ENSOABG00000005233.1, ENSOABG00000005348.1, ENSOABG00000006099.1, ENSOABG00000007045.1, ENSOABG00000009021.1, ENSOABG00000009022.1, ENSOABG00000009260.1, ENSOABG00000009264.1, ENSOABG00000009920.1, ENS…	ENSONIG00000000232.2, ENSONIG00000007150.2, ENSONIG00000007152.2, ENSONIG00000007819.2, ENSONIG00000007918.2, ENSONIG00000008147.2, ENSONIG00000009150.2, ENSONIG00000009363.2, ENSONIG00000009366.2, ENSONIG00000009368.2, ENSONIG00000011628.2, ENSONIG00000012411.2, ENSONIG00000012519.2, ENSONIG00000012989.2, ENSONIG00000012993.2, ENSONIG00000013715.2, ENSONIG00000013723.2, ENSONIG00000016391.2, ENS…	ENSORLG00000019485.2, ENSORLG00000023721.1, ENSORLG00000024960.1, ENSORLG00000025718.1, ENSORLG00000026430.1, ENSORLG00000027459.1, ENSORLG00000027965.1, ENSORLG00000028105.1, ENSORLG00000029485.1	ENSPNYG00000000892.1, ENSPNYG00000001621.1, ENSPNYG00000003819.1, ENSPNYG00000015729.1, ENSPNYG00000015786.1, ENSPNYG00000015804.1, ENSPNYG00000015817.1, ENSPNYG00000015833.1, ENSPNYG00000018489.1, ENSPNYG00000020636.1, ENSPNYG00000020641.1, ENSPNYG00000021519.1, ENSPNYG00000021529.1, ENSPNYG00000023584.1, ENSPNYG00000024052.1	ENSTRUG00000009011.3, ENSTRUG00000027550.1, ENSTRUG00000029328.1, ENSTRUG00000030157.1, ENSTRUG00000031779.1		ENSMZEG00005000098.1, ENSMZEG00005000158.1, ENSMZEG00005000206.1, ENSMZEG00005020491.1, ENSMZEG00005020495.1, ENSMZEG00005020502.1, ENSMZEG00005020707.1, ENSMZEG00005020724.1, ENSMZEG00005020728.1, ENSMZEG00005020732.1, ENSMZEG00005020741.1, ENSMZEG00005020746.1, ENSMZEG00005020752.1, ENSMZEG00005020756.1, ENSMZEG00005020766.1, ENSMZEG00005020771.1, ENSMZEG00005020774.1, ENSMZEG00005020914.1, ENS…
OG0000008	ENSACIG00000001898.1, ENSACIG00000004905.1, ENSACIG00000004972.1, ENSACIG00000006778.1, ENSACIG00000006863.1, ENSACIG00000008488.1, ENSACIG00000010092.1, ENSACIG00000018198.1, ENSACIG00000018292.1, ENSACIG00000018300.1	ENSACLG00000008514.1, ENSACLG00000008526.1, ENSACLG00000009142.1, ENSACLG00000009262.1, ENSACLG00000009283.1, ENSACLG00000009356.1, ENSACLG00000010792.1, ENSACLG00000012960.1, ENSACLG00000012997.1, ENSACLG00000013229.1, ENSACLG00000013511.1, ENSACLG00000013664.1, ENSACLG00000013903.1, ENSACLG00000013938.1, ENSACLG00000014236.1, ENSACLG00000014278.1, ENSACLG00000014405.1, ENSACLG00000014445.1, ENS…	ENSDARG00000071446.5, ENSDARG00000078975.4, ENSDARG00000079987.4, ENSDARG00000093272.2, ENSDARG00000113346.1	ENSGACG00000000561.1, ENSGACG00000009293.1, ENSGACG00000009300.1, ENSGACG00000009301.1, ENSGACG00000009313.1, ENSGACG00000009315.1, ENSGACG00000009316.1, ENSGACG00000009322.1, ENSGACG00000009327.1, ENSGACG00000009470.1, ENSGACG00000009475.1, ENSGACG00000009478.1, ENSGACG00000009480.1, ENSGACG00000009486.1, ENSGACG00000009492.1, ENSGACG00000009493.1, ENSGACG00000009497.1, ENSGACG00000009503.1, ENS…	ENSHBUG00000000372.1, ENSHBUG00000008008.1, ENSHBUG00000008033.1, ENSHBUG00000013960.1, ENSHBUG00000016076.1, ENSHBUG00000020697.1, ENSHBUG00000020712.1, ENSHBUG00000020727.1	ENSNBRG00000000139.1, ENSNBRG00000012618.1, ENSNBRG00000012658.1, ENSNBRG00000012671.1, ENSNBRG00000012724.1, ENSNBRG00000020849.1, ENSNBRG00000022022.1, ENSNBRG00000022027.1	ENSOABG00000000029.1, ENSOABG00000000269.1, ENSOABG00000001156.1, ENSOABG00000001211.1, ENSOABG00000001215.1, ENSOABG00000003837.1, ENSOABG00000004313.1, ENSOABG00000006726.1, ENSOABG00000006741.1, ENSOABG00000007426.1, ENSOABG00000007847.1, ENSOABG00000013148.1, ENSOABG00000016071.1, ENSOABG00000017446.1, ENSOABG00000017805.1, ENSOABG00000017813.1, ENSOABG00000017815.1, ENSOABG00000017823.1, ENS…	ENSONIG00000001094.2, ENSONIG00000003930.2, ENSONIG00000017558.2, ENSONIG00000020739.2, ENSONIG00000027126.1, ENSONIG00000027130.1, ENSONIG00000027239.1, ENSONIG00000027256.1, ENSONIG00000027767.1, ENSONIG00000029436.1, ENSONIG00000029731.1, ENSONIG00000029821.1, ENSONIG00000029920.1, ENSONIG00000030414.1, ENSONIG00000030493.1, ENSONIG00000030537.1, ENSONIG00000030766.1, ENSONIG00000031150.1, ENS…	ENSORLG00000022006.1, ENSORLG00000022439.1, ENSORLG00000022930.1, ENSORLG00000023210.1, ENSORLG00000023323.1, ENSORLG00000024417.1, ENSORLG00000024961.1, ENSORLG00000025309.1, ENSORLG00000025452.1, ENSORLG00000025579.1, ENSORLG00000025715.1, ENSORLG00000025775.1, ENSORLG00000025799.1, ENSORLG00000025978.1, ENSORLG00000026034.1, ENSORLG00000026095.1, ENSORLG00000026128.1, ENSORLG00000026188.1, ENS…	ENSPNYG00000005865.1, ENSPNYG00000010363.1, ENSPNYG00000012971.1, ENSPNYG00000023480.1, ENSPNYG00000023489.1, ENSPNYG00000023493.1, ENSPNYG00000023591.1	ENSTRUG00000001067.3, ENSTRUG00000002551.3, ENSTRUG00000026580.1, ENSTRUG00000027131.1, ENSTRUG00000028694.1, ENSTRUG00000030216.1, ENSTRUG00000030882.1, ENSTRUG00000031716.1, ENSTRUG00000032135.1, ENSTRUG00000032617.1, ENSTRUG00000032941.1, ENSTRUG00000033179.1	ENSG00000211592.8	ENSMZEG00005000285.1, ENSMZEG00005000353.1, ENSMZEG00005000437.1, ENSMZEG00005000551.1, ENSMZEG00005000658.1, ENSMZEG00005000724.1, ENSMZEG00005000744.1, ENSMZEG00005000807.1, ENSMZEG00005000831.1, ENSMZEG00005000857.1, ENSMZEG00005000918.1, ENSMZEG00005000980.1, ENSMZEG00005001036.1, ENSMZEG00005001135.1, ENSMZEG00005001161.1, ENSMZEG00005001199.1, ENSMZEG00005001229.1, ENSMZEG00005001306.1, ENS…	ENSMUSG00000076609.2
OG0000009	ENSACIG00000000590.1, ENSACIG00000003452.1, ENSACIG00000003773.1, ENSACIG00000005181.1, ENSACIG00000005554.1, ENSACIG00000008387.1, ENSACIG00000010631.1, ENSACIG00000012431.1, ENSACIG00000013018.1, ENSACIG00000014299.1, ENSACIG00000014564.1, ENSACIG00000017513.1, ENSACIG00000017991.1, ENSACIG00000019474.1, ENSACIG00000020040.1, ENSACIG00000020427.1, ENSACIG00000022496.1, ENSACIG00000023985.1, ENS…	ENSACLG00000006137.1, ENSACLG00000006142.1, ENSACLG00000006593.1, ENSACLG00000006663.1, ENSACLG00000012627.1, ENSACLG00000017235.1, ENSACLG00000017300.1, ENSACLG00000017699.1, ENSACLG00000017727.1, ENSACLG00000017754.1, ENSACLG00000017769.1, ENSACLG00000019249.1, ENSACLG00000019278.1, ENSACLG00000019346.1, ENSACLG00000019472.1, ENSACLG00000019485.1, ENSACLG00000019936.1, ENSACLG00000020081.1, ENS…	ENSDARG00000039164.8, ENSDARG00000059039.6, ENSDARG00000075963.5, ENSDARG00000092731.4	ENSGACG00000000116.1, ENSGACG00000000124.1, ENSGACG00000000141.1, ENSGACG00000000151.1, ENSGACG00000001288.1, ENSGACG00000001837.1, ENSGACG00000001910.1, ENSGACG00000001913.1, ENSGACG00000001919.1, ENSGACG00000001932.1, ENSGACG00000001935.1, ENSGACG00000001937.1, ENSGACG00000001941.1, ENSGACG00000001973.1, ENSGACG00000001976.1, ENSGACG00000001978.1, ENSGACG00000002179.1	ENSHBUG00000004656.1, ENSHBUG00000007120.1, ENSHBUG00000007554.1, ENSHBUG00000007941.1, ENSHBUG00000007952.1, ENSHBUG00000007976.1, ENSHBUG00000009522.1, ENSHBUG00000009583.1, ENSHBUG00000010523.1, ENSHBUG00000010583.1, ENSHBUG00000010770.1, ENSHBUG00000014110.1, ENSHBUG00000015624.1, ENSHBUG00000015677.1, ENSHBUG00000017335.1, ENSHBUG00000018222.1, ENSHBUG00000019909.1, ENSHBUG00000021100.1, ENS…	ENSNBRG00000003685.1, ENSNBRG00000006745.1, ENSNBRG00000014467.1, ENSNBRG00000014862.1, ENSNBRG00000015654.1, ENSNBRG00000015855.1, ENSNBRG00000017188.1, ENSNBRG00000019055.1, ENSNBRG00000019319.1, ENSNBRG00000019767.1, ENSNBRG00000020204.1, ENSNBRG00000020223.1, ENSNBRG00000020234.1, ENSNBRG00000020353.1, ENSNBRG00000021631.1, ENSNBRG00000021842.1, ENSNBRG00000021889.1, ENSNBRG00000024258.1, ENS…	ENSOABG00000000417.1, ENSOABG00000000666.1, ENSOABG00000000918.1, ENSOABG00000001063.1, ENSOABG00000002014.1, ENSOABG00000002070.1, ENSOABG00000003503.1, ENSOABG00000004720.1, ENSOABG00000004786.1, ENSOABG00000005936.1, ENSOABG00000005938.1, ENSOABG00000006408.1, ENSOABG00000006748.1, ENSOABG00000006851.1, ENSOABG00000008542.1, ENSOABG00000009275.1, ENSOABG00000010310.1, ENSOABG00000010312.1, ENS…	ENSONIG00000003547.2, ENSONIG00000003548.2, ENSONIG00000007074.2, ENSONIG00000007085.2, ENSONIG00000007098.2, ENSONIG00000008406.2, ENSONIG00000008409.2, ENSONIG00000008413.2, ENSONIG00000012482.2, ENSONIG00000012484.2, ENSONIG00000012501.2, ENSONIG00000012502.2, ENSONIG00000015360.2, ENSONIG00000018447.2, ENSONIG00000018989.2, ENSONIG00000019996.2, ENSONIG00000019998.2, ENSONIG00000020006.2, ENS…	ENSORLG00000000970.2, ENSORLG00000000983.2, ENSORLG00000006435.2, ENSORLG00000006575.2, ENSORLG00000006772.2, ENSORLG00000006798.2, ENSORLG00000012414.2, ENSORLG00000017153.2, ENSORLG00000018729.2, ENSORLG00000019579.2, ENSORLG00000020349.2, ENSORLG00000021904.1, ENSORLG00000029335.1	ENSPNYG00000003946.1, ENSPNYG00000003980.1, ENSPNYG00000004007.1, ENSPNYG00000004145.1, ENSPNYG00000005463.1, ENSPNYG00000008527.1, ENSPNYG00000009779.1, ENSPNYG00000010434.1, ENSPNYG00000011505.1, ENSPNYG00000011807.1, ENSPNYG00000012520.1, ENSPNYG00000012725.1, ENSPNYG00000013530.1, ENSPNYG00000013880.1, ENSPNYG00000014974.1, ENSPNYG00000015143.1, ENSPNYG00000015950.1, ENSPNYG00000016910.1, ENS…	ENSTRUG00000002296.3, ENSTRUG00000003539.3, ENSTRUG00000017062.3, ENSTRUG00000017063.3, ENSTRUG00000026807.1, ENSTRUG00000026896.1, ENSTRUG00000030249.1, ENSTRUG00000030323.1, ENSTRUG00000032338.1, ENSTRUG00000032524.1, ENSTRUG00000032955.1	ENSG00000153029.14	ENSMZEG00005002839.1, ENSMZEG00005022455.1, ENSMZEG00005022478.1, ENSMZEG00005022488.1, ENSMZEG00005022491.1, ENSMZEG00005022500.1, ENSMZEG00005022514.1, ENSMZEG00005022518.1, ENSMZEG00005022532.1, ENSMZEG00005022538.1, ENSMZEG00005022566.1, ENSMZEG00005022763.1, ENSMZEG00005022859.1, ENSMZEG00005022865.1, ENSMZEG00005022904.1, ENSMZEG00005023927.1, ENSMZEG00005023930.1, ENSMZEG00005023937.1, ENS…	ENSMUSG00000026471.14
OG0000010	ENSACIG00000002459.1, ENSACIG00000002927.1, ENSACIG00000002949.1, ENSACIG00000003000.1, ENSACIG00000003030.1, ENSACIG00000005124.1, ENSACIG00000008271.1, ENSACIG00000008375.1, ENSACIG00000010377.1, ENSACIG00000014328.1, ENSACIG00000014340.1, ENSACIG00000014356.1, ENSACIG00000019667.1, ENSACIG00000019689.1, ENSACIG00000019731.1, ENSACIG00000019766.1, ENSACIG00000019780.1, ENSACIG00000019796.1, ENS…	ENSACLG00000004265.1, ENSACLG00000004268.1, ENSACLG00000004284.1, ENSACLG00000004366.1, ENSACLG00000004578.1, ENSACLG00000004646.1, ENSACLG00000004708.1, ENSACLG00000007279.1, ENSACLG00000007301.1, ENSACLG00000007721.1, ENSACLG00000007743.1, ENSACLG00000007783.1, ENSACLG00000009524.1, ENSACLG00000009578.1, ENSACLG00000009894.1, ENSACLG00000010002.1, ENSACLG00000013745.1, ENSACLG00000013760.1, ENS…	ENSDARG00000025783.10, ENSDARG00000038321.8, ENSDARG00000041248.10, ENSDARG00000055833.5, ENSDARG00000069381.6, ENSDARG00000079043.5, ENSDARG00000086956.6, ENSDARG00000088989.5, ENSDARG00000089478.5, ENSDARG00000092090.3, ENSDARG00000094183.3, ENSDARG00000094370.4, ENSDARG00000105335.2, ENSDARG00000115642.1	ENSGACG00000000864.1, ENSGACG00000000869.1, ENSGACG00000001127.1, ENSGACG00000006123.1, ENSGACG00000006505.1, ENSGACG00000006508.1, ENSGACG00000015818.1, ENSGACG00000018049.1, ENSGACG00000018643.1	ENSHBUG00000005130.1, ENSHBUG00000005338.1, ENSHBUG00000008962.1, ENSHBUG00000010781.1, ENSHBUG00000012624.1, ENSHBUG00000013202.1, ENSHBUG00000016166.1, ENSHBUG00000020232.1, ENSHBUG00000020239.1, ENSHBUG00000020266.1, ENSHBUG00000020433.1, ENSHBUG00000020441.1, ENSHBUG00000020446.1, ENSHBUG00000020463.1, ENSHBUG00000021023.1, ENSHBUG00000021259.1	ENSNBRG00000000478.1, ENSNBRG00000000486.1, ENSNBRG00000002294.1, ENSNBRG00000002417.1, ENSNBRG00000008955.1, ENSNBRG00000008977.1, ENSNBRG00000009008.1, ENSNBRG00000009018.1, ENSNBRG00000009038.1, ENSNBRG00000011331.1, ENSNBRG00000015454.1	ENSOABG00000000151.1, ENSOABG00000003082.1, ENSOABG00000003087.1, ENSOABG00000003899.1, ENSOABG00000004266.1, ENSOABG00000004429.1, ENSOABG00000004431.1, ENSOABG00000005444.1, ENSOABG00000005447.1, ENSOABG00000006942.1, ENSOABG00000006945.1, ENSOABG00000006946.1, ENSOABG00000007142.1, ENSOABG00000010307.1, ENSOABG00000010308.1, ENSOABG00000010575.1, ENSOABG00000014427.1, ENSOABG00000014429.1, ENS…	ENSONIG00000000123.2, ENSONIG00000001999.2, ENSONIG00000004798.2, ENSONIG00000004804.2, ENSONIG00000004806.2, ENSONIG00000004808.2, ENSONIG00000004811.2, ENSONIG00000008735.2, ENSONIG00000009610.2, ENSONIG00000009614.2, ENSONIG00000009616.2, ENSONIG00000009621.2, ENSONIG00000009622.2, ENSONIG00000013206.2, ENSONIG00000014109.2, ENSONIG00000014111.2, ENSONIG00000014112.2, ENSONIG00000014821.2, ENS…	ENSORLG00000002501.2, ENSORLG00000002595.2, ENSORLG00000002600.2, ENSORLG00000002609.2, ENSORLG00000003912.2, ENSORLG00000022373.1, ENSORLG00000023827.1, ENSORLG00000024755.1, ENSORLG00000026380.1, ENSORLG00000026578.1, ENSORLG00000026948.1, ENSORLG00000028890.1	ENSPNYG00000002748.1, ENSPNYG00000002815.1, ENSPNYG00000002848.1, ENSPNYG00000002852.1, ENSPNYG00000002867.1, ENSPNYG00000002884.1, ENSPNYG00000002930.1, ENSPNYG00000002967.1, ENSPNYG00000005842.1, ENSPNYG00000006367.1, ENSPNYG00000006426.1, ENSPNYG00000008081.1, ENSPNYG00000008100.1, ENSPNYG00000012534.1, ENSPNYG00000012580.1, ENSPNYG00000012831.1, ENSPNYG00000014827.1, ENSPNYG00000018051.1, ENS…		ENSG00000115386.6, ENSG00000134193.15, ENSG00000143954.13, ENSG00000172016.16, ENSG00000172023.8	ENSMZEG00005002274.1, ENSMZEG00005003975.1, ENSMZEG00005006652.1, ENSMZEG00005006660.1, ENSMZEG00005006672.1, ENSMZEG00005006754.1, ENSMZEG00005007084.1, ENSMZEG00005007094.1, ENSMZEG00005007109.1, ENSMZEG00005007129.1, ENSMZEG00005007151.1, ENSMZEG00005007161.1, ENSMZEG00005007190.1, ENSMZEG00005007329.1, ENSMZEG00005007353.1, ENSMZEG00005007389.1, ENSMZEG00005007405.1, ENSMZEG00005007419.1, ENS…	ENSMUSG00000023140.4, ENSMUSG00000027876.4, ENSMUSG00000030017.2, ENSMUSG00000059654.7, ENSMUSG00000068341.8, ENSMUSG00000071356.7, ENSMUSG00000079516.2
OG0000011	ENSACIG00000006376.1, ENSACIG00000006385.1, ENSACIG00000010421.1, ENSACIG00000013785.1, ENSACIG00000016349.1, ENSACIG00000017263.1, ENSACIG00000017272.1, ENSACIG00000017456.1, ENSACIG00000017464.1, ENSACIG00000017520.1, ENSACIG00000019408.1, ENSACIG00000019620.1, ENSACIG00000019634.1, ENSACIG00000019650.1, ENSACIG00000021794.1, ENSACIG00000021848.1, ENSACIG00000021859.1, ENSACIG00000023123.1, ENS…	ENSACLG00000005348.1, ENSACLG00000005361.1, ENSACLG00000005423.1, ENSACLG00000005660.1, ENSACLG00000005809.1, ENSACLG00000005812.1, ENSACLG00000005829.1, ENSACLG00000005832.1, ENSACLG00000006266.1, ENSACLG00000006276.1, ENSACLG00000006292.1, ENSACLG00000006305.1, ENSACLG00000006425.1, ENSACLG00000007215.1, ENSACLG00000007258.1, ENSACLG00000008161.1, ENSACLG00000008173.1, ENSACLG00000008525.1, ENS…		ENSGACG00000000008.1, ENSGACG00000000040.1, ENSGACG00000003025.1, ENSGACG00000003039.1, ENSGACG00000003051.1, ENSGACG00000003585.1, ENSGACG00000003587.1	ENSHBUG00000000383.1, ENSHBUG00000001277.1, ENSHBUG00000001287.1, ENSHBUG00000004668.1, ENSHBUG00000004765.1, ENSHBUG00000005043.1, ENSHBUG00000008030.1, ENSHBUG00000013881.1, ENSHBUG00000014639.1, ENSHBUG00000017292.1, ENSHBUG00000018419.1, ENSHBUG00000019285.1, ENSHBUG00000023254.1	ENSNBRG00000001513.1, ENSNBRG00000001602.1, ENSNBRG00000003382.1, ENSNBRG00000005952.1, ENSNBRG00000007880.1, ENSNBRG00000008364.1, ENSNBRG00000008395.1, ENSNBRG00000008418.1, ENSNBRG00000008440.1, ENSNBRG00000009330.1, ENSNBRG00000013419.1, ENSNBRG00000014775.1, ENSNBRG00000015038.1, ENSNBRG00000015157.1, ENSNBRG00000015176.1, ENSNBRG00000015827.1, ENSNBRG00000020692.1, ENSNBRG00000024130.1	ENSOABG00000000827.1, ENSOABG00000003160.1, ENSOABG00000003247.1, ENSOABG00000003298.1, ENSOABG00000003299.1, ENSOABG00000003382.1, ENSOABG00000003454.1, ENSOABG00000003455.1, ENSOABG00000003456.1, ENSOABG00000003598.1, ENSOABG00000004199.1, ENSOABG00000005793.1, ENSOABG00000007029.1, ENSOABG00000007032.1, ENSOABG00000007033.1, ENSOABG00000009038.1, ENSOABG00000009040.1, ENSOABG00000009041.1, ENS…	ENSONIG00000004415.2, ENSONIG00000005242.2, ENSONIG00000009361.2, ENSONIG00000015015.2, ENSONIG00000019057.2, ENSONIG00000020527.2, ENSONIG00000020530.2, ENSONIG00000020973.2, ENSONIG00000021323.2, ENSONIG00000021325.2, ENSONIG00000021326.2, ENSONIG00000027398.1, ENSONIG00000027539.1, ENSONIG00000027673.1, ENSONIG00000028165.1, ENSONIG00000029425.1, ENSONIG00000030046.1, ENSONIG00000030098.1, ENS…	ENSORLG00000010874.2, ENSORLG00000017236.2, ENSORLG00000023877.1	ENSPNYG00000001594.1, ENSPNYG00000001644.1, ENSPNYG00000001960.1, ENSPNYG00000003286.1, ENSPNYG00000003296.1, ENSPNYG00000003315.1, ENSPNYG00000004301.1, ENSPNYG00000005124.1, ENSPNYG00000010445.1, ENSPNYG00000011261.1, ENSPNYG00000011539.1, ENSPNYG00000011564.1, ENSPNYG00000011727.1, ENSPNYG00000011746.1, ENSPNYG00000011762.1, ENSPNYG00000012096.1, ENSPNYG00000013337.1, ENSPNYG00000016564.1, ENS…	ENSTRUG00000012869.3		ENSMZEG00005006422.1, ENSMZEG00005006450.1, ENSMZEG00005006470.1, ENSMZEG00005008459.1, ENSMZEG00005008501.1, ENSMZEG00005010315.1, ENSMZEG00005013456.1, ENSMZEG00005013491.1, ENSMZEG00005013834.1, ENSMZEG00005015368.1, ENSMZEG00005015544.1, ENSMZEG00005015973.1, ENSMZEG00005016111.1, ENSMZEG00005016440.1, ENSMZEG00005016454.1, ENSMZEG00005016460.1, ENSMZEG00005016502.1, ENSMZEG00005016998.1, ENS…
OG0000012	ENSACIG00000000158.1, ENSACIG00000000425.1, ENSACIG00000001640.1, ENSACIG00000004193.1, ENSACIG00000004964.1, ENSACIG00000005136.1, ENSACIG00000005157.1, ENSACIG00000005737.1, ENSACIG00000005750.1, ENSACIG00000005774.1, ENSACIG00000006321.1, ENSACIG00000006785.1, ENSACIG00000006796.1, ENSACIG00000006988.1, ENSACIG00000008290.1, ENSACIG00000008314.1, ENSACIG00000008323.1, ENSACIG00000008338.1, ENS…	ENSACLG00000000423.1, ENSACLG00000000447.1, ENSACLG00000000894.1, ENSACLG00000002258.1, ENSACLG00000002344.1, ENSACLG00000002385.1, ENSACLG00000002679.1, ENSACLG00000002771.1, ENSACLG00000002785.1, ENSACLG00000003570.1, ENSACLG00000005984.1, ENSACLG00000006313.1, ENSACLG00000006954.1, ENSACLG00000007104.1, ENSACLG00000007235.1, ENSACLG00000008098.1, ENSACLG00000008111.1, ENSACLG00000009147.1, ENS…			ENSHBUG00000000625.1, ENSHBUG00000005824.1, ENSHBUG00000006421.1, ENSHBUG00000008726.1, ENSHBUG00000011913.1, ENSHBUG00000011976.1, ENSHBUG00000012962.1, ENSHBUG00000014829.1, ENSHBUG00000016073.1, ENSHBUG00000018546.1, ENSHBUG00000020220.1, ENSHBUG00000020396.1, ENSHBUG00000020591.1, ENSHBUG00000020600.1, ENSHBUG00000020865.1, ENSHBUG00000022444.1	ENSNBRG00000001425.1, ENSNBRG00000001923.1, ENSNBRG00000003532.1, ENSNBRG00000003734.1, ENSNBRG00000005089.1, ENSNBRG00000005108.1, ENSNBRG00000007710.1, ENSNBRG00000007721.1, ENSNBRG00000007737.1, ENSNBRG00000009130.1, ENSNBRG00000010653.1, ENSNBRG00000011268.1, ENSNBRG00000014117.1, ENSNBRG00000014149.1, ENSNBRG00000014155.1, ENSNBRG00000014168.1, ENSNBRG00000014174.1, ENSNBRG00000018762.1, ENS…	ENSOABG00000000015.1, ENSOABG00000000077.1, ENSOABG00000000902.1, ENSOABG00000002976.1, ENSOABG00000004341.1, ENSOABG00000006633.1, ENSOABG00000008283.1, ENSOABG00000008284.1, ENSOABG00000008933.1, ENSOABG00000009261.1, ENSOABG00000009282.1, ENSOABG00000009803.1, ENSOABG00000013548.1, ENSOABG00000014031.1, ENSOABG00000014061.1, ENSOABG00000015591.1, ENSOABG00000017243.1, ENSOABG00000017513.1, ENS…	ENSONIG00000000247.2, ENSONIG00000001863.2, ENSONIG00000005134.2, ENSONIG00000007923.2, ENSONIG00000008156.2, ENSONIG00000008284.2, ENSONIG00000009121.2, ENSONIG00000011977.2, ENSONIG00000015014.2, ENSONIG00000016974.2, ENSONIG00000017500.2, ENSONIG00000026788.2, ENSONIG00000027230.1, ENSONIG00000027904.1, ENSONIG00000028392.1, ENSONIG00000029450.1, ENSONIG00000029723.1, ENSONIG00000030536.1, ENS…	ENSORLG00000002415.2, ENSORLG00000024260.1, ENSORLG00000025031.1, ENSORLG00000025351.1, ENSORLG00000025645.1, ENSORLG00000028779.1, ENSORLG00000029349.1	ENSPNYG00000000930.1, ENSPNYG00000001924.1, ENSPNYG00000002043.1, ENSPNYG00000002259.1, ENSPNYG00000003237.1, ENSPNYG00000003249.1, ENSPNYG00000003264.1, ENSPNYG00000003775.1, ENSPNYG00000005175.1, ENSPNYG00000005237.1, ENSPNYG00000006677.1, ENSPNYG00000007252.1, ENSPNYG00000007450.1, ENSPNYG00000017608.1, ENSPNYG00000018247.1, ENSPNYG00000018504.1, ENSPNYG00000018520.1, ENSPNYG00000018553.1, ENS…			ENSMZEG00005000281.1, ENSMZEG00005000326.1, ENSMZEG00005000348.1, ENSMZEG00005001049.1, ENSMZEG00005001236.1, ENSMZEG00005001263.1, ENSMZEG00005002340.1, ENSMZEG00005002866.1, ENSMZEG00005003033.1, ENSMZEG00005003321.1, ENSMZEG00005011322.1, ENSMZEG00005015473.1, ENSMZEG00005015486.1, ENSMZEG00005015493.1, ENSMZEG00005020705.1, ENSMZEG00005020713.1, ENSMZEG00005020715.1, ENSMZEG00005020727.1, ENS…
OG0000013	ENSACIG00000001386.1, ENSACIG00000001487.1, ENSACIG00000004699.1, ENSACIG00000005470.1, ENSACIG00000005674.1, ENSACIG00000005708.1, ENSACIG00000009088.1, ENSACIG00000016300.1, ENSACIG00000018587.1	ENSACLG00000000266.1, ENSACLG00000001093.1, ENSACLG00000008797.1, ENSACLG00000009837.1, ENSACLG00000011608.1, ENSACLG00000011628.1, ENSACLG00000011664.1, ENSACLG00000011757.1, ENSACLG00000012288.1, ENSACLG00000012591.1, ENSACLG00000013363.1, ENSACLG00000015782.1, ENSACLG00000015814.1, ENSACLG00000016791.1, ENSACLG00000020368.1, ENSACLG00000024292.1, ENSACLG00000024440.1, ENSACLG00000025058.1, ENS…	ENSDARG00000003909.11, ENSDARG00000008396.11, ENSDARG00000009161.12, ENSDARG00000018506.10, ENSDARG00000029105.10, ENSDARG00000030954.9, ENSDARG00000032043.11, ENSDARG00000038646.7, ENSDARG00000039852.7, ENSDARG00000053293.6, ENSDARG00000053366.8, ENSDARG00000053450.8, ENSDARG00000055476.6, ENSDARG00000055520.7, ENSDARG00000055647.5, ENSDARG00000067985.8, ENSDARG00000071238.5, ENSDARG00000073735.…	ENSGACG00000017194.1, ENSGACG00000017475.1, ENSGACG00000017875.1, ENSGACG00000020218.1	ENSHBUG00000000320.1, ENSHBUG00000005840.1, ENSHBUG00000010397.1, ENSHBUG00000010902.1, ENSHBUG00000011440.1, ENSHBUG00000016637.1, ENSHBUG00000017163.1	ENSNBRG00000002067.1, ENSNBRG00000006171.1, ENSNBRG00000007097.1, ENSNBRG00000008122.1, ENSNBRG00000008598.1, ENSNBRG00000010960.1, ENSNBRG00000015863.1	ENSOABG00000003517.1, ENSOABG00000004034.1, ENSOABG00000005203.1, ENSOABG00000005433.1, ENSOABG00000005506.1, ENSOABG00000005602.1, ENSOABG00000006907.1, ENSOABG00000006934.1, ENSOABG00000008108.1, ENSOABG00000008837.1, ENSOABG00000008838.1, ENSOABG00000009184.1, ENSOABG00000012113.1, ENSOABG00000014536.1, ENSOABG00000014542.1, ENSOABG00000015067.1, ENSOABG00000015197.1, ENSOABG00000015229.1, ENS…	ENSONIG00000007813.2, ENSONIG00000007817.2, ENSONIG00000009298.2, ENSONIG00000011675.2, ENSONIG00000019534.2, ENSONIG00000021138.2, ENSONIG00000021213.2, ENSONIG00000021324.2, ENSONIG00000027441.1, ENSONIG00000028608.1, ENSONIG00000028669.1, ENSONIG00000028898.1, ENSONIG00000029000.1, ENSONIG00000029072.1, ENSONIG00000029246.1, ENSONIG00000029588.1, ENSONIG00000029735.1, ENSONIG00000029904.1, ENS…	ENSORLG00000002665.2, ENSORLG00000002808.2, ENSORLG00000003091.2, ENSORLG00000003096.2, ENSORLG00000003133.2, ENSORLG00000005900.2, ENSORLG00000005908.2, ENSORLG00000006064.2, ENSORLG00000006195.2, ENSORLG00000006417.2, ENSORLG00000006517.2, ENSORLG00000007165.2, ENSORLG00000010794.2, ENSORLG00000012100.2, ENSORLG00000019794.2, ENSORLG00000024150.1, ENSORLG00000026690.1, ENSORLG00000026892.1, ENS…	ENSPNYG00000000784.1, ENSPNYG00000012423.1, ENSPNYG00000021102.1	ENSTRUG00000003968.3, ENSTRUG00000007483.3, ENSTRUG00000015398.3, ENSTRUG00000023212.2, ENSTRUG00000023646.2, ENSTRUG00000025185.2		ENSMZEG00005000990.1, ENSMZEG00005001120.1, ENSMZEG00005003330.1, ENSMZEG00005003569.1, ENSMZEG00005003597.1, ENSMZEG00005003623.1, ENSMZEG00005003765.1, ENSMZEG00005004007.1, ENSMZEG00005004040.1, ENSMZEG00005004046.1, ENSMZEG00005004080.1, ENSMZEG00005007082.1, ENSMZEG00005007527.1, ENSMZEG00005007626.1, ENSMZEG00005007655.1, ENSMZEG00005007666.1, ENSMZEG00005008703.1, ENSMZEG00005008744.1, ENS…	ENSMUSG00000070332.4
OG0000014	ENSACIG00000002698.1, ENSACIG00000005483.1, ENSACIG00000012838.1, ENSACIG00000013200.1, ENSACIG00000016421.1, ENSACIG00000016551.1, ENSACIG00000018115.1, ENSACIG00000018204.1, ENSACIG00000018239.1, ENSACIG00000018254.1, ENSACIG00000019519.1, ENSACIG00000019547.1, ENSACIG00000019623.1, ENSACIG00000019806.1, ENSACIG00000020249.1, ENSACIG00000022750.1, ENSACIG00000023745.1	ENSACLG00000000165.1, ENSACLG00000000224.1, ENSACLG00000000237.1, ENSACLG00000000253.1, ENSACLG00000000276.1, ENSACLG00000001084.1, ENSACLG00000001701.1, ENSACLG00000001732.1, ENSACLG00000001851.1, ENSACLG00000002145.1, ENSACLG00000010901.1, ENSACLG00000011201.1, ENSACLG00000011203.1, ENSACLG00000011587.1, ENSACLG00000011637.1, ENSACLG00000011667.1, ENSACLG00000011731.1, ENSACLG00000012307.1, ENS…	ENSDARG00000005327.14, ENSDARG00000041220.7, ENSDARG00000076969.5, ENSDARG00000078065.4, ENSDARG00000092961.3, ENSDARG00000093651.4, ENSDARG00000098820.3, ENSDARG00000110329.1, ENSDARG00000110400.1, ENSDARG00000110960.1, ENSDARG00000110978.1, ENSDARG00000111935.1, ENSDARG00000113917.1, ENSDARG00000115500.1, ENSDARG00000116082.1	ENSGACG00000000647.1, ENSGACG00000017196.1, ENSGACG00000017473.1, ENSGACG00000017559.1, ENSGACG00000018972.1	ENSHBUG00000004391.1, ENSHBUG00000007350.1, ENSHBUG00000008410.1, ENSHBUG00000010975.1, ENSHBUG00000012246.1, ENSHBUG00000012970.1, ENSHBUG00000012980.1, ENSHBUG00000013257.1, ENSHBUG00000020896.1, ENSHBUG00000020933.1, ENSHBUG00000023811.1	ENSNBRG00000001534.1, ENSNBRG00000002079.1, ENSNBRG00000002511.1, ENSNBRG00000002540.1, ENSNBRG00000002573.1, ENSNBRG00000002603.1, ENSNBRG00000002769.1, ENSNBRG00000002992.1, ENSNBRG00000005623.1, ENSNBRG00000008299.1, ENSNBRG00000008579.1, ENSNBRG00000008587.1, ENSNBRG00000008614.1, ENSNBRG00000008641.1, ENSNBRG00000011434.1, ENSNBRG00000011466.1, ENSNBRG00000011918.1, ENSNBRG00000013464.1, ENS…	ENSOABG00000000177.1, ENSOABG00000006908.1, ENSOABG00000008537.1, ENSOABG00000009266.1, ENSOABG00000009827.1, ENSOABG00000011307.1, ENSOABG00000011308.1, ENSOABG00000014748.1, ENSOABG00000015787.1, ENSOABG00000016700.1, ENSOABG00000016754.1, ENSOABG00000016756.1, ENSOABG00000017056.1, ENSOABG00000019636.1, ENSOABG00000019645.1, ENSOABG00000019990.1, ENSOABG00000019993.1, ENSOABG00000020764.1, ENS…	ENSONIG00000010479.2, ENSONIG00000017456.2, ENSONIG00000018718.2, ENSONIG00000020766.2, ENSONIG00000027662.1, ENSONIG00000028486.1, ENSONIG00000031011.1, ENSONIG00000032105.1, ENSONIG00000032599.1, ENSONIG00000033517.1, ENSONIG00000035036.1, ENSONIG00000035970.1, ENSONIG00000036342.1, ENSONIG00000037343.1, ENSONIG00000037891.1, ENSONIG00000041810.1, ENSONIG00000043021.1	ENSORLG00000002019.2, ENSORLG00000006311.2, ENSORLG00000017746.2, ENSORLG00000021806.1, ENSORLG00000022120.1, ENSORLG00000022192.1, ENSORLG00000022693.1, ENSORLG00000022831.1, ENSORLG00000023218.1, ENSORLG00000023598.1, ENSORLG00000023635.1, ENSORLG00000024042.1, ENSORLG00000024178.1, ENSORLG00000025147.1, ENSORLG00000025242.1, ENSORLG00000025391.1, ENSORLG00000025856.1, ENSORLG00000026173.1, ENS…	ENSPNYG00000002667.1, ENSPNYG00000002760.1, ENSPNYG00000005655.1, ENSPNYG00000007272.1, ENSPNYG00000007770.1, ENSPNYG00000007796.1, ENSPNYG00000013890.1, ENSPNYG00000015477.1, ENSPNYG00000015999.1, ENSPNYG00000016019.1, ENSPNYG00000016033.1, ENSPNYG00000016056.1, ENSPNYG00000016069.1, ENSPNYG00000017006.1, ENSPNYG00000017372.1, ENSPNYG00000017737.1, ENSPNYG00000018357.1, ENSPNYG00000018534.1, ENS…	ENSTRUG00000013492.3		ENSMZEG00005001032.1, ENSMZEG00005003347.1, ENSMZEG00005003615.1, ENSMZEG00005003712.1, ENSMZEG00005003939.1, ENSMZEG00005004027.1, ENSMZEG00005007361.1, ENSMZEG00005007414.1, ENSMZEG00005007583.1, ENSMZEG00005007602.1, ENSMZEG00005007646.1, ENSMZEG00005008725.1, ENSMZEG00005008918.1, ENSMZEG00005009547.1, ENSMZEG00005009649.1, ENSMZEG00005009733.1, ENSMZEG00005014164.1, ENSMZEG00005022719.1, ENS…
OG0000015	ENSACIG00000000286.1, ENSACIG00000000311.1, ENSACIG00000000360.1, ENSACIG00000003556.1, ENSACIG00000003754.1, ENSACIG00000004666.1, ENSACIG00000004745.1, ENSACIG00000006172.1, ENSACIG00000008448.1, ENSACIG00000008457.1, ENSACIG00000010956.1, ENSACIG00000010966.1, ENSACIG00000012084.1, ENSACIG00000015199.1, ENSACIG00000015209.1, ENSACIG00000016023.1, ENSACIG00000016182.1, ENSACIG00000016932.1, ENS…	ENSACLG00000005615.1, ENSACLG00000005617.1, ENSACLG00000011237.1, ENSACLG00000011705.1, ENSACLG00000011710.1, ENSACLG00000012482.1, ENSACLG00000017801.1, ENSACLG00000018746.1, ENSACLG00000020474.1, ENSACLG00000020975.1, ENSACLG00000021184.1, ENSACLG00000021343.1, ENSACLG00000023210.1, ENSACLG00000023305.1, ENSACLG00000023326.1, ENSACLG00000023979.1, ENSACLG00000024294.1, ENSACLG00000024303.1, ENS…		ENSGACG00000004561.1, ENSGACG00000004562.1	ENSHBUG00000000146.1, ENSHBUG00000003165.1, ENSHBUG00000003759.1, ENSHBUG00000005839.1, ENSHBUG00000006977.1, ENSHBUG00000006984.1, ENSHBUG00000007068.1, ENSHBUG00000007188.1, ENSHBUG00000009725.1, ENSHBUG00000011725.1, ENSHBUG00000011748.1, ENSHBUG00000011966.1, ENSHBUG00000012007.1, ENSHBUG00000012215.1, ENSHBUG00000012565.1, ENSHBUG00000012984.1, ENSHBUG00000013174.1, ENSHBUG00000013194.1, ENS…	ENSNBRG00000000492.1, ENSNBRG00000000523.1, ENSNBRG00000000577.1, ENSNBRG00000001813.1, ENSNBRG00000003539.1, ENSNBRG00000004822.1, ENSNBRG00000006112.1, ENSNBRG00000006757.1, ENSNBRG00000007384.1, ENSNBRG00000010194.1, ENSNBRG00000013337.1, ENSNBRG00000013501.1, ENSNBRG00000013583.1, ENSNBRG00000013604.1, ENSNBRG00000014088.1, ENSNBRG00000015652.1, ENSNBRG00000016171.1, ENSNBRG00000016176.1, ENS…	ENSOABG00000000393.1, ENSOABG00000000446.1, ENSOABG00000000852.1, ENSOABG00000002051.1, ENSOABG00000002182.1, ENSOABG00000003377.1, ENSOABG00000003675.1, ENSOABG00000003822.1, ENSOABG00000004184.1, ENSOABG00000004187.1, ENSOABG00000005604.1, ENSOABG00000005742.1, ENSOABG00000006423.1, ENSOABG00000006424.1, ENSOABG00000006820.1, ENSOABG00000006915.1, ENSOABG00000007428.1, ENSOABG00000009198.1, ENS…	ENSONIG00000001464.2, ENSONIG00000005483.2, ENSONIG00000005489.2, ENSONIG00000007396.2, ENSONIG00000007397.2, ENSONIG00000007812.2, ENSONIG00000013985.2, ENSONIG00000020955.2, ENSONIG00000027646.1, ENSONIG00000028861.1, ENSONIG00000029448.1, ENSONIG00000029802.1, ENSONIG00000030409.1, ENSONIG00000030678.1, ENSONIG00000031539.1, ENSONIG00000031557.1, ENSONIG00000032338.1, ENSONIG00000033421.1, ENS…	ENSORLG00000007097.2, ENSORLG00000012434.2, ENSORLG00000012485.2, ENSORLG00000023828.1, ENSORLG00000025200.1, ENSORLG00000025380.1, ENSORLG00000026568.1, ENSORLG00000027462.1, ENSORLG00000028261.1	ENSPNYG00000000700.1, ENSPNYG00000000726.1, ENSPNYG00000001254.1, ENSPNYG00000001577.1, ENSPNYG00000002684.1, ENSPNYG00000002862.1, ENSPNYG00000004923.1, ENSPNYG00000007597.1, ENSPNYG00000007782.1, ENSPNYG00000011987.1, ENSPNYG00000017141.1, ENSPNYG00000018327.1, ENSPNYG00000018344.1, ENSPNYG00000018360.1, ENSPNYG00000018372.1, ENSPNYG00000018597.1, ENSPNYG00000018616.1, ENSPNYG00000018724.1, ENS…	ENSTRUG00000012273.3, ENSTRUG00000026041.1, ENSTRUG00000026298.1		ENSMZEG00005000564.1, ENSMZEG00005001107.1, ENSMZEG00005003336.1, ENSMZEG00005003356.1, ENSMZEG00005004014.1, ENSMZEG00005004072.1, ENSMZEG00005007426.1, ENSMZEG00005007431.1, ENSMZEG00005010333.1, ENSMZEG00005014355.1, ENSMZEG00005014776.1, ENSMZEG00005018279.1, ENSMZEG00005019918.1, ENSMZEG00005021052.1, ENSMZEG00005022709.1, ENSMZEG00005022718.1, ENSMZEG00005023389.1, ENSMZEG00005024630.1, ENS…
OG0000016			ENSDARG00000035116.6, ENSDARG00000035221.8, ENSDARG00000040141.7, ENSDARG00000044847.7, ENSDARG00000058562.8, ENSDARG00000058566.6, ENSDARG00000069796.7, ENSDARG00000071581.7, ENSDARG00000073915.4, ENSDARG00000074544.5, ENSDARG00000074768.4, ENSDARG00000074820.5, ENSDARG00000076255.5, ENSDARG00000077712.4, ENSDARG00000078281.3, ENSDARG00000078476.5, ENSDARG00000079236.5, ENSDARG00000079760.3, ENS…									ENSG00000187792.5
OG0000017	ENSACIG00000001885.1, ENSACIG00000008371.1, ENSACIG00000008406.1, ENSACIG00000023357.1	ENSACLG00000012944.1, ENSACLG00000012952.1, ENSACLG00000012994.1, ENSACLG00000013121.1, ENSACLG00000013148.1, ENSACLG00000013158.1, ENSACLG00000013164.1, ENSACLG00000013206.1, ENSACLG00000013232.1, ENSACLG00000013599.1, ENSACLG00000013609.1, ENSACLG00000013618.1, ENSACLG00000013624.1, ENSACLG00000013638.1, ENSACLG00000013649.1, ENSACLG00000013670.1, ENSACLG00000013683.1, ENSACLG00000013913.1, ENS…	ENSDARG00000074062.4, ENSDARG00000093855.3, ENSDARG00000117030.1	ENSGACG00000000563.1, ENSGACG00000009296.1, ENSGACG00000009304.1, ENSGACG00000009324.1, ENSGACG00000009329.1, ENSGACG00000009472.1	ENSHBUG00000005641.1, ENSHBUG00000019032.1, ENSHBUG00000021834.1	ENSNBRG00000000665.1, ENSNBRG00000002510.1	ENSOABG00000000026.1, ENSOABG00000000919.1, ENSOABG00000000927.1, ENSOABG00000001213.1, ENSOABG00000001216.1, ENSOABG00000001218.1, ENSOABG00000001684.1, ENSOABG00000002750.1, ENSOABG00000003751.1, ENSOABG00000003835.1, ENSOABG00000003836.1, ENSOABG00000004312.1, ENSOABG00000006507.1, ENSOABG00000006982.1, ENSOABG00000007425.1, ENSOABG00000008570.1, ENSOABG00000011605.1, ENSOABG00000013150.1, ENS…	ENSONIG00000009154.2, ENSONIG00000017559.2, ENSONIG00000019034.2, ENSONIG00000020584.2, ENSONIG00000020763.2, ENSONIG00000021123.2, ENSONIG00000027114.1, ENSONIG00000027792.1, ENSONIG00000028340.1, ENSONIG00000028606.1, ENSONIG00000028981.1, ENSONIG00000030020.1, ENSONIG00000030074.1, ENSONIG00000030117.1, ENSONIG00000030299.1, ENSONIG00000030425.1, ENSONIG00000030680.1, ENSONIG00000030734.1, ENS…	ENSORLG00000000968.2, ENSORLG00000001015.2, ENSORLG00000002680.2, ENSORLG00000002688.2, ENSORLG00000002697.2, ENSORLG00000002703.2, ENSORLG00000021957.1, ENSORLG00000022252.1, ENSORLG00000023613.1, ENSORLG00000024165.1, ENSORLG00000024189.1, ENSORLG00000024243.1, ENSORLG00000024936.1, ENSORLG00000024954.1, ENSORLG00000025076.1, ENSORLG00000025946.1, ENSORLG00000026029.1, ENSORLG00000026728.1, ENS…	ENSPNYG00000001953.1, ENSPNYG00000002673.1, ENSPNYG00000023609.1		ENSG00000211598.2, ENSG00000255569.1	ENSMZEG00005000236.1, ENSMZEG00005000307.1, ENSMZEG00005000365.1, ENSMZEG00005000409.1, ENSMZEG00005000473.1, ENSMZEG00005000488.1, ENSMZEG00005000507.1, ENSMZEG00005000522.1, ENSMZEG00005000591.1, ENSMZEG00005000617.1, ENSMZEG00005000641.1, ENSMZEG00005000683.1, ENSMZEG00005000692.1, ENSMZEG00005000709.1, ENSMZEG00005000731.1, ENSMZEG00005000824.1, ENSMZEG00005000842.1, ENSMZEG00005000850.1, ENS…	ENSMUSG00000076575.6, ENSMUSG00000076577.2, ENSMUSG00000076581.1, ENSMUSG00000076583.1, ENSMUSG00000076758.6, ENSMUSG00000094356.2
OG0000018	ENSACIG00000015919.1, ENSACIG00000015924.1, ENSACIG00000015945.1, ENSACIG00000015952.1, ENSACIG00000015974.1, ENSACIG00000015989.1, ENSACIG00000016019.1, ENSACIG00000016036.1, ENSACIG00000016056.1, ENSACIG00000016100.1, ENSACIG00000016129.1, ENSACIG00000016171.1, ENSACIG00000016208.1, ENSACIG00000016235.1, ENSACIG00000016258.1, ENSACIG00000023492.1, ENSACIG00000023494.1, ENSACIG00000023498.1, ENS…	ENSACLG00000017112.1, ENSACLG00000017126.1, ENSACLG00000017275.1, ENSACLG00000017286.1, ENSACLG00000017307.1, ENSACLG00000017317.1, ENSACLG00000017328.1, ENSACLG00000017356.1, ENSACLG00000017389.1, ENSACLG00000017404.1, ENSACLG00000017443.1, ENSACLG00000017474.1, ENSACLG00000017655.1, ENSACLG00000017666.1, ENSACLG00000017779.1, ENSACLG00000017845.1, ENSACLG00000017883.1, ENSACLG00000017896.1, ENS…	ENSDARG00000033963.7, ENSDARG00000036748.7, ENSDARG00000069773.6, ENSDARG00000069848.5, ENSDARG00000075288.4, ENSDARG00000077557.5, ENSDARG00000079517.4, ENSDARG00000087631.4, ENSDARG00000098626.3, ENSDARG00000110393.1, ENSDARG00000112065.1, ENSDARG00000112323.1, ENSDARG00000115144.1, ENSDARG00000116803.1, ENSDARG00000117125.1	ENSGACG00000019963.1, ENSGACG00000019964.1, ENSGACG00000019965.1, ENSGACG00000019966.1, ENSGACG00000019968.1, ENSGACG00000019969.1, ENSGACG00000019971.1, ENSGACG00000019972.1, ENSGACG00000019974.1, ENSGACG00000019976.1, ENSGACG00000019978.1	ENSHBUG00000004911.1, ENSHBUG00000006416.1, ENSHBUG00000006437.1, ENSHBUG00000006453.1, ENSHBUG00000006549.1, ENSHBUG00000006583.1, ENSHBUG00000006646.1, ENSHBUG00000006675.1, ENSHBUG00000006706.1, ENSHBUG00000006721.1, ENSHBUG00000006736.1, ENSHBUG00000006752.1, ENSHBUG00000010426.1, ENSHBUG00000010444.1, ENSHBUG00000010462.1, ENSHBUG00000017684.1, ENSHBUG00000017738.1, ENSHBUG00000017847.1	ENSNBRG00000000060.1, ENSNBRG00000000061.1, ENSNBRG00000000062.1, ENSNBRG00000000063.1, ENSNBRG00000009740.1, ENSNBRG00000009767.1, ENSNBRG00000009801.1, ENSNBRG00000009818.1, ENSNBRG00000022815.1, ENSNBRG00000022825.1, ENSNBRG00000022833.1, ENSNBRG00000022843.1, ENSNBRG00000022853.1, ENSNBRG00000022873.1, ENSNBRG00000022902.1, ENSNBRG00000022933.1, ENSNBRG00000022941.1, ENSNBRG00000022947.1, ENS…	ENSOABG00000000264.1, ENSOABG00000000275.1, ENSOABG00000000290.1, ENSOABG00000000305.1, ENSOABG00000000309.1, ENSOABG00000000312.1, ENSOABG00000000316.1, ENSOABG00000000325.1, ENSOABG00000000332.1, ENSOABG00000000427.1, ENSOABG00000000429.1, ENSOABG00000000434.1, ENSOABG00000000474.1, ENSOABG00000000475.1, ENSOABG00000000479.1, ENSOABG00000000503.1, ENSOABG00000000556.1, ENSOABG00000000557.1, ENS…	ENSONIG00000018397.2, ENSONIG00000018399.2, ENSONIG00000018411.2, ENSONIG00000018412.2, ENSONIG00000018415.2, ENSONIG00000018421.2, ENSONIG00000018422.2, ENSONIG00000027565.1, ENSONIG00000029151.1, ENSONIG00000029969.1, ENSONIG00000030101.1, ENSONIG00000030735.1, ENSONIG00000031377.1, ENSONIG00000031410.1, ENSONIG00000040497.1, ENSONIG00000040642.1, ENSONIG00000041163.1, ENSONIG00000041308.1, ENS…	ENSORLG00000010749.2, ENSORLG00000010753.2, ENSORLG00000010783.2, ENSORLG00000019041.2, ENSORLG00000019048.2, ENSORLG00000019063.2, ENSORLG00000019083.2, ENSORLG00000019090.2, ENSORLG00000020615.2, ENSORLG00000020623.2, ENSORLG00000020625.2, ENSORLG00000020629.2, ENSORLG00000020634.2, ENSORLG00000021854.1, ENSORLG00000022319.1, ENSORLG00000022385.1, ENSORLG00000023587.1, ENSORLG00000023601.1, ENS…	ENSPNYG00000002056.1, ENSPNYG00000012982.1, ENSPNYG00000015513.1, ENSPNYG00000015535.1, ENSPNYG00000015550.1, ENSPNYG00000015584.1, ENSPNYG00000015596.1, ENSPNYG00000015664.1, ENSPNYG00000015844.1, ENSPNYG00000015863.1, ENSPNYG00000015895.1, ENSPNYG00000015937.1, ENSPNYG00000015956.1, ENSPNYG00000016003.1, ENSPNYG00000016057.1, ENSPNYG00000016096.1	ENSTRUG00000002026.3, ENSTRUG00000002080.3, ENSTRUG00000002133.3, ENSTRUG00000002584.3, ENSTRUG00000002972.3, ENSTRUG00000002981.3, ENSTRUG00000003625.3, ENSTRUG00000004304.3, ENSTRUG00000005963.3, ENSTRUG00000019971.2, ENSTRUG00000021489.2, ENSTRUG00000021734.2, ENSTRUG00000021894.2, ENSTRUG00000022080.2, ENSTRUG00000022583.2, ENSTRUG00000022781.2, ENSTRUG00000023796.2, ENSTRUG00000023947.2, ENS…	ENSG00000211638.2	ENSMZEG00005005573.1, ENSMZEG00005005592.1, ENSMZEG00005005600.1, ENSMZEG00005005618.1, ENSMZEG00005005641.1, ENSMZEG00005005680.1, ENSMZEG00005005693.1, ENSMZEG00005005712.1, ENSMZEG00005005763.1, ENSMZEG00005005815.1, ENSMZEG00005005838.1, ENSMZEG00005005884.1, ENSMZEG00005005895.1, ENSMZEG00005005931.1, ENSMZEG00005006036.1, ENSMZEG00005006100.1, ENSMZEG00005006110.1, ENSMZEG00005006151.1, ENS…
OG0000019	ENSACIG00000005139.1, ENSACIG00000008835.1, ENSACIG00000011660.1, ENSACIG00000011673.1, ENSACIG00000011693.1, ENSACIG00000011708.1, ENSACIG00000011716.1, ENSACIG00000011732.1, ENSACIG00000011743.1, ENSACIG00000011757.1, ENSACIG00000011762.1, ENSACIG00000011778.1, ENSACIG00000011800.1, ENSACIG00000011813.1, ENSACIG00000011824.1, ENSACIG00000011843.1, ENSACIG00000011847.1, ENSACIG00000011862.1, ENS…	ENSACLG00000004463.1, ENSACLG00000004508.1, ENSACLG00000004522.1, ENSACLG00000004531.1, ENSACLG00000004546.1, ENSACLG00000004600.1, ENSACLG00000004682.1, ENSACLG00000004829.1, ENSACLG00000004849.1, ENSACLG00000004883.1, ENSACLG00000004887.1, ENSACLG00000005368.1, ENSACLG00000005385.1, ENSACLG00000005398.1, ENSACLG00000005429.1, ENSACLG00000006222.1, ENSACLG00000006228.1, ENSACLG00000006867.1, ENS…	ENSDARG00000004109.9, ENSDARG00000056798.4, ENSDARG00000079170.5, ENSDARG00000102158.2, ENSDARG00000103273.2, ENSDARG00000110702.1	ENSGACG00000018648.1, ENSGACG00000018649.1, ENSGACG00000018651.1	ENSHBUG00000004026.1, ENSHBUG00000005406.1, ENSHBUG00000005431.1, ENSHBUG00000007439.1, ENSHBUG00000009146.1, ENSHBUG00000009168.1, ENSHBUG00000009221.1, ENSHBUG00000010412.1, ENSHBUG00000011126.1, ENSHBUG00000011372.1, ENSHBUG00000016048.1, ENSHBUG00000016354.1, ENSHBUG00000016363.1, ENSHBUG00000016605.1, ENSHBUG00000016609.1, ENSHBUG00000016961.1, ENSHBUG00000016982.1, ENSHBUG00000017013.1, ENS…	ENSNBRG00000001836.1, ENSNBRG00000002152.1, ENSNBRG00000002455.1, ENSNBRG00000002482.1, ENSNBRG00000002495.1, ENSNBRG00000005397.1, ENSNBRG00000011371.1, ENSNBRG00000014012.1, ENSNBRG00000014023.1, ENSNBRG00000014073.1, ENSNBRG00000014240.1, ENSNBRG00000023364.1, ENSNBRG00000023369.1, ENSNBRG00000024261.1, ENSNBRG00000024262.1, ENSNBRG00000024264.1, ENSNBRG00000024265.1	ENSOABG00000000103.1, ENSOABG00000000256.1, ENSOABG00000000465.1, ENSOABG00000000467.1, ENSOABG00000000801.1, ENSOABG00000001798.1, ENSOABG00000002026.1, ENSOABG00000002177.1, ENSOABG00000002819.1, ENSOABG00000003070.1, ENSOABG00000003090.1, ENSOABG00000003095.1, ENSOABG00000003397.1, ENSOABG00000004241.1, ENSOABG00000004531.1, ENSOABG00000005443.1, ENSOABG00000005471.1, ENSOABG00000007479.1, ENS…	ENSONIG00000003827.2, ENSONIG00000003829.2, ENSONIG00000004483.2, ENSONIG00000004486.2, ENSONIG00000004488.2, ENSONIG00000004491.2, ENSONIG00000004494.2, ENSONIG00000004495.2, ENSONIG00000006945.2, ENSONIG00000009600.2, ENSONIG00000011608.2, ENSONIG00000012425.2, ENSONIG00000013205.2, ENSONIG00000017457.2, ENSONIG00000018992.2, ENSONIG00000030633.1, ENSONIG00000030844.1, ENSONIG00000033469.1, ENS…	ENSORLG00000029380.1	ENSPNYG00000002154.1, ENSPNYG00000003123.1, ENSPNYG00000004040.1, ENSPNYG00000004051.1, ENSPNYG00000010391.1, ENSPNYG00000010417.1, ENSPNYG00000010439.1, ENSPNYG00000015629.1, ENSPNYG00000017606.1, ENSPNYG00000018089.1, ENSPNYG00000018281.1, ENSPNYG00000019042.1, ENSPNYG00000019067.1, ENSPNYG00000020620.1, ENSPNYG00000020629.1, ENSPNYG00000023569.1, ENSPNYG00000023635.1, ENSPNYG00000023720.1, ENS…		ENSG00000186470.14	ENSMZEG00005000398.1, ENSMZEG00005000648.1, ENSMZEG00005000822.1, ENSMZEG00005000852.1, ENSMZEG00005000882.1, ENSMZEG00005000903.1, ENSMZEG00005000937.1, ENSMZEG00005001259.1, ENSMZEG00005001290.1, ENSMZEG00005001474.1, ENSMZEG00005001515.1, ENSMZEG00005002176.1, ENSMZEG00005002214.1, ENSMZEG00005004321.1, ENSMZEG00005012712.1, ENSMZEG00005012719.1, ENSMZEG00005014209.1, ENSMZEG00005014217.1, ENS…	ENSMUSG00000076439.12
OG0000020	ENSACIG00000005237.1, ENSACIG00000005654.1, ENSACIG00000005695.1, ENSACIG00000005917.1, ENSACIG00000005935.1, ENSACIG00000005944.1, ENSACIG00000005959.1, ENSACIG00000005989.1, ENSACIG00000007206.1, ENSACIG00000012528.1, ENSACIG00000022111.1, ENSACIG00000022126.1, ENSACIG00000022154.1, ENSACIG00000022179.1, ENSACIG00000022196.1, ENSACIG00000022214.1	ENSACLG00000002793.1, ENSACLG00000002807.1, ENSACLG00000002838.1, ENSACLG00000002925.1, ENSACLG00000002942.1, ENSACLG00000002948.1, ENSACLG00000003018.1, ENSACLG00000003031.1, ENSACLG00000003065.1, ENSACLG00000016650.1, ENSACLG00000021523.1, ENSACLG00000024513.1, ENSACLG00000024525.1, ENSACLG00000024551.1, ENSACLG00000024562.1, ENSACLG00000024586.1, ENSACLG00000024635.1, ENSACLG00000024686.1, ENS…	ENSDARG00000008182.9, ENSDARG00000025150.8, ENSDARG00000025547.9, ENSDARG00000029461.7, ENSDARG00000043894.6, ENSDARG00000069323.3, ENSDARG00000076778.4, ENSDARG00000077975.5, ENSDARG00000079425.5, ENSDARG00000079903.5, ENSDARG00000087245.3, ENSDARG00000088219.3, ENSDARG00000088727.3, ENSDARG00000090945.4, ENSDARG00000092502.2, ENSDARG00000094357.2, ENSDARG00000095127.3, ENSDARG00000096624.2, ENS…	ENSGACG00000006682.1, ENSGACG00000008301.1, ENSGACG00000008534.1, ENSGACG00000014567.1, ENSGACG00000019252.1	ENSHBUG00000002820.1, ENSHBUG00000005091.1, ENSHBUG00000005598.1, ENSHBUG00000008417.1, ENSHBUG00000008505.1, ENSHBUG00000010790.1, ENSHBUG00000011349.1, ENSHBUG00000014736.1, ENSHBUG00000014753.1, ENSHBUG00000019799.1, ENSHBUG00000019825.1, ENSHBUG00000019873.1	ENSNBRG00000003070.1, ENSNBRG00000003151.1, ENSNBRG00000003185.1, ENSNBRG00000003222.1, ENSNBRG00000003252.1, ENSNBRG00000003287.1, ENSNBRG00000003400.1, ENSNBRG00000014921.1, ENSNBRG00000016530.1, ENSNBRG00000016548.1, ENSNBRG00000016581.1, ENSNBRG00000019071.1, ENSNBRG00000019177.1	ENSOABG00000000746.1, ENSOABG00000000748.1, ENSOABG00000000749.1, ENSOABG00000007223.1, ENSOABG00000007230.1, ENSOABG00000011386.1, ENSOABG00000011387.1, ENSOABG00000014835.1, ENSOABG00000014837.1, ENSOABG00000014839.1, ENSOABG00000015374.1, ENSOABG00000015376.1, ENSOABG00000015382.1, ENSOABG00000015390.1, ENSOABG00000015392.1, ENSOABG00000015395.1, ENSOABG00000015807.1, ENSOABG00000015809.1, ENS…	ENSONIG00000006435.2, ENSONIG00000006926.2, ENSONIG00000007331.2, ENSONIG00000012537.2, ENSONIG00000013220.2, ENSONIG00000013222.2, ENSONIG00000013989.2, ENSONIG00000015665.2, ENSONIG00000017102.2, ENSONIG00000018276.2, ENSONIG00000018277.2, ENSONIG00000019877.2, ENSONIG00000019878.2, ENSONIG00000019879.2, ENSONIG00000019880.2, ENSONIG00000027634.1, ENSONIG00000028242.1, ENSONIG00000028666.1, ENS…	ENSORLG00000018640.2, ENSORLG00000022506.1, ENSORLG00000023052.1, ENSORLG00000024106.1, ENSORLG00000024541.1, ENSORLG00000025646.1, ENSORLG00000026801.1, ENSORLG00000027148.1, ENSORLG00000027248.1, ENSORLG00000027318.1, ENSORLG00000027583.1, ENSORLG00000028691.1, ENSORLG00000028728.1, ENSORLG00000030173.1, ENSORLG00000030412.1, ENSORLG00000030608.1	ENSPNYG00000004199.1, ENSPNYG00000005986.1, ENSPNYG00000009759.1, ENSPNYG00000010233.1, ENSPNYG00000013101.1, ENSPNYG00000017585.1, ENSPNYG00000017599.1, ENSPNYG00000017637.1, ENSPNYG00000017681.1, ENSPNYG00000017759.1, ENSPNYG00000017781.1, ENSPNYG00000017800.1, ENSPNYG00000017816.1, ENSPNYG00000023537.1	ENSTRUG00000009396.3, ENSTRUG00000019598.2, ENSTRUG00000021018.2, ENSTRUG00000021133.2, ENSTRUG00000023509.2, ENSTRUG00000024168.2, ENSTRUG00000024733.2, ENSTRUG00000024823.2, ENSTRUG00000025917.2, ENSTRUG00000025938.2, ENSTRUG00000026215.1, ENSTRUG00000026269.1, ENSTRUG00000026605.1, ENSTRUG00000026982.1, ENSTRUG00000027257.1, ENSTRUG00000027413.1, ENSTRUG00000028010.1, ENSTRUG00000028250.1, ENS…	ENSG00000090659.18, ENSG00000104921.15, ENSG00000104938.17, ENSG00000166523.8, ENSG00000172243.18, ENSG00000187912.12, ENSG00000197992.7	ENSMZEG00005001275.1, ENSMZEG00005001307.1, ENSMZEG00005001388.1, ENSMZEG00005001405.1, ENSMZEG00005001492.1, ENSMZEG00005001513.1, ENSMZEG00005001533.1, ENSMZEG00005001549.1, ENSMZEG00005015618.1, ENSMZEG00005018591.1, ENSMZEG00005018593.1, ENSMZEG00005019455.1, ENSMZEG00005021368.1, ENSMZEG00005021370.1, ENSMZEG00005021374.1, ENSMZEG00005021376.1, ENSMZEG00005025786.1, ENSMZEG00005028601.1	ENSMUSG00000005540.10, ENSMUSG00000030142.10, ENSMUSG00000031494.7, ENSMUSG00000031495.8, ENSMUSG00000040165.14, ENSMUSG00000040197.4, ENSMUSG00000040963.15, ENSMUSG00000046080.17, ENSMUSG00000051906.15, ENSMUSG00000065987.12, ENSMUSG00000079168.4, ENSMUSG00000079293.11
OG0000021	ENSACIG00000000361.1, ENSACIG00000001391.1, ENSACIG00000001409.1, ENSACIG00000002230.1, ENSACIG00000002236.1, ENSACIG00000005609.1, ENSACIG00000005982.1, ENSACIG00000006584.1, ENSACIG00000006598.1, ENSACIG00000008705.1, ENSACIG00000011019.1, ENSACIG00000012135.1, ENSACIG00000013118.1, ENSACIG00000013123.1, ENSACIG00000013139.1, ENSACIG00000016791.1, ENSACIG00000019794.1, ENSACIG00000019813.1, ENS…	ENSACLG00000009833.1, ENSACLG00000009846.1, ENSACLG00000009858.1, ENSACLG00000009868.1, ENSACLG00000009871.1, ENSACLG00000010137.1, ENSACLG00000010148.1, ENSACLG00000010153.1, ENSACLG00000010174.1, ENSACLG00000010228.1, ENSACLG00000014276.1, ENSACLG00000014283.1, ENSACLG00000014288.1, ENSACLG00000014307.1, ENSACLG00000014334.1, ENSACLG00000014351.1, ENSACLG00000014460.1, ENSACLG00000014469.1, ENS…		ENSGACG00000000904.1, ENSGACG00000000907.1, ENSGACG00000000908.1, ENSGACG00000000912.1, ENSGACG00000000915.1, ENSGACG00000000925.1, ENSGACG00000000983.1, ENSGACG00000000984.1, ENSGACG00000002165.1, ENSGACG00000002252.1, ENSGACG00000002259.1, ENSGACG00000002261.1, ENSGACG00000008139.1, ENSGACG00000008304.1, ENSGACG00000008305.1, ENSGACG00000008316.1, ENSGACG00000008324.1, ENSGACG00000008537.1, ENS…	ENSHBUG00000000043.1, ENSHBUG00000000843.1, ENSHBUG00000002502.1, ENSHBUG00000002630.1, ENSHBUG00000003392.1, ENSHBUG00000003408.1, ENSHBUG00000003640.1, ENSHBUG00000004098.1, ENSHBUG00000016696.1, ENSHBUG00000017053.1, ENSHBUG00000019755.1, ENSHBUG00000021036.1, ENSHBUG00000021047.1, ENSHBUG00000021060.1, ENSHBUG00000022146.1	ENSNBRG00000000127.1, ENSNBRG00000000128.1, ENSNBRG00000000865.1, ENSNBRG00000000895.1, ENSNBRG00000000908.1, ENSNBRG00000003672.1, ENSNBRG00000003862.1, ENSNBRG00000003885.1, ENSNBRG00000014362.1, ENSNBRG00000014375.1, ENSNBRG00000014382.1, ENSNBRG00000014402.1, ENSNBRG00000014416.1, ENSNBRG00000020785.1	ENSOABG00000000263.1, ENSOABG00000000519.1, ENSOABG00000000520.1, ENSOABG00000000521.1, ENSOABG00000000522.1, ENSOABG00000000854.1, ENSOABG00000000857.1, ENSOABG00000000862.1, ENSOABG00000000867.1, ENSOABG00000000877.1, ENSOABG00000000885.1, ENSOABG00000000893.1, ENSOABG00000001113.1, ENSOABG00000002190.1, ENSOABG00000010833.1, ENSOABG00000010836.1, ENSOABG00000012395.1, ENSOABG00000021901.1, ENS…	ENSONIG00000010267.2, ENSONIG00000010268.2, ENSONIG00000016208.2, ENSONIG00000016259.2, ENSONIG00000016479.2, ENSONIG00000016481.2, ENSONIG00000027745.1, ENSONIG00000028744.1, ENSONIG00000029646.1, ENSONIG00000030242.1, ENSONIG00000030706.1, ENSONIG00000030876.1, ENSONIG00000032607.1, ENSONIG00000032743.1, ENSONIG00000033380.1, ENSONIG00000033453.1, ENSONIG00000033497.1, ENSONIG00000033659.1, ENS…	ENSORLG00000006216.2, ENSORLG00000013885.2, ENSORLG00000013888.2, ENSORLG00000013895.2, ENSORLG00000013916.2, ENSORLG00000018230.2, ENSORLG00000018232.2, ENSORLG00000018233.2, ENSORLG00000018235.2, ENSORLG00000019033.2, ENSORLG00000019224.2, ENSORLG00000019885.2, ENSORLG00000023808.1, ENSORLG00000023929.1, ENSORLG00000024077.1, ENSORLG00000025006.1, ENSORLG00000025011.1, ENSORLG00000025408.1, ENS…	ENSPNYG00000001665.1, ENSPNYG00000004069.1, ENSPNYG00000009946.1, ENSPNYG00000010523.1, ENSPNYG00000012724.1, ENSPNYG00000012739.1, ENSPNYG00000012755.1, ENSPNYG00000012779.1, ENSPNYG00000015741.1, ENSPNYG00000015748.1, ENSPNYG00000019540.1, ENSPNYG00000019548.1, ENSPNYG00000019561.1, ENSPNYG00000019567.1, ENSPNYG00000021139.1, ENSPNYG00000022946.1, ENSPNYG00000022952.1, ENSPNYG00000023873.1, ENS…	ENSTRUG00000013620.3, ENSTRUG00000015253.3, ENSTRUG00000023883.2		ENSMZEG00005002817.1, ENSMZEG00005014440.1, ENSMZEG00005014444.1, ENSMZEG00005017780.1, ENSMZEG00005017783.1, ENSMZEG00005017786.1, ENSMZEG00005020410.1, ENSMZEG00005020415.1, ENSMZEG00005020419.1, ENSMZEG00005020420.1, ENSMZEG00005020478.1, ENSMZEG00005020489.1, ENSMZEG00005020492.1, ENSMZEG00005020496.1, ENSMZEG00005021381.1, ENSMZEG00005021384.1, ENSMZEG00005021387.1, ENSMZEG00005021392.1, ENS…
OG0000022	ENSACIG00000001676.1, ENSACIG00000006140.1, ENSACIG00000006144.1, ENSACIG00000006152.1, ENSACIG00000006154.1, ENSACIG00000008693.1, ENSACIG00000008943.1, ENSACIG00000009956.1, ENSACIG00000009965.1	ENSACLG00000024388.1, ENSACLG00000024399.1, ENSACLG00000024411.1, ENSACLG00000024428.1, ENSACLG00000024442.1, ENSACLG00000024455.1, ENSACLG00000024462.1, ENSACLG00000024477.1, ENSACLG00000024484.1, ENSACLG00000024503.1, ENSACLG00000024515.1, ENSACLG00000024544.1, ENSACLG00000024611.1, ENSACLG00000024623.1, ENSACLG00000024639.1, ENSACLG00000024660.1, ENSACLG00000024668.1, ENSACLG00000024681.1, ENS…	ENSDARG00000093689.3, ENSDARG00000110539.1, ENSDARG00000111019.1	ENSGACG00000000916.1, ENSGACG00000000918.1, ENSGACG00000000921.1, ENSGACG00000001046.1, ENSGACG00000001797.1, ENSGACG00000001801.1, ENSGACG00000005704.1, ENSGACG00000010883.1, ENSGACG00000010888.1, ENSGACG00000010893.1, ENSGACG00000010896.1, ENSGACG00000014258.1	ENSHBUG00000003307.1, ENSHBUG00000003309.1, ENSHBUG00000003316.1, ENSHBUG00000003643.1, ENSHBUG00000003652.1, ENSHBUG00000003657.1, ENSHBUG00000003666.1, ENSHBUG00000003672.1, ENSHBUG00000003695.1, ENSHBUG00000003701.1, ENSHBUG00000006365.1, ENSHBUG00000006374.1, ENSHBUG00000011497.1, ENSHBUG00000011507.1, ENSHBUG00000011519.1, ENSHBUG00000011528.1, ENSHBUG00000019822.1	ENSNBRG00000000200.1, ENSNBRG00000022123.1, ENSNBRG00000022131.1, ENSNBRG00000022140.1, ENSNBRG00000022152.1, ENSNBRG00000022163.1, ENSNBRG00000022190.1, ENSNBRG00000022197.1, ENSNBRG00000022210.1, ENSNBRG00000022230.1, ENSNBRG00000022243.1, ENSNBRG00000022255.1, ENSNBRG00000022272.1, ENSNBRG00000022313.1, ENSNBRG00000022325.1, ENSNBRG00000022336.1, ENSNBRG00000022343.1, ENSNBRG00000022357.1, ENS…	ENSOABG00000002400.1, ENSOABG00000008516.1, ENSOABG00000008517.1, ENSOABG00000008518.1, ENSOABG00000008520.1, ENSOABG00000008521.1, ENSOABG00000008523.1, ENSOABG00000008524.1, ENSOABG00000008526.1, ENSOABG00000008816.1, ENSOABG00000008819.1, ENSOABG00000008821.1, ENSOABG00000008822.1, ENSOABG00000013870.1, ENSOABG00000013871.1, ENSOABG00000013872.1, ENSOABG00000023818.1, ENSOABG00000023819.1, ENS…	ENSONIG00000000412.2, ENSONIG00000005381.2, ENSONIG00000005383.2, ENSONIG00000005388.2, ENSONIG00000005389.2, ENSONIG00000020787.2, ENSONIG00000028986.1, ENSONIG00000029604.1, ENSONIG00000029703.1, ENSONIG00000029884.1, ENSONIG00000030109.1, ENSONIG00000031379.1, ENSONIG00000032633.1, ENSONIG00000034798.1, ENSONIG00000035276.1, ENSONIG00000035620.1, ENSONIG00000036873.1, ENSONIG00000037564.1, ENS…		ENSPNYG00000004451.1, ENSPNYG00000004454.1, ENSPNYG00000004471.1, ENSPNYG00000004493.1, ENSPNYG00000004541.1, ENSPNYG00000004576.1, ENSPNYG00000004583.1, ENSPNYG00000004593.1, ENSPNYG00000010036.1, ENSPNYG00000010047.1, ENSPNYG00000010058.1, ENSPNYG00000010067.1, ENSPNYG00000010074.1, ENSPNYG00000010089.1, ENSPNYG00000010126.1, ENSPNYG00000010154.1, ENSPNYG00000010164.1, ENSPNYG00000010174.1, ENS…	ENSTRUG00000020622.2, ENSTRUG00000020681.2, ENSTRUG00000021477.2, ENSTRUG00000024013.2, ENSTRUG00000027027.1, ENSTRUG00000027144.1, ENSTRUG00000027234.1, ENSTRUG00000028030.1, ENSTRUG00000028497.1, ENSTRUG00000028587.1, ENSTRUG00000029073.1, ENSTRUG00000029134.1, ENSTRUG00000029196.1, ENSTRUG00000029281.1, ENSTRUG00000029686.1, ENSTRUG00000029751.1, ENSTRUG00000029801.1, ENSTRUG00000030161.1, ENS…	ENSG00000211696.2, ENSG00000211697.4, ENSG00000211698.2, ENSG00000211699.2, ENSG00000211701.2, ENSG00000233306.2	ENSMZEG00005000229.1, ENSMZEG00005013482.1, ENSMZEG00005013488.1, ENSMZEG00005013496.1, ENSMZEG00005013517.1, ENSMZEG00005013523.1, ENSMZEG00005013527.1, ENSMZEG00005013531.1, ENSMZEG00005013537.1, ENSMZEG00005013552.1, ENSMZEG00005018851.1, ENSMZEG00005018854.1, ENSMZEG00005018861.1, ENSMZEG00005018876.1, ENSMZEG00005018881.1, ENSMZEG00005018892.1	ENSMUSG00000076744.2
OG0000023	ENSACIG00000000540.1, ENSACIG00000000683.1, ENSACIG00000001950.1, ENSACIG00000002014.1, ENSACIG00000002799.1, ENSACIG00000003532.1, ENSACIG00000006814.1, ENSACIG00000008555.1, ENSACIG00000011366.1, ENSACIG00000016301.1, ENSACIG00000016339.1, ENSACIG00000016871.1, ENSACIG00000017292.1, ENSACIG00000017359.1, ENSACIG00000017417.1, ENSACIG00000021595.1	ENSACLG00000003078.1, ENSACLG00000003141.1, ENSACLG00000003275.1, ENSACLG00000003368.1, ENSACLG00000011652.1, ENSACLG00000015436.1, ENSACLG00000015508.1, ENSACLG00000015618.1, ENSACLG00000015908.1, ENSACLG00000016113.1, ENSACLG00000018605.1, ENSACLG00000018737.1, ENSACLG00000020418.1, ENSACLG00000020468.1, ENSACLG00000020517.1, ENSACLG00000020519.1, ENSACLG00000020630.1, ENSACLG00000020761.1, ENS…	ENSDARG00000001993.9, ENSDARG00000012944.12, ENSDARG00000035322.7, ENSDARG00000035438.9, ENSDARG00000067990.7, ENSDARG00000067995.7, ENSDARG00000067997.6, ENSDARG00000076075.5, ENSDARG00000079564.4, ENSDARG00000079782.7, ENSDARG00000090637.3, ENSDARG00000095217.3, ENSDARG00000095930.3, ENSDARG00000098747.2, ENSDARG00000099115.2, ENSDARG00000099959.2, ENSDARG00000103837.2, ENSDARG00000103969.2, EN…	ENSGACG00000000239.1, ENSGACG00000001522.1, ENSGACG00000001528.1, ENSGACG00000002145.1, ENSGACG00000002902.1, ENSGACG00000002933.1, ENSGACG00000003003.1, ENSGACG00000010000.1, ENSGACG00000010018.1, ENSGACG00000013782.1, ENSGACG00000014475.1, ENSGACG00000014948.1, ENSGACG00000014960.1	ENSHBUG00000002847.1, ENSHBUG00000006713.1, ENSHBUG00000008455.1, ENSHBUG00000010719.1, ENSHBUG00000011306.1, ENSHBUG00000011411.1, ENSHBUG00000013480.1, ENSHBUG00000015008.1, ENSHBUG00000017655.1, ENSHBUG00000017710.1, ENSHBUG00000018767.1, ENSHBUG00000018876.1, ENSHBUG00000019431.1	ENSNBRG00000000758.1, ENSNBRG00000000898.1, ENSNBRG00000000911.1, ENSNBRG00000001044.1, ENSNBRG00000007435.1, ENSNBRG00000007539.1, ENSNBRG00000007570.1, ENSNBRG00000010556.1, ENSNBRG00000010741.1, ENSNBRG00000010809.1, ENSNBRG00000010913.1, ENSNBRG00000012418.1, ENSNBRG00000018894.1, ENSNBRG00000018986.1, ENSNBRG00000019057.1, ENSNBRG00000023051.1, ENSNBRG00000023981.1	ENSOABG00000000653.1, ENSOABG00000000655.1, ENSOABG00000002030.1, ENSOABG00000002880.1, ENSOABG00000003031.1, ENSOABG00000003035.1, ENSOABG00000003891.1, ENSOABG00000004575.1, ENSOABG00000008356.1, ENSOABG00000008369.1, ENSOABG00000008478.1, ENSOABG00000008712.1, ENSOABG00000011433.1, ENSOABG00000012982.1, ENSOABG00000013796.1, ENSOABG00000016336.1, ENSOABG00000020515.1, ENSOABG00000025065.1, ENS…	ENSONIG00000001739.2, ENSONIG00000008086.2, ENSONIG00000011145.2, ENSONIG00000014700.2, ENSONIG00000016644.2, ENSONIG00000019541.2, ENSONIG00000020306.2, ENSONIG00000021261.2, ENSONIG00000030466.1, ENSONIG00000031800.1, ENSONIG00000032313.1, ENSONIG00000033129.1, ENSONIG00000036512.1, ENSONIG00000038471.1, ENSONIG00000039299.1, ENSONIG00000039916.1, ENSONIG00000042752.1	ENSORLG00000006085.2, ENSORLG00000013177.2, ENSORLG00000013217.2, ENSORLG00000013244.2, ENSORLG00000015742.2, ENSORLG00000023195.1, ENSORLG00000023737.1, ENSORLG00000024781.1, ENSORLG00000025497.1, ENSORLG00000025701.1, ENSORLG00000026987.1, ENSORLG00000027104.1, ENSORLG00000027272.1, ENSORLG00000028320.1, ENSORLG00000029261.1, ENSORLG00000030234.1	ENSPNYG00000005519.1, ENSPNYG00000007223.1, ENSPNYG00000008220.1, ENSPNYG00000010357.1, ENSPNYG00000011051.1, ENSPNYG00000011181.1, ENSPNYG00000011872.1, ENSPNYG00000011929.1, ENSPNYG00000012016.1, ENSPNYG00000013319.1, ENSPNYG00000018959.1, ENSPNYG00000020229.1, ENSPNYG00000020335.1	ENSTRUG00000005019.3, ENSTRUG00000011087.3, ENSTRUG00000014712.3, ENSTRUG00000014763.3, ENSTRUG00000015032.3, ENSTRUG00000026522.1, ENSTRUG00000027879.1, ENSTRUG00000031291.1, ENSTRUG00000031943.1	ENSG00000006788.14, ENSG00000078814.17, ENSG00000092054.13, ENSG00000109061.10, ENSG00000109063.15, ENSG00000125414.19, ENSG00000133020.4, ENSG00000144821.10, ENSG00000197616.12, ENSG00000264424.1	ENSMZEG00005000238.1, ENSMZEG00005000433.1, ENSMZEG00005003992.1, ENSMZEG00005009993.1, ENSMZEG00005010539.1, ENSMZEG00005011789.1, ENSMZEG00005013017.1, ENSMZEG00005013083.1, ENSMZEG00005014159.1, ENSMZEG00005014197.1, ENSMZEG00005014244.1, ENSMZEG00005014476.1, ENSMZEG00005014630.1, ENSMZEG00005014680.1, ENSMZEG00005014715.1, ENSMZEG00005014749.1, ENSMZEG00005014791.1, ENSMZEG00005018608.1, ENS…	ENSMUSG00000020908.14, ENSMUSG00000033196.17, ENSMUSG00000040752.16, ENSMUSG00000053093.16, ENSMUSG00000055775.16, ENSMUSG00000056328.14, ENSMUSG00000057003.12, ENSMUSG00000060180.12, ENSMUSG00000074652.3, ENSMUSG00000092009.1
OG0000024	ENSACIG00000000445.1, ENSACIG00000009810.1, ENSACIG00000009945.1, ENSACIG00000017644.1, ENSACIG00000019534.1, ENSACIG00000021986.1	ENSACLG00000000411.1, ENSACLG00000000473.1, ENSACLG00000000487.1, ENSACLG00000000537.1, ENSACLG00000007749.1, ENSACLG00000009892.1, ENSACLG00000011239.1, ENSACLG00000015816.1, ENSACLG00000015932.1, ENSACLG00000017329.1, ENSACLG00000019305.1, ENSACLG00000019349.1, ENSACLG00000019499.1, ENSACLG00000022302.1, ENSACLG00000022383.1, ENSACLG00000022475.1, ENSACLG00000022497.1, ENSACLG00000022499.1, ENS…			ENSHBUG00000000820.1, ENSHBUG00000002961.1, ENSHBUG00000003449.1, ENSHBUG00000005809.1, ENSHBUG00000005848.1, ENSHBUG00000006863.1, ENSHBUG00000009274.1, ENSHBUG00000013264.1, ENSHBUG00000020527.1, ENSHBUG00000020544.1	ENSNBRG00000001608.1, ENSNBRG00000002542.1, ENSNBRG00000004557.1, ENSNBRG00000004723.1, ENSNBRG00000005796.1, ENSNBRG00000005823.1, ENSNBRG00000005849.1, ENSNBRG00000008123.1, ENSNBRG00000008145.1, ENSNBRG00000009279.1, ENSNBRG00000009815.1, ENSNBRG00000016564.1, ENSNBRG00000017484.1, ENSNBRG00000019665.1	ENSOABG00000000014.1, ENSOABG00000000133.1, ENSOABG00000000232.1, ENSOABG00000000317.1, ENSOABG00000000946.1, ENSOABG00000001114.1, ENSOABG00000002028.1, ENSOABG00000002427.1, ENSOABG00000003388.1, ENSOABG00000003394.1, ENSOABG00000003908.1, ENSOABG00000004005.1, ENSOABG00000004007.1, ENSOABG00000004035.1, ENSOABG00000008342.1, ENSOABG00000009595.1, ENSOABG00000010327.1, ENSOABG00000011013.1, ENS…	ENSONIG00000006238.2, ENSONIG00000006679.2, ENSONIG00000010152.2, ENSONIG00000015024.2, ENSONIG00000015166.2, ENSONIG00000015551.2, ENSONIG00000018188.2, ENSONIG00000018189.2, ENSONIG00000020640.2, ENSONIG00000027101.1, ENSONIG00000027135.1, ENSONIG00000027145.1, ENSONIG00000027243.1, ENSONIG00000027449.1, ENSONIG00000028019.1, ENSONIG00000028029.1, ENSONIG00000028101.1, ENSONIG00000028578.1, ENS…		ENSPNYG00000003536.1, ENSPNYG00000003834.1, ENSPNYG00000005777.1, ENSPNYG00000016563.1, ENSPNYG00000020737.1, ENSPNYG00000020754.1, ENSPNYG00000021571.1, ENSPNYG00000023637.1, ENSPNYG00000023916.1, ENSPNYG00000024244.1		ENSG00000152475.7	ENSMZEG00005005198.1, ENSMZEG00005012661.1, ENSMZEG00005012686.1, ENSMZEG00005012715.1, ENSMZEG00005012737.1, ENSMZEG00005015708.1, ENSMZEG00005019990.1, ENSMZEG00005020156.1, ENSMZEG00005020162.1, ENSMZEG00005020568.1, ENSMZEG00005020736.1, ENSMZEG00005020757.1, ENSMZEG00005020759.1, ENSMZEG00005021390.1, ENSMZEG00005021406.1, ENSMZEG00005021413.1, ENSMZEG00005021421.1, ENSMZEG00005021426.1, ENS…	ENSMUSG00000095993.1
OG0000025	ENSACIG00000000546.1, ENSACIG00000000579.1, ENSACIG00000000599.1, ENSACIG00000007505.1, ENSACIG00000009367.1, ENSACIG00000017390.1, ENSACIG00000017399.1, ENSACIG00000017410.1, ENSACIG00000017415.1, ENSACIG00000022462.1, ENSACIG00000022475.1, ENSACIG00000022482.1, ENSACIG00000022503.1, ENSACIG00000022526.1, ENSACIG00000022550.1, ENSACIG00000022558.1, ENSACIG00000022578.1, ENSACIG00000022598.1, ENS…	ENSACLG00000015558.1, ENSACLG00000015707.1, ENSACLG00000015722.1, ENSACLG00000015752.1, ENSACLG00000015774.1, ENSACLG00000015811.1, ENSACLG00000015846.1, ENSACLG00000015871.1, ENSACLG00000015896.1, ENSACLG00000015918.1, ENSACLG00000015952.1, ENSACLG00000015993.1, ENSACLG00000016050.1, ENSACLG00000016123.1, ENSACLG00000016171.1, ENSACLG00000016191.1, ENSACLG00000016206.1, ENSACLG00000016227.1, ENS…	ENSDARG00000100663.3	ENSGACG00000000259.1, ENSGACG00000007859.1, ENSGACG00000007864.1, ENSGACG00000007868.1, ENSGACG00000007870.1, ENSGACG00000007874.1, ENSGACG00000007875.1, ENSGACG00000007878.1, ENSGACG00000007880.1, ENSGACG00000007881.1, ENSGACG00000007886.1	ENSHBUG00000000564.1, ENSHBUG00000000599.1, ENSHBUG00000001796.1, ENSHBUG00000001807.1, ENSHBUG00000001845.1, ENSHBUG00000001867.1, ENSHBUG00000001872.1, ENSHBUG00000002183.1, ENSHBUG00000002209.1, ENSHBUG00000003600.1, ENSHBUG00000003629.1, ENSHBUG00000010851.1, ENSHBUG00000011312.1, ENSHBUG00000016938.1, ENSHBUG00000018887.1, ENSHBUG00000020125.1, ENSHBUG00000020142.1, ENSHBUG00000020182.1, ENS…	ENSNBRG00000002757.1, ENSNBRG00000014737.1, ENSNBRG00000014756.1, ENSNBRG00000014814.1, ENSNBRG00000015272.1, ENSNBRG00000015326.1, ENSNBRG00000015339.1, ENSNBRG00000015342.1, ENSNBRG00000015362.1, ENSNBRG00000015390.1, ENSNBRG00000015424.1, ENSNBRG00000015455.1, ENSNBRG00000015470.1, ENSNBRG00000015502.1	ENSOABG00000001817.1, ENSOABG00000003056.1, ENSOABG00000004385.1, ENSOABG00000004415.1, ENSOABG00000004418.1, ENSOABG00000007005.1, ENSOABG00000007006.1, ENSOABG00000009655.1, ENSOABG00000009659.1, ENSOABG00000017820.1, ENSOABG00000017822.1, ENSOABG00000017825.1, ENSOABG00000017828.1, ENSOABG00000017829.1, ENSOABG00000017837.1, ENSOABG00000017841.1, ENSOABG00000023930.1	ENSONIG00000020691.2, ENSONIG00000027482.1, ENSONIG00000028456.1, ENSONIG00000029941.1, ENSONIG00000031030.1, ENSONIG00000031114.1, ENSONIG00000031495.1, ENSONIG00000031762.1, ENSONIG00000032009.1, ENSONIG00000032161.1, ENSONIG00000032640.1, ENSONIG00000033878.1, ENSONIG00000033974.1, ENSONIG00000034254.1, ENSONIG00000035544.1, ENSONIG00000035751.1, ENSONIG00000036380.1, ENSONIG00000036461.1, ENS…	ENSORLG00000008440.2, ENSORLG00000008443.2, ENSORLG00000022148.1, ENSORLG00000022399.1, ENSORLG00000023748.1, ENSORLG00000024516.1, ENSORLG00000025998.1, ENSORLG00000026519.1, ENSORLG00000026841.1, ENSORLG00000027593.1, ENSORLG00000027632.1, ENSORLG00000028672.1, ENSORLG00000029067.1, ENSORLG00000030148.1, ENSORLG00000030342.1, ENSORLG00000030372.1	ENSPNYG00000000645.1, ENSPNYG00000000957.1, ENSPNYG00000005248.1, ENSPNYG00000005319.1, ENSPNYG00000005343.1, ENSPNYG00000005389.1, ENSPNYG00000005469.1, ENSPNYG00000005491.1, ENSPNYG00000005556.1, ENSPNYG00000005568.1, ENSPNYG00000005595.1, ENSPNYG00000011085.1, ENSPNYG00000011128.1, ENSPNYG00000011136.1, ENSPNYG00000020530.1, ENSPNYG00000020550.1, ENSPNYG00000020551.1, ENSPNYG00000020575.1, ENS…	ENSTRUG00000002486.3, ENSTRUG00000002843.3, ENSTRUG00000016942.3, ENSTRUG00000016948.3		ENSMZEG00005019476.1, ENSMZEG00005019478.1, ENSMZEG00005019484.1, ENSMZEG00005019486.1, ENSMZEG00005019492.1, ENSMZEG00005019496.1, ENSMZEG00005019500.1, ENSMZEG00005019505.1, ENSMZEG00005019574.1, ENSMZEG00005019598.1, ENSMZEG00005019605.1, ENSMZEG00005019617.1, ENSMZEG00005019627.1, ENSMZEG00005019923.1, ENSMZEG00005020013.1, ENSMZEG00005020031.1, ENSMZEG00005020042.1, ENSMZEG00005020045.1, ENS…
OG0000026	ENSACIG00000000255.1, ENSACIG00000000873.1, ENSACIG00000008402.1, ENSACIG00000009754.1, ENSACIG00000012731.1, ENSACIG00000021191.1	ENSACLG00000010760.1, ENSACLG00000013173.1, ENSACLG00000015014.1, ENSACLG00000015111.1	ENSDARG00000040601.5, ENSDARG00000078763.4, ENSDARG00000113786.1	ENSGACG00000000559.1, ENSGACG00000000562.1, ENSGACG00000009290.1, ENSGACG00000009298.1, ENSGACG00000009308.1, ENSGACG00000009312.1, ENSGACG00000009320.1, ENSGACG00000009325.1, ENSGACG00000009331.1, ENSGACG00000009476.1, ENSGACG00000009484.1, ENSGACG00000009495.1, ENSGACG00000009499.1, ENSGACG00000009505.1, ENSGACG00000009508.1, ENSGACG00000009516.1, ENSGACG00000018699.1	ENSHBUG00000000640.1, ENSHBUG00000016041.1, ENSHBUG00000016424.1, ENSHBUG00000018855.1	ENSNBRG00000002732.1, ENSNBRG00000003045.1, ENSNBRG00000005536.1	ENSOABG00000000266.1, ENSOABG00000022265.1, ENSOABG00000022267.1, ENSOABG00000022549.1	ENSONIG00000017561.2, ENSONIG00000030727.1, ENSONIG00000032730.1, ENSONIG00000034153.1, ENSONIG00000035347.1, ENSONIG00000040439.1, ENSONIG00000040452.1	ENSORLG00000001167.2, ENSORLG00000001182.2, ENSORLG00000022042.1, ENSORLG00000023731.1, ENSORLG00000023884.1, ENSORLG00000025290.1, ENSORLG00000025707.1, ENSORLG00000025789.1, ENSORLG00000026232.1, ENSORLG00000027356.1, ENSORLG00000027798.1, ENSORLG00000029836.1, ENSORLG00000029967.1	ENSPNYG00000024036.1		ENSG00000153563.15, ENSG00000211611.2, ENSG00000211623.2, ENSG00000211625.2, ENSG00000211626.2, ENSG00000211632.4, ENSG00000224041.3, ENSG00000225523.2, ENSG00000228325.5, ENSG00000231292.6, ENSG00000233999.3, ENSG00000239571.1, ENSG00000239819.2, ENSG00000239855.1, ENSG00000239862.1, ENSG00000239951.1, ENSG00000239975.2, ENSG00000240382.3, ENSG00000240671.4, ENSG00000240864.3, ENSG00000241244.1,…	ENSMZEG00005000737.1, ENSMZEG00005000755.1, ENSMZEG00005000871.1, ENSMZEG00005000935.1, ENSMZEG00005000949.1, ENSMZEG00005001179.1, ENSMZEG00005001239.1, ENSMZEG00005001253.1, ENSMZEG00005001442.1, ENSMZEG00005015668.1, ENSMZEG00005026938.1, ENSMZEG00005026940.1	ENSMUSG00000053977.13, ENSMUSG00000076500.2, ENSMUSG00000076501.2, ENSMUSG00000076512.2, ENSMUSG00000076518.6, ENSMUSG00000076522.2, ENSMUSG00000076523.2, ENSMUSG00000076525.3, ENSMUSG00000076526.6, ENSMUSG00000076535.1, ENSMUSG00000076538.1, ENSMUSG00000076563.2, ENSMUSG00000076564.2, ENSMUSG00000076569.3, ENSMUSG00000076570.6, ENSMUSG00000076571.2, ENSMUSG00000076572.6, ENSMUSG00000076573.6, EN…
OG0000027	ENSACIG00000000893.1, ENSACIG00000000976.1, ENSACIG00000001070.1, ENSACIG00000001455.1, ENSACIG00000001465.1, ENSACIG00000001596.1, ENSACIG00000002263.1, ENSACIG00000003582.1, ENSACIG00000004040.1, ENSACIG00000004245.1, ENSACIG00000006503.1, ENSACIG00000007466.1, ENSACIG00000007494.1, ENSACIG00000008001.1, ENSACIG00000008666.1, ENSACIG00000016888.1, ENSACIG00000022362.1, ENSACIG00000022366.1, ENS…	ENSACLG00000001936.1, ENSACLG00000001954.1, ENSACLG00000001968.1, ENSACLG00000001976.1, ENSACLG00000003287.1, ENSACLG00000003401.1, ENSACLG00000008006.1, ENSACLG00000008397.1, ENSACLG00000008592.1, ENSACLG00000008599.1, ENSACLG00000010048.1, ENSACLG00000011804.1, ENSACLG00000016872.1, ENSACLG00000016904.1, ENSACLG00000016933.1, ENSACLG00000017459.1, ENSACLG00000025976.1, ENSACLG00000026926.1, ENS…	ENSDARG00000035088.9, ENSDARG00000052899.6, ENSDARG00000052900.4, ENSDARG00000069707.6, ENSDARG00000074069.2, ENSDARG00000087012.3, ENSDARG00000093082.3, ENSDARG00000102497.2, ENSDARG00000109438.1, ENSDARG00000111949.1, ENSDARG00000112569.1, ENSDARG00000112755.1, ENSDARG00000116893.1, ENSDARG00000116928.1	ENSGACG00000001198.1, ENSGACG00000006044.1, ENSGACG00000013053.1, ENSGACG00000018003.1	ENSHBUG00000000650.1, ENSHBUG00000002917.1, ENSHBUG00000004432.1, ENSHBUG00000005397.1, ENSHBUG00000006787.1, ENSHBUG00000007531.1, ENSHBUG00000007543.1, ENSHBUG00000007729.1, ENSHBUG00000007742.1, ENSHBUG00000008706.1, ENSHBUG00000010422.1, ENSHBUG00000011434.1, ENSHBUG00000011444.1, ENSHBUG00000012177.1, ENSHBUG00000012353.1, ENSHBUG00000018873.1, ENSHBUG00000022619.1, ENSHBUG00000022624.1, ENS…	ENSNBRG00000000297.1, ENSNBRG00000000887.1, ENSNBRG00000009404.1, ENSNBRG00000014962.1, ENSNBRG00000016775.1, ENSNBRG00000018234.1, ENSNBRG00000018256.1, ENSNBRG00000020282.1, ENSNBRG00000020422.1, ENSNBRG00000022352.1, ENSNBRG00000024167.1, ENSNBRG00000024252.1, ENSNBRG00000024260.1, ENSNBRG00000024278.1	ENSOABG00000000430.1, ENSOABG00000000533.1, ENSOABG00000000995.1, ENSOABG00000001194.1, ENSOABG00000002508.1, ENSOABG00000002509.1, ENSOABG00000005505.1, ENSOABG00000006348.1, ENSOABG00000006349.1, ENSOABG00000008261.1, ENSOABG00000009510.1, ENSOABG00000013523.1, ENSOABG00000016361.1, ENSOABG00000016364.1, ENSOABG00000016365.1, ENSOABG00000017302.1, ENSOABG00000017303.1, ENSOABG00000018959.1, ENS…	ENSONIG00000000504.2, ENSONIG00000004146.2, ENSONIG00000006258.2, ENSONIG00000007326.2, ENSONIG00000009177.2, ENSONIG00000010151.2, ENSONIG00000010421.2, ENSONIG00000011627.2, ENSONIG00000017828.2, ENSONIG00000018710.2, ENSONIG00000018711.2, ENSONIG00000018712.2, ENSONIG00000020206.2, ENSONIG00000020774.2, ENSONIG00000021121.2, ENSONIG00000021215.2, ENSONIG00000021216.2, ENSONIG00000026809.2, ENS…	ENSORLG00000010984.2, ENSORLG00000011672.2, ENSORLG00000028083.1	ENSPNYG00000000571.1, ENSPNYG00000002018.1, ENSPNYG00000002804.1, ENSPNYG00000002821.1, ENSPNYG00000003265.1, ENSPNYG00000003549.1, ENSPNYG00000004271.1, ENSPNYG00000005037.1, ENSPNYG00000017911.1, ENSPNYG00000020769.1, ENSPNYG00000022021.1, ENSPNYG00000022032.1, ENSPNYG00000022041.1, ENSPNYG00000023016.1, ENSPNYG00000023571.1, ENSPNYG00000023596.1, ENSPNYG00000023638.1, ENSPNYG00000023743.1, ENS…	ENSTRUG00000001005.3, ENSTRUG00000017682.3, ENSTRUG00000027219.1, ENSTRUG00000030115.1, ENSTRUG00000030311.1, ENSTRUG00000031191.1, ENSTRUG00000031311.1, ENSTRUG00000033460.1	ENSG00000171115.4	ENSMZEG00005006468.1, ENSMZEG00005010363.1, ENSMZEG00005010376.1, ENSMZEG00005010390.1, ENSMZEG00005014076.1, ENSMZEG00005015507.1, ENSMZEG00005016964.1, ENSMZEG00005019784.1, ENSMZEG00005019794.1, ENSMZEG00005019796.1, ENSMZEG00005019799.1, ENSMZEG00005022196.1, ENSMZEG00005022792.1, ENSMZEG00005024618.1, ENSMZEG00005024931.1, ENSMZEG00005024953.1, ENSMZEG00005024959.1, ENSMZEG00005024961.1, ENS…	ENSMUSG00000064262.7
OG0000028	ENSACIG00000009415.1, ENSACIG00000011761.1, ENSACIG00000017795.1, ENSACIG00000020241.1, ENSACIG00000022816.1	ENSACLG00000002796.1, ENSACLG00000002837.1, ENSACLG00000002870.1, ENSACLG00000004412.1, ENSACLG00000007594.1, ENSACLG00000008665.1, ENSACLG00000011800.1, ENSACLG00000012035.1, ENSACLG00000012255.1, ENSACLG00000012349.1, ENSACLG00000012451.1, ENSACLG00000012620.1, ENSACLG00000012688.1, ENSACLG00000012781.1, ENSACLG00000012973.1, ENSACLG00000014721.1, ENSACLG00000014877.1, ENSACLG00000015026.1, ENS…	ENSDARG00000020504.9, ENSDARG00000033009.7, ENSDARG00000045248.7, ENSDARG00000051737.2, ENSDARG00000068434.6, ENSDARG00000068436.5, ENSDARG00000068941.4, ENSDARG00000094154.2, ENSDARG00000098970.3, ENSDARG00000101720.3, ENSDARG00000103819.3, ENSDARG00000105345.2, ENSDARG00000105359.2, ENSDARG00000105374.2, ENSDARG00000105418.2, ENSDARG00000105459.2, ENSDARG00000105484.2, ENSDARG00000105508.2, ENS…	ENSGACG00000000440.1, ENSGACG00000001129.1, ENSGACG00000001259.1, ENSGACG00000001270.1, ENSGACG00000001773.1, ENSGACG00000002061.1, ENSGACG00000002078.1, ENSGACG00000002092.1, ENSGACG00000002572.1, ENSGACG00000002702.1, ENSGACG00000002722.1, ENSGACG00000002739.1, ENSGACG00000002747.1, ENSGACG00000002812.1, ENSGACG00000002827.1, ENSGACG00000002850.1, ENSGACG00000005090.1, ENSGACG00000005779.1, ENS…	ENSHBUG00000001177.1, ENSHBUG00000003783.1, ENSHBUG00000005111.1, ENSHBUG00000005326.1, ENSHBUG00000010384.1, ENSHBUG00000018473.1, ENSHBUG00000023636.1, ENSHBUG00000023653.1	ENSNBRG00000002036.1, ENSNBRG00000008170.1, ENSNBRG00000014026.1, ENSNBRG00000014066.1, ENSNBRG00000015315.1, ENSNBRG00000016293.1, ENSNBRG00000017422.1, ENSNBRG00000018127.1, ENSNBRG00000022796.1	ENSOABG00000002993.1, ENSOABG00000004166.1, ENSOABG00000009871.1, ENSOABG00000013115.1, ENSOABG00000019473.1, ENSOABG00000022729.1	ENSONIG00000019975.2, ENSONIG00000027889.1, ENSONIG00000031544.1, ENSONIG00000037692.1, ENSONIG00000037819.1, ENSONIG00000037977.1, ENSONIG00000040068.1	ENSORLG00000000314.2, ENSORLG00000000697.2, ENSORLG00000000884.2, ENSORLG00000001338.2, ENSORLG00000003087.2, ENSORLG00000011790.2, ENSORLG00000024385.1, ENSORLG00000025490.1, ENSORLG00000026243.1, ENSORLG00000026522.1, ENSORLG00000027975.1, ENSORLG00000028044.1, ENSORLG00000029586.1, ENSORLG00000030596.1	ENSPNYG00000000608.1, ENSPNYG00000001366.1, ENSPNYG00000003177.1, ENSPNYG00000006614.1, ENSPNYG00000015474.1, ENSPNYG00000022352.1, ENSPNYG00000022857.1, ENSPNYG00000023555.1	ENSTRUG00000019921.2, ENSTRUG00000019983.2, ENSTRUG00000020675.2, ENSTRUG00000023024.2, ENSTRUG00000024593.2, ENSTRUG00000025869.2, ENSTRUG00000026537.1, ENSTRUG00000027124.1, ENSTRUG00000027909.1, ENSTRUG00000028860.1, ENSTRUG00000028949.1, ENSTRUG00000028983.1, ENSTRUG00000029722.1, ENSTRUG00000032950.1, ENSTRUG00000032970.1	ENSG00000132475.10, ENSG00000163041.12, ENSG00000168148.4, ENSG00000183598.4, ENSG00000188375.5, ENSG00000197153.5, ENSG00000197409.8, ENSG00000203811.1, ENSG00000203852.3, ENSG00000268799.3, ENSG00000269466.4, ENSG00000273213.3, ENSG00000273983.1, ENSG00000274750.2, ENSG00000275379.2, ENSG00000275714.2, ENSG00000277775.2, ENSG00000278828.1, ENSG00000285435.1, ENSG00000286522.2, ENSG00000287080.2	ENSMZEG00005001598.1, ENSMZEG00005001826.1, ENSMZEG00005003650.1, ENSMZEG00005004765.1, ENSMZEG00005005051.1, ENSMZEG00005008058.1, ENSMZEG00005010575.1, ENSMZEG00005011425.1, ENSMZEG00005016180.1, ENSMZEG00005018354.1, ENSMZEG00005018382.1, ENSMZEG00005021017.1, ENSMZEG00005021237.1, ENSMZEG00005023685.1, ENSMZEG00005024767.1, ENSMZEG00005024987.1, ENSMZEG00005025079.1	ENSMUSG00000016559.14, ENSMUSG00000060743.12, ENSMUSG00000069265.2, ENSMUSG00000069267.2, ENSMUSG00000069273.2, ENSMUSG00000069310.4, ENSMUSG00000074403.2, ENSMUSG00000081058.5, ENSMUSG00000093769.4, ENSMUSG00000099517.2, ENSMUSG00000099583.2, ENSMUSG00000100210.2, ENSMUSG00000101355.1, ENSMUSG00000101972.1
OG0000029	ENSACIG00000002965.1, ENSACIG00000003501.1, ENSACIG00000004690.1, ENSACIG00000007167.1, ENSACIG00000010796.1, ENSACIG00000012926.1, ENSACIG00000012934.1, ENSACIG00000014811.1, ENSACIG00000015189.1, ENSACIG00000015318.1, ENSACIG00000015490.1, ENSACIG00000017507.1, ENSACIG00000018604.1, ENSACIG00000018663.1, ENSACIG00000020902.1, ENSACIG00000020917.1	ENSACLG00000000280.1, ENSACLG00000003931.1, ENSACLG00000003944.1, ENSACLG00000004018.1, ENSACLG00000004025.1, ENSACLG00000004126.1, ENSACLG00000004133.1, ENSACLG00000004145.1, ENSACLG00000005761.1, ENSACLG00000008567.1, ENSACLG00000011294.1, ENSACLG00000011426.1, ENSACLG00000013178.1, ENSACLG00000014634.1, ENSACLG00000014751.1, ENSACLG00000014802.1, ENSACLG00000015259.1, ENSACLG00000015401.1, ENS…			ENSHBUG00000000007.1, ENSHBUG00000004379.1, ENSHBUG00000005159.1, ENSHBUG00000006661.1, ENSHBUG00000014540.1, ENSHBUG00000014783.1, ENSHBUG00000014804.1, ENSHBUG00000014913.1	ENSNBRG00000000367.1, ENSNBRG00000002331.1, ENSNBRG00000003998.1, ENSNBRG00000004449.1, ENSNBRG00000004465.1, ENSNBRG00000008664.1, ENSNBRG00000011917.1, ENSNBRG00000016743.1, ENSNBRG00000017984.1, ENSNBRG00000022095.1, ENSNBRG00000023204.1	ENSOABG00000004427.1, ENSOABG00000011228.1, ENSOABG00000012245.1, ENSOABG00000012986.1, ENSOABG00000013474.1, ENSOABG00000020981.1, ENSOABG00000024241.1, ENSOABG00000024463.1	ENSONIG00000022337.2, ENSONIG00000027242.1, ENSONIG00000027458.1, ENSONIG00000027538.1, ENSONIG00000028373.1, ENSONIG00000029535.1, ENSONIG00000029965.1, ENSONIG00000030097.1, ENSONIG00000032249.1, ENSONIG00000032927.1, ENSONIG00000033427.1, ENSONIG00000034898.1, ENSONIG00000034911.1, ENSONIG00000035013.1, ENSONIG00000035449.1, ENSONIG00000035511.1, ENSONIG00000035842.1, ENSONIG00000036126.1, ENS…		ENSPNYG00000000385.1, ENSPNYG00000003053.1, ENSPNYG00000006864.1, ENSPNYG00000011554.1, ENSPNYG00000012669.1, ENSPNYG00000017795.1, ENSPNYG00000019596.1, ENSPNYG00000020188.1, ENSPNYG00000020631.1	ENSTRUG00000028008.1, ENSTRUG00000028742.1, ENSTRUG00000029575.1, ENSTRUG00000030089.1, ENSTRUG00000032881.1		ENSMZEG00005003060.1, ENSMZEG00005003852.1, ENSMZEG00005003858.1, ENSMZEG00005003872.1, ENSMZEG00005004481.1, ENSMZEG00005004624.1, ENSMZEG00005005114.1, ENSMZEG00005005470.1, ENSMZEG00005005948.1, ENSMZEG00005007565.1, ENSMZEG00005008015.1, ENSMZEG00005008924.1, ENSMZEG00005009757.1, ENSMZEG00005010082.1, ENSMZEG00005010250.1, ENSMZEG00005010364.1, ENSMZEG00005010448.1, ENSMZEG00005010614.1, ENS…
OG0000030			ENSDARG00000008906.10, ENSDARG00000053695.6, ENSDARG00000054957.8, ENSDARG00000069957.7, ENSDARG00000073708.4, ENSDARG00000074009.5, ENSDARG00000074298.7, ENSDARG00000075417.5, ENSDARG00000075470.6, ENSDARG00000076252.4, ENSDARG00000076272.4, ENSDARG00000076442.5, ENSDARG00000077205.6, ENSDARG00000078728.5, ENSDARG00000079222.4, ENSDARG00000080016.5, ENSDARG00000086223.4, ENSDARG00000086449.4, EN…
OG0000031	ENSACIG00000000264.1, ENSACIG00000000298.1, ENSACIG00000000325.1, ENSACIG00000000368.1, ENSACIG00000004944.1, ENSACIG00000004998.1, ENSACIG00000007495.1, ENSACIG00000015477.1, ENSACIG00000015533.1, ENSACIG00000015572.1, ENSACIG00000015618.1, ENSACIG00000021466.1, ENSACIG00000022604.1, ENSACIG00000022619.1	ENSACLG00000006859.1, ENSACLG00000006875.1, ENSACLG00000006887.1, ENSACLG00000006898.1, ENSACLG00000010214.1, ENSACLG00000016550.1, ENSACLG00000020821.1, ENSACLG00000020859.1, ENSACLG00000020874.1, ENSACLG00000020917.1, ENSACLG00000020949.1, ENSACLG00000020982.1, ENSACLG00000020995.1, ENSACLG00000021020.1, ENSACLG00000021057.1, ENSACLG00000021087.1, ENSACLG00000021094.1, ENSACLG00000021112.1, ENS…	ENSDARG00000058724.6, ENSDARG00000091929.4, ENSDARG00000105722.2, ENSDARG00000105793.2, ENSDARG00000105827.2, ENSDARG00000105833.2	ENSGACG00000002206.1, ENSGACG00000002211.1, ENSGACG00000002214.1, ENSGACG00000002215.1, ENSGACG00000006961.1, ENSGACG00000006963.1, ENSGACG00000006966.1, ENSGACG00000006969.1, ENSGACG00000006971.1, ENSGACG00000006973.1, ENSGACG00000006976.1, ENSGACG00000006977.1, ENSGACG00000014854.1	ENSHBUG00000000128.1, ENSHBUG00000000888.1, ENSHBUG00000001241.1, ENSHBUG00000005196.1, ENSHBUG00000005219.1, ENSHBUG00000005244.1, ENSHBUG00000005256.1, ENSHBUG00000008859.1, ENSHBUG00000008869.1, ENSHBUG00000008901.1, ENSHBUG00000010840.1	ENSNBRG00000002545.1, ENSNBRG00000005165.1, ENSNBRG00000005188.1, ENSNBRG00000005215.1, ENSNBRG00000006609.1, ENSNBRG00000014847.1, ENSNBRG00000014998.1, ENSNBRG00000015033.1, ENSNBRG00000019024.1, ENSNBRG00000019830.1, ENSNBRG00000019875.1	ENSOABG00000002195.1, ENSOABG00000002207.1, ENSOABG00000002217.1, ENSOABG00000002220.1, ENSOABG00000002577.1, ENSOABG00000002579.1, ENSOABG00000002581.1, ENSOABG00000004880.1, ENSOABG00000009460.1, ENSOABG00000009461.1, ENSOABG00000009463.1, ENSOABG00000009464.1, ENSOABG00000009465.1, ENSOABG00000009468.1, ENSOABG00000009469.1, ENSOABG00000009470.1, ENSOABG00000009472.1, ENSOABG00000009473.1, ENS…	ENSONIG00000017222.2, ENSONIG00000027912.1, ENSONIG00000028022.1, ENSONIG00000028789.1, ENSONIG00000029673.1, ENSONIG00000030700.1, ENSONIG00000030988.1, ENSONIG00000031458.1, ENSONIG00000031729.1, ENSONIG00000032032.1, ENSONIG00000032326.1, ENSONIG00000033283.1, ENSONIG00000034316.1, ENSONIG00000035046.1, ENSONIG00000035483.1, ENSONIG00000035989.1, ENSONIG00000036012.1, ENSONIG00000038658.1, ENS…	ENSORLG00000015427.2, ENSORLG00000020766.2, ENSORLG00000025020.1	ENSPNYG00000005636.1, ENSPNYG00000010073.1, ENSPNYG00000015598.1, ENSPNYG00000015620.1, ENSPNYG00000015662.1, ENSPNYG00000015991.1, ENSPNYG00000016025.1, ENSPNYG00000016037.1, ENSPNYG00000016085.1, ENSPNYG00000020375.1, ENSPNYG00000020392.1, ENSPNYG00000020416.1, ENSPNYG00000020442.1	ENSTRUG00000002940.3, ENSTRUG00000007304.3, ENSTRUG00000025642.2, ENSTRUG00000027013.1, ENSTRUG00000027817.1, ENSTRUG00000027979.1, ENSTRUG00000028132.1, ENSTRUG00000028183.1, ENSTRUG00000028200.1, ENSTRUG00000028600.1, ENSTRUG00000028712.1, ENSTRUG00000029028.1, ENSTRUG00000029291.1, ENSTRUG00000029468.1, ENSTRUG00000030048.1, ENSTRUG00000030702.1, ENSTRUG00000030906.1, ENSTRUG00000031072.1, ENS…		ENSMZEG00005000171.1, ENSMZEG00005000202.1, ENSMZEG00005000264.1, ENSMZEG00005000479.1, ENSMZEG00005000642.1, ENSMZEG00005001699.1, ENSMZEG00005012053.1, ENSMZEG00005012067.1, ENSMZEG00005012077.1, ENSMZEG00005012099.1, ENSMZEG00005012108.1, ENSMZEG00005012119.1, ENSMZEG00005012128.1, ENSMZEG00005012132.1, ENSMZEG00005012138.1, ENSMZEG00005012145.1, ENSMZEG00005012161.1, ENSMZEG00005012178.1, ENS…
OG0000032	ENSACIG00000007498.1, ENSACIG00000007519.1, ENSACIG00000007527.1, ENSACIG00000007574.1, ENSACIG00000007583.1, ENSACIG00000007629.1, ENSACIG00000007634.1, ENSACIG00000007691.1, ENSACIG00000007703.1, ENSACIG00000007743.1, ENSACIG00000007761.1, ENSACIG00000007793.1, ENSACIG00000007817.1, ENSACIG00000007825.1, ENSACIG00000007830.1, ENSACIG00000007851.1, ENSACIG00000007860.1, ENSACIG00000021330.1, ENS…	ENSACLG00000004363.1, ENSACLG00000010045.1, ENSACLG00000010502.1, ENSACLG00000010513.1, ENSACLG00000010533.1, ENSACLG00000010575.1, ENSACLG00000010591.1, ENSACLG00000015995.1, ENSACLG00000016063.1, ENSACLG00000016170.1, ENSACLG00000016205.1, ENSACLG00000016486.1, ENSACLG00000016502.1, ENSACLG00000016544.1, ENSACLG00000016683.1, ENSACLG00000016727.1, ENSACLG00000016743.1, ENSACLG00000016767.1, ENS…	ENSDARG00000036743.5, ENSDARG00000067977.2		ENSHBUG00000000897.1, ENSHBUG00000003347.1, ENSHBUG00000007757.1, ENSHBUG00000007776.1, ENSHBUG00000007789.1, ENSHBUG00000007809.1, ENSHBUG00000012570.1, ENSHBUG00000015685.1, ENSHBUG00000015809.1, ENSHBUG00000017397.1, ENSHBUG00000017406.1, ENSHBUG00000017443.1, ENSHBUG00000017484.1, ENSHBUG00000017592.1, ENSHBUG00000017623.1, ENSHBUG00000017649.1	ENSNBRG00000003580.1, ENSNBRG00000003598.1, ENSNBRG00000009628.1, ENSNBRG00000009650.1, ENSNBRG00000009677.1, ENSNBRG00000009723.1, ENSNBRG00000009752.1, ENSNBRG00000012417.1, ENSNBRG00000012427.1, ENSNBRG00000012450.1, ENSNBRG00000012466.1, ENSNBRG00000012555.1, ENSNBRG00000012603.1, ENSNBRG00000012629.1, ENSNBRG00000012730.1, ENSNBRG00000012738.1, ENSNBRG00000012745.1, ENSNBRG00000012760.1, ENS…	ENSOABG00000000125.1, ENSOABG00000000252.1, ENSOABG00000000265.1, ENSOABG00000000270.1, ENSOABG00000000274.1, ENSOABG00000011086.1, ENSOABG00000013889.1, ENSOABG00000013891.1, ENSOABG00000013895.1, ENSOABG00000013896.1, ENSOABG00000013900.1, ENSOABG00000013902.1, ENSOABG00000013904.1, ENSOABG00000013912.1, ENSOABG00000016072.1, ENSOABG00000022993.1, ENSOABG00000022997.1, ENSOABG00000023000.1, ENS…	ENSONIG00000001447.2, ENSONIG00000001449.2, ENSONIG00000018385.2, ENSONIG00000018386.2, ENSONIG00000018387.2, ENSONIG00000018388.2, ENSONIG00000018389.2, ENSONIG00000018390.2, ENSONIG00000018391.2, ENSONIG00000018392.2, ENSONIG00000018393.2, ENSONIG00000018394.2, ENSONIG00000018395.2, ENSONIG00000027187.1, ENSONIG00000029033.1, ENSONIG00000029339.1, ENSONIG00000029452.1, ENSONIG00000030005.1, ENS…	ENSORLG00000022157.1, ENSORLG00000023392.1, ENSORLG00000025241.1, ENSORLG00000025582.1, ENSORLG00000026424.1, ENSORLG00000027281.1, ENSORLG00000029250.1, ENSORLG00000029372.1, ENSORLG00000029847.1	ENSPNYG00000012857.1, ENSPNYG00000012907.1, ENSPNYG00000012927.1, ENSPNYG00000012943.1, ENSPNYG00000018206.1, ENSPNYG00000018251.1, ENSPNYG00000018271.1, ENSPNYG00000018304.1, ENSPNYG00000018341.1, ENSPNYG00000018365.1, ENSPNYG00000018375.1, ENSPNYG00000018387.1, ENSPNYG00000018416.1, ENSPNYG00000018434.1, ENSPNYG00000018479.1, ENSPNYG00000018523.1, ENSPNYG00000020702.1	ENSTRUG00000022134.2, ENSTRUG00000023374.2, ENSTRUG00000024767.2		ENSMZEG00005006544.1, ENSMZEG00005006562.1, ENSMZEG00005006597.1, ENSMZEG00005006681.1, ENSMZEG00005006706.1, ENSMZEG00005006721.1, ENSMZEG00005006733.1, ENSMZEG00005006753.1, ENSMZEG00005006763.1, ENSMZEG00005006783.1, ENSMZEG00005006801.1, ENSMZEG00005006815.1, ENSMZEG00005006959.1, ENSMZEG00005006995.1, ENSMZEG00005007170.1, ENSMZEG00005007184.1, ENSMZEG00005007198.1, ENSMZEG00005007322.1, ENS…
OG0000033	ENSACIG00000005555.1, ENSACIG00000007512.1, ENSACIG00000008676.1, ENSACIG00000009627.1, ENSACIG00000010234.1, ENSACIG00000010247.1, ENSACIG00000010749.1, ENSACIG00000019187.1	ENSACLG00000004315.1, ENSACLG00000004496.1, ENSACLG00000008660.1, ENSACLG00000008717.1, ENSACLG00000012244.1, ENSACLG00000012355.1, ENSACLG00000012957.1, ENSACLG00000012970.1, ENSACLG00000014709.1, ENSACLG00000014909.1, ENSACLG00000015117.1, ENSACLG00000017247.1	ENSDARG00000029406.4, ENSDARG00000051736.3, ENSDARG00000068995.5, ENSDARG00000070280.3, ENSDARG00000086552.4, ENSDARG00000088686.3, ENSDARG00000098595.3, ENSDARG00000098739.2, ENSDARG00000099123.3, ENSDARG00000100024.3, ENSDARG00000100279.3, ENSDARG00000100906.3, ENSDARG00000103015.3, ENSDARG00000105314.2, ENSDARG00000105366.2, ENSDARG00000105400.2, ENSDARG00000105444.2, ENSDARG00000105478.2, ENS…	ENSGACG00000000447.1, ENSGACG00000001130.1, ENSGACG00000001256.1, ENSGACG00000001266.1, ENSGACG00000001269.1, ENSGACG00000001272.1, ENSGACG00000002046.1, ENSGACG00000002070.1, ENSGACG00000002083.1, ENSGACG00000002565.1, ENSGACG00000002591.1, ENSGACG00000002692.1, ENSGACG00000002713.1, ENSGACG00000002746.1, ENSGACG00000002823.1, ENSGACG00000002841.1, ENSGACG00000002853.1, ENSGACG00000009625.1, ENS…	ENSHBUG00000002315.1, ENSHBUG00000009409.1, ENSHBUG00000010296.1, ENSHBUG00000016138.1, ENSHBUG00000021711.1, ENSHBUG00000023388.1	ENSNBRG00000001847.1, ENSNBRG00000005114.1, ENSNBRG00000005415.1, ENSNBRG00000008847.1, ENSNBRG00000014015.1, ENSNBRG00000015289.1, ENSNBRG00000015294.1, ENSNBRG00000020613.1	ENSOABG00000003053.1, ENSOABG00000006129.1, ENSOABG00000010658.1, ENSOABG00000013113.1, ENSOABG00000016802.1, ENSOABG00000018441.1, ENSOABG00000024461.1	ENSONIG00000005959.2, ENSONIG00000021217.2, ENSONIG00000021279.2, ENSONIG00000033204.1, ENSONIG00000034010.1, ENSONIG00000034792.1, ENSONIG00000035999.1	ENSORLG00000000686.2, ENSORLG00000000693.2, ENSORLG00000006822.2, ENSORLG00000022228.1, ENSORLG00000022956.1, ENSORLG00000023254.1, ENSORLG00000023963.1, ENSORLG00000024975.1, ENSORLG00000027073.1, ENSORLG00000027232.1, ENSORLG00000027526.1, ENSORLG00000028520.1, ENSORLG00000028923.1, ENSORLG00000030081.1	ENSPNYG00000001785.1, ENSPNYG00000002233.1, ENSPNYG00000004779.1, ENSPNYG00000005419.1, ENSPNYG00000009866.1, ENSPNYG00000017456.1, ENSPNYG00000022382.1, ENSPNYG00000023786.1, ENSPNYG00000023864.1	ENSTRUG00000011465.3, ENSTRUG00000020131.2, ENSTRUG00000021312.2, ENSTRUG00000023638.2, ENSTRUG00000027531.1, ENSTRUG00000028313.1, ENSTRUG00000029120.1, ENSTRUG00000030986.1, ENSTRUG00000032105.1, ENSTRUG00000032334.1, ENSTRUG00000032531.1	ENSG00000164508.5, ENSG00000180573.9, ENSG00000181218.5, ENSG00000184260.6, ENSG00000184270.6, ENSG00000188486.3, ENSG00000196747.4, ENSG00000196787.3, ENSG00000196866.3, ENSG00000203812.2, ENSG00000246705.4, ENSG00000272196.2, ENSG00000274997.2, ENSG00000275221.2, ENSG00000276368.2, ENSG00000276903.2, ENSG00000277075.2, ENSG00000278463.2, ENSG00000278677.2, ENSG00000282988.2, ENSG00000284841.1	ENSMZEG00005001588.1, ENSMZEG00005001811.1, ENSMZEG00005003954.1, ENSMZEG00005009527.1, ENSMZEG00005010563.1, ENSMZEG00005016172.1, ENSMZEG00005016479.1, ENSMZEG00005016577.1, ENSMZEG00005016884.1, ENSMZEG00005019483.1, ENSMZEG00005021220.1, ENSMZEG00005021227.1, ENSMZEG00005021233.1, ENSMZEG00005023545.1, ENSMZEG00005025057.1	ENSMUSG00000049932.3, ENSMUSG00000060032.6, ENSMUSG00000060081.1, ENSMUSG00000061615.2, ENSMUSG00000061991.2, ENSMUSG00000063021.3, ENSMUSG00000063689.4, ENSMUSG00000063954.7, ENSMUSG00000064220.6, ENSMUSG00000068855.3, ENSMUSG00000069270.6, ENSMUSG00000069272.6, ENSMUSG00000069301.5, ENSMUSG00000069302.5, ENSMUSG00000069309.2, ENSMUSG00000071478.6, ENSMUSG00000071516.2, ENSMUSG00000078851.4, ENS…
OG0000034	ENSACIG00000005172.1, ENSACIG00000005759.1, ENSACIG00000005826.1, ENSACIG00000008138.1, ENSACIG00000010081.1, ENSACIG00000010087.1, ENSACIG00000011785.1, ENSACIG00000018197.1, ENSACIG00000019089.1, ENSACIG00000019797.1, ENSACIG00000020188.1, ENSACIG00000023165.1	ENSACLG00000002239.1, ENSACLG00000002325.1, ENSACLG00000002605.1, ENSACLG00000002648.1, ENSACLG00000002741.1, ENSACLG00000009078.1, ENSACLG00000009095.1, ENSACLG00000009127.1, ENSACLG00000020764.1, ENSACLG00000020897.1, ENSACLG00000021484.1, ENSACLG00000021525.1		ENSGACG00000018786.1	ENSHBUG00000001894.1, ENSHBUG00000004966.1, ENSHBUG00000005146.1, ENSHBUG00000005634.1, ENSHBUG00000008682.1, ENSHBUG00000009795.1, ENSHBUG00000012279.1, ENSHBUG00000016625.1, ENSHBUG00000019042.1, ENSHBUG00000020325.1, ENSHBUG00000021774.1, ENSHBUG00000023432.1	ENSNBRG00000002248.1, ENSNBRG00000002518.1, ENSNBRG00000003152.1, ENSNBRG00000003564.1, ENSNBRG00000003584.1, ENSNBRG00000003620.1, ENSNBRG00000008377.1, ENSNBRG00000014064.1, ENSNBRG00000014135.1, ENSNBRG00000020724.1, ENSNBRG00000020747.1, ENSNBRG00000020807.1, ENSNBRG00000023149.1	ENSOABG00000001952.1, ENSOABG00000002041.1, ENSOABG00000004053.1, ENSOABG00000008767.1, ENSOABG00000009263.1, ENSOABG00000010693.1, ENSOABG00000010840.1, ENSOABG00000013749.1, ENSOABG00000014089.1, ENSOABG00000014094.1, ENSOABG00000014541.1, ENSOABG00000015767.1, ENSOABG00000016248.1, ENSOABG00000016466.1, ENSOABG00000018649.1, ENSOABG00000021654.1, ENSOABG00000021808.1, ENSOABG00000025353.1	ENSONIG00000000025.2, ENSONIG00000006915.2, ENSONIG00000006928.2, ENSONIG00000009604.2, ENSONIG00000009716.2, ENSONIG00000015011.2, ENSONIG00000017773.2, ENSONIG00000024817.2, ENSONIG00000025622.2, ENSONIG00000027521.1, ENSONIG00000027540.1, ENSONIG00000027744.1, ENSONIG00000027764.1, ENSONIG00000027871.1, ENSONIG00000027989.1, ENSONIG00000028038.1, ENSONIG00000028119.1, ENSONIG00000029013.1, ENS…	ENSORLG00000002632.2, ENSORLG00000018417.2, ENSORLG00000022426.1, ENSORLG00000023334.1, ENSORLG00000025139.1, ENSORLG00000026912.1	ENSPNYG00000004019.1, ENSPNYG00000007032.1, ENSPNYG00000012858.1, ENSPNYG00000012874.1, ENSPNYG00000017631.1, ENSPNYG00000019605.1, ENSPNYG00000019895.1, ENSPNYG00000020107.1	ENSTRUG00000032148.1, ENSTRUG00000032664.1		ENSMZEG00005000132.1, ENSMZEG00005000161.1, ENSMZEG00005000422.1, ENSMZEG00005003092.1, ENSMZEG00005004235.1, ENSMZEG00005010655.1, ENSMZEG00005014617.1, ENSMZEG00005015408.1, ENSMZEG00005015449.1, ENSMZEG00005023507.1, ENSMZEG00005023570.1, ENSMZEG00005024104.1, ENSMZEG00005027870.1, ENSMZEG00005027890.1, ENSMZEG00005027955.1, ENSMZEG00005027956.1, ENSMZEG00005027957.1
OG0000035	ENSACIG00000014361.1	ENSACLG00000001434.1, ENSACLG00000003192.1, ENSACLG00000008472.1, ENSACLG00000008738.1, ENSACLG00000017671.1, ENSACLG00000022094.1, ENSACLG00000025657.1	ENSDARG00000086495.3, ENSDARG00000099359.2, ENSDARG00000101547.2, ENSDARG00000109342.1, ENSDARG00000111789.1, ENSDARG00000112601.1, ENSDARG00000113243.1, ENSDARG00000113678.1, ENSDARG00000114395.1, ENSDARG00000114583.1, ENSDARG00000114999.1, ENSDARG00000115891.1, ENSDARG00000116402.1, ENSDARG00000116832.1		ENSHBUG00000001371.1, ENSHBUG00000014560.1, ENSHBUG00000015281.1, ENSHBUG00000015885.1, ENSHBUG00000019016.1, ENSHBUG00000020895.1		ENSOABG00000000419.1, ENSOABG00000004487.1, ENSOABG00000007435.1	ENSONIG00000030069.1, ENSONIG00000030671.1, ENSONIG00000031949.1, ENSONIG00000035112.1, ENSONIG00000037919.1, ENSONIG00000038346.1, ENSONIG00000038457.1, ENSONIG00000040740.1, ENSONIG00000041775.1, ENSONIG00000043133.1, ENSONIG00000043237.1	ENSORLG00000004601.2, ENSORLG00000021952.1, ENSORLG00000022062.1, ENSORLG00000022135.1, ENSORLG00000022229.1, ENSORLG00000022308.1, ENSORLG00000022440.1, ENSORLG00000022515.1, ENSORLG00000022552.1, ENSORLG00000022593.1, ENSORLG00000022696.1, ENSORLG00000022878.1, ENSORLG00000023008.1, ENSORLG00000023051.1, ENSORLG00000023103.1, ENSORLG00000023122.1, ENSORLG00000023147.1, ENSORLG00000023151.1, ENS…	ENSPNYG00000019023.1	ENSTRUG00000026121.1, ENSTRUG00000026149.1, ENSTRUG00000026478.1, ENSTRUG00000026546.1, ENSTRUG00000026551.1, ENSTRUG00000026902.1, ENSTRUG00000027351.1, ENSTRUG00000027652.1, ENSTRUG00000027896.1, ENSTRUG00000028009.1, ENSTRUG00000028042.1, ENSTRUG00000028103.1, ENSTRUG00000029521.1, ENSTRUG00000029673.1, ENSTRUG00000030290.1, ENSTRUG00000030343.1, ENSTRUG00000030446.1, ENSTRUG00000030580.1, ENS…	ENSG00000254656.2	ENSMZEG00005010744.1, ENSMZEG00005013044.1	ENSMUSG00000085925.3, ENSMUSG00000098639.3
OG0000036	ENSACIG00000001799.1, ENSACIG00000001927.1, ENSACIG00000006516.1, ENSACIG00000006524.1, ENSACIG00000017946.1, ENSACIG00000017956.1, ENSACIG00000017973.1, ENSACIG00000018040.1, ENSACIG00000021480.1, ENSACIG00000021529.1, ENSACIG00000021538.1, ENSACIG00000021543.1, ENSACIG00000021562.1, ENSACIG00000021915.1, ENSACIG00000021924.1, ENSACIG00000021934.1, ENSACIG00000023141.1, ENSACIG00000023147.1, ENS…	ENSACLG00000010167.1, ENSACLG00000010180.1, ENSACLG00000010194.1, ENSACLG00000010258.1, ENSACLG00000010259.1, ENSACLG00000010265.1, ENSACLG00000010270.1, ENSACLG00000010273.1, ENSACLG00000010277.1, ENSACLG00000010286.1, ENSACLG00000010290.1, ENSACLG00000020701.1, ENSACLG00000020716.1, ENSACLG00000020728.1, ENSACLG00000020739.1, ENSACLG00000020752.1, ENSACLG00000020756.1, ENSACLG00000020766.1, ENS…	ENSDARG00000087761.4, ENSDARG00000087968.5, ENSDARG00000105707.2, ENSDARG00000105761.2, ENSDARG00000105797.2	ENSGACG00000004599.1, ENSGACG00000004603.1, ENSGACG00000004606.1, ENSGACG00000004608.1, ENSGACG00000004611.1, ENSGACG00000004612.1, ENSGACG00000004636.1, ENSGACG00000006937.1, ENSGACG00000006941.1, ENSGACG00000006943.1, ENSGACG00000006947.1, ENSGACG00000006948.1, ENSGACG00000006952.1	ENSHBUG00000002598.1, ENSHBUG00000002611.1, ENSHBUG00000002620.1, ENSHBUG00000005301.1, ENSHBUG00000014678.1, ENSHBUG00000014692.1, ENSHBUG00000014714.1, ENSHBUG00000014746.1, ENSHBUG00000016249.1, ENSHBUG00000016649.1, ENSHBUG00000018194.1, ENSHBUG00000018813.1, ENSHBUG00000021683.1, ENSHBUG00000021696.1, ENSHBUG00000021868.1, ENSHBUG00000021884.1	ENSNBRG00000005051.1, ENSNBRG00000005066.1, ENSNBRG00000005080.1, ENSNBRG00000005094.1, ENSNBRG00000010507.1, ENSNBRG00000020380.1, ENSNBRG00000020390.1, ENSNBRG00000020396.1, ENSNBRG00000020405.1	ENSOABG00000002582.1, ENSOABG00000002584.1, ENSOABG00000002585.1, ENSOABG00000002587.1, ENSOABG00000002589.1, ENSOABG00000002593.1, ENSOABG00000006635.1, ENSOABG00000006639.1, ENSOABG00000006641.1, ENSOABG00000007066.1, ENSOABG00000007069.1, ENSOABG00000007070.1, ENSOABG00000007072.1, ENSOABG00000007073.1, ENSOABG00000007076.1, ENSOABG00000007167.1, ENSOABG00000010830.1, ENSOABG00000010831.1, ENS…	ENSONIG00000017294.2, ENSONIG00000020560.2, ENSONIG00000021293.2, ENSONIG00000027473.1, ENSONIG00000028054.1, ENSONIG00000028876.1, ENSONIG00000029404.1, ENSONIG00000029654.1, ENSONIG00000029801.1, ENSONIG00000030357.1, ENSONIG00000030800.1, ENSONIG00000030906.1, ENSONIG00000031112.1, ENSONIG00000031624.1, ENSONIG00000032400.1, ENSONIG00000033122.1, ENSONIG00000033310.1, ENSONIG00000033803.1, ENS…	ENSORLG00000019491.2, ENSORLG00000019498.2, ENSORLG00000020789.2, ENSORLG00000020790.2	ENSPNYG00000001543.1, ENSPNYG00000005872.1, ENSPNYG00000009953.1, ENSPNYG00000009974.1, ENSPNYG00000009984.1, ENSPNYG00000010001.1, ENSPNYG00000010020.1, ENSPNYG00000010294.1, ENSPNYG00000010305.1, ENSPNYG00000015693.1, ENSPNYG00000015703.1, ENSPNYG00000015722.1, ENSPNYG00000015738.1, ENSPNYG00000015757.1, ENSPNYG00000015785.1, ENSPNYG00000023739.1	ENSTRUG00000003272.3, ENSTRUG00000019867.2, ENSTRUG00000020946.2, ENSTRUG00000026223.1, ENSTRUG00000027840.1, ENSTRUG00000029754.1		ENSMZEG00005000917.1, ENSMZEG00005000934.1, ENSMZEG00005000940.1, ENSMZEG00005000957.1, ENSMZEG00005000977.1, ENSMZEG00005000986.1, ENSMZEG00005000996.1, ENSMZEG00005001017.1, ENSMZEG00005001522.1, ENSMZEG00005001613.1, ENSMZEG00005001731.1, ENSMZEG00005001745.1, ENSMZEG00005001755.1, ENSMZEG00005012017.1, ENSMZEG00005012031.1, ENSMZEG00005012036.1, ENSMZEG00005012048.1, ENSMZEG00005012052.1
OG0000037	ENSACIG00000008685.1, ENSACIG00000020720.1, ENSACIG00000020732.1, ENSACIG00000020839.1	ENSACLG00000007642.1, ENSACLG00000012194.1, ENSACLG00000012491.1, ENSACLG00000012638.1, ENSACLG00000012889.1, ENSACLG00000012956.1, ENSACLG00000013002.1, ENSACLG00000014792.1, ENSACLG00000014834.1, ENSACLG00000014852.1, ENSACLG00000014987.1, ENSACLG00000015913.1, ENSACLG00000016312.1, ENSACLG00000026235.1, ENSACLG00000026420.1	ENSDARG00000099920.3, ENSDARG00000101249.3, ENSDARG00000105318.2, ENSDARG00000105352.2, ENSDARG00000105353.2, ENSDARG00000105355.2, ENSDARG00000105376.2, ENSDARG00000105382.2, ENSDARG00000105409.2, ENSDARG00000105482.2, ENSDARG00000110035.1, ENSDARG00000110152.1, ENSDARG00000110812.1, ENSDARG00000111247.1, ENSDARG00000111494.1, ENSDARG00000111753.1, ENSDARG00000112491.1, ENSDARG00000112528.1, ENS…	ENSGACG00000000279.1, ENSGACG00000000442.1, ENSGACG00000001251.1, ENSGACG00000001263.1, ENSGACG00000001274.1, ENSGACG00000002055.1, ENSGACG00000002081.1, ENSGACG00000002093.1, ENSGACG00000002574.1, ENSGACG00000002581.1, ENSGACG00000002704.1, ENSGACG00000002706.1, ENSGACG00000002725.1, ENSGACG00000002731.1, ENSGACG00000002819.1, ENSGACG00000002836.1, ENSGACG00000002846.1, ENSGACG00000010544.1, ENS…	ENSHBUG00000003790.1, ENSHBUG00000004058.1, ENSHBUG00000009408.1	ENSNBRG00000008803.1, ENSNBRG00000008824.1, ENSNBRG00000013914.1, ENSNBRG00000014094.1, ENSNBRG00000016156.1, ENSNBRG00000017433.1	ENSOABG00000000225.1, ENSOABG00000000454.1, ENSOABG00000003051.1, ENSOABG00000003547.1, ENSOABG00000003556.1, ENSOABG00000009280.1, ENSOABG00000010654.1, ENSOABG00000012494.1, ENSOABG00000013114.1, ENSOABG00000014653.1, ENSOABG00000018949.1	ENSONIG00000020768.2, ENSONIG00000028053.1, ENSONIG00000028832.1, ENSONIG00000029630.1, ENSONIG00000029717.1, ENSONIG00000032213.1, ENSONIG00000032946.1, ENSONIG00000033356.1, ENSONIG00000033693.1, ENSONIG00000036278.1, ENSONIG00000039070.1, ENSONIG00000040632.1, ENSONIG00000041417.1, ENSONIG00000042310.1, ENSONIG00000043160.1	ENSORLG00000024338.1, ENSORLG00000024877.1, ENSORLG00000026225.1, ENSORLG00000027210.1, ENSORLG00000027891.1, ENSORLG00000027939.1, ENSORLG00000028263.1, ENSORLG00000028345.1, ENSORLG00000028506.1, ENSORLG00000029258.1, ENSORLG00000030472.1	ENSPNYG00000000613.1, ENSPNYG00000004920.1, ENSPNYG00000022850.1, ENSPNYG00000023847.1, ENSPNYG00000023849.1	ENSTRUG00000012047.3, ENSTRUG00000021242.2, ENSTRUG00000026044.1, ENSTRUG00000027818.1, ENSTRUG00000027904.1, ENSTRUG00000028540.1, ENSTRUG00000029176.1, ENSTRUG00000029296.1, ENSTRUG00000029500.1, ENSTRUG00000029713.1, ENSTRUG00000032005.1, ENSTRUG00000032008.1, ENSTRUG00000033005.1	ENSG00000158406.4, ENSG00000197061.5, ENSG00000197238.5, ENSG00000197837.3, ENSG00000270276.2, ENSG00000270882.2, ENSG00000273542.2, ENSG00000274618.2, ENSG00000275126.2, ENSG00000276180.1, ENSG00000276966.2, ENSG00000277157.2, ENSG00000278637.2, ENSG00000278705.1	ENSMZEG00005001140.1, ENSMZEG00005001286.1, ENSMZEG00005001692.1, ENSMZEG00005001768.1, ENSMZEG00005001785.1, ENSMZEG00005002053.1, ENSMZEG00005002082.1, ENSMZEG00005002148.1, ENSMZEG00005002400.1, ENSMZEG00005003616.1, ENSMZEG00005007758.1, ENSMZEG00005011635.1, ENSMZEG00005018347.1, ENSMZEG00005018873.1, ENSMZEG00005019208.1, ENSMZEG00005021015.1, ENSMZEG00005021551.1, ENSMZEG00005022416.1, ENS…	ENSMUSG00000060093.6, ENSMUSG00000060639.5, ENSMUSG00000060678.5, ENSMUSG00000060981.7, ENSMUSG00000061482.7, ENSMUSG00000064288.4, ENSMUSG00000067455.5, ENSMUSG00000069266.5, ENSMUSG00000069274.3, ENSMUSG00000069305.3, ENSMUSG00000069306.5, ENSMUSG00000091405.2, ENSMUSG00000096010.2
OG0000038	ENSACIG00000001093.1, ENSACIG00000001138.1, ENSACIG00000001607.1, ENSACIG00000004867.1, ENSACIG00000004892.1, ENSACIG00000012532.1, ENSACIG00000012564.1, ENSACIG00000013483.1, ENSACIG00000016670.1	ENSACLG00000000240.1, ENSACLG00000000259.1, ENSACLG00000000269.1, ENSACLG00000000283.1, ENSACLG00000000315.1, ENSACLG00000000336.1, ENSACLG00000000368.1, ENSACLG00000001381.1, ENSACLG00000001388.1, ENSACLG00000001394.1, ENSACLG00000001407.1, ENSACLG00000001419.1, ENSACLG00000001436.1, ENSACLG00000002085.1, ENSACLG00000002218.1, ENSACLG00000002234.1, ENSACLG00000006416.1, ENSACLG00000006429.1, ENS…		ENSGACG00000017354.1, ENSGACG00000018948.1	ENSHBUG00000014021.1, ENSHBUG00000017305.1, ENSHBUG00000018155.1, ENSHBUG00000018182.1, ENSHBUG00000019307.1, ENSHBUG00000023043.1	ENSNBRG00000000136.1, ENSNBRG00000002621.1, ENSNBRG00000003295.1, ENSNBRG00000005250.1, ENSNBRG00000005275.1, ENSNBRG00000005292.1, ENSNBRG00000005308.1, ENSNBRG00000006274.1, ENSNBRG00000009189.1, ENSNBRG00000010463.1, ENSNBRG00000014715.1, ENSNBRG00000023379.1	ENSOABG00000001686.1, ENSOABG00000002022.1, ENSOABG00000004492.1, ENSOABG00000004871.1, ENSOABG00000008337.1, ENSOABG00000008340.1, ENSOABG00000008531.1, ENSOABG00000008841.1, ENSOABG00000008842.1, ENSOABG00000008909.1, ENSOABG00000016958.1, ENSOABG00000017950.1, ENSOABG00000018234.1, ENSOABG00000018988.1, ENSOABG00000019703.1, ENSOABG00000019705.1, ENSOABG00000022319.1, ENSOABG00000024256.1	ENSONIG00000001647.2, ENSONIG00000001649.2, ENSONIG00000001836.2, ENSONIG00000001838.2, ENSONIG00000004541.2, ENSONIG00000007874.2, ENSONIG00000009127.2, ENSONIG00000009981.2, ENSONIG00000011921.2, ENSONIG00000012450.2, ENSONIG00000012453.2, ENSONIG00000019813.2, ENSONIG00000028094.1, ENSONIG00000028371.1, ENSONIG00000028937.1, ENSONIG00000029242.1, ENSONIG00000029461.1, ENSONIG00000030506.1, ENS…	ENSORLG00000010137.2, ENSORLG00000010154.2, ENSORLG00000010157.2, ENSORLG00000010177.2, ENSORLG00000010203.2, ENSORLG00000010929.2, ENSORLG00000022690.1, ENSORLG00000023240.1, ENSORLG00000023534.1, ENSORLG00000023560.1, ENSORLG00000023588.1, ENSORLG00000023943.1, ENSORLG00000024112.1, ENSORLG00000024291.1, ENSORLG00000025174.1, ENSORLG00000025907.1, ENSORLG00000026375.1, ENSORLG00000026821.1, ENS…	ENSPNYG00000001324.1, ENSPNYG00000005819.1, ENSPNYG00000007052.1, ENSPNYG00000007208.1, ENSPNYG00000012460.1, ENSPNYG00000020468.1, ENSPNYG00000021277.1, ENSPNYG00000021297.1, ENSPNYG00000022580.1, ENSPNYG00000024224.1	ENSTRUG00000033148.1		ENSMZEG00005014341.1, ENSMZEG00005014569.1, ENSMZEG00005014582.1, ENSMZEG00005018298.1, ENSMZEG00005018302.1, ENSMZEG00005020339.1, ENSMZEG00005020690.1, ENSMZEG00005020691.1, ENSMZEG00005020698.1, ENSMZEG00005021517.1, ENSMZEG00005021520.1, ENSMZEG00005021523.1, ENSMZEG00005021525.1, ENSMZEG00005025595.1, ENSMZEG00005025596.1, ENSMZEG00005025599.1, ENSMZEG00005027671.1
OG0000039	ENSACIG00000000855.1, ENSACIG00000000875.1, ENSACIG00000003096.1, ENSACIG00000003133.1, ENSACIG00000003172.1, ENSACIG00000003190.1, ENSACIG00000012727.1, ENSACIG00000012756.1, ENSACIG00000012789.1, ENSACIG00000012817.1, ENSACIG00000012849.1, ENSACIG00000023475.1, ENSACIG00000023486.1, ENSACIG00000023686.1	ENSACLG00000004364.1, ENSACLG00000004396.1, ENSACLG00000004435.1, ENSACLG00000004489.1, ENSACLG00000004562.1, ENSACLG00000004594.1, ENSACLG00000004621.1, ENSACLG00000004650.1, ENSACLG00000004744.1, ENSACLG00000004755.1, ENSACLG00000004921.1, ENSACLG00000005031.1, ENSACLG00000005089.1, ENSACLG00000005134.1, ENSACLG00000005150.1	ENSDARG00000025658.9, ENSDARG00000041019.7, ENSDARG00000041024.7, ENSDARG00000041030.6, ENSDARG00000041032.8, ENSDARG00000086383.5, ENSDARG00000086633.5, ENSDARG00000088453.3, ENSDARG00000088846.4, ENSDARG00000091172.4, ENSDARG00000091203.3, ENSDARG00000091216.4, ENSDARG00000091791.3, ENSDARG00000092238.4, ENSDARG00000098178.3, ENSDARG00000100269.3, ENSDARG00000100272.3, ENSDARG00000101588.3, ENS…	ENSGACG00000020528.1, ENSGACG00000020529.1, ENSGACG00000020530.1, ENSGACG00000020531.1, ENSGACG00000020532.1, ENSGACG00000020533.1, ENSGACG00000020534.1, ENSGACG00000020535.1, ENSGACG00000020536.1, ENSGACG00000020537.1, ENSGACG00000020538.1, ENSGACG00000020539.1, ENSGACG00000020540.1, ENSGACG00000020541.1, ENSGACG00000020542.1, ENSGACG00000020543.1	ENSHBUG00000003228.1, ENSHBUG00000003240.1, ENSHBUG00000005780.1, ENSHBUG00000009187.1, ENSHBUG00000009231.1, ENSHBUG00000009245.1, ENSHBUG00000014833.1, ENSHBUG00000014987.1, ENSHBUG00000018111.1	ENSNBRG00000002382.1, ENSNBRG00000002413.1, ENSNBRG00000009797.1, ENSNBRG00000009834.1, ENSNBRG00000009875.1, ENSNBRG00000009972.1, ENSNBRG00000014269.1, ENSNBRG00000014280.1	ENSOABG00000001519.1, ENSOABG00000001520.1, ENSOABG00000001521.1, ENSOABG00000001522.1, ENSOABG00000002397.1, ENSOABG00000006384.1, ENSOABG00000006385.1, ENSOABG00000006386.1, ENSOABG00000006387.1, ENSOABG00000006388.1, ENSOABG00000008534.1, ENSOABG00000017260.1, ENSOABG00000017262.1, ENSOABG00000017263.1, ENSOABG00000017264.1	ENSONIG00000005622.2, ENSONIG00000021400.2, ENSONIG00000027591.1, ENSONIG00000029686.1, ENSONIG00000029890.1, ENSONIG00000030017.1, ENSONIG00000030797.1, ENSONIG00000032394.1, ENSONIG00000032734.1, ENSONIG00000032933.1, ENSONIG00000033067.1, ENSONIG00000033149.1, ENSONIG00000034376.1, ENSONIG00000035218.1, ENSONIG00000036263.1, ENSONIG00000036830.1, ENSONIG00000037394.1, ENSONIG00000038550.1, ENS…	ENSORLG00000003393.2, ENSORLG00000018812.2, ENSORLG00000018827.2, ENSORLG00000018837.2, ENSORLG00000018850.2, ENSORLG00000022174.1, ENSORLG00000022477.1, ENSORLG00000024679.1, ENSORLG00000025075.1, ENSORLG00000028955.1, ENSORLG00000029724.1, ENSORLG00000030450.1	ENSPNYG00000007928.1, ENSPNYG00000007947.1, ENSPNYG00000008023.1, ENSPNYG00000008068.1, ENSPNYG00000008114.1, ENSPNYG00000023977.1, ENSPNYG00000024162.1, ENSPNYG00000024174.1, ENSPNYG00000024175.1	ENSTRUG00000000838.3, ENSTRUG00000002588.3, ENSTRUG00000026466.1, ENSTRUG00000027073.1, ENSTRUG00000027103.1, ENSTRUG00000027594.1, ENSTRUG00000028460.1, ENSTRUG00000029117.1, ENSTRUG00000029293.1, ENSTRUG00000031335.1		ENSMZEG00005024599.1, ENSMZEG00005024600.1, ENSMZEG00005024621.1, ENSMZEG00005024623.1, ENSMZEG00005024633.1, ENSMZEG00005024658.1, ENSMZEG00005024660.1, ENSMZEG00005024720.1, ENSMZEG00005024721.1, ENSMZEG00005024722.1, ENSMZEG00005024723.1, ENSMZEG00005024724.1, ENSMZEG00005024726.1
OG0000040		ENSACLG00000003670.1, ENSACLG00000004826.1, ENSACLG00000011058.1, ENSACLG00000012094.1, ENSACLG00000015704.1, ENSACLG00000017297.1, ENSACLG00000021583.1, ENSACLG00000025851.1, ENSACLG00000027996.1						ENSONIG00000027196.1, ENSONIG00000027205.1, ENSONIG00000027216.1, ENSONIG00000027227.1, ENSONIG00000027407.1, ENSONIG00000027523.1, ENSONIG00000027528.1, ENSONIG00000027545.1, ENSONIG00000027725.1, ENSONIG00000027899.1, ENSONIG00000028008.1, ENSONIG00000028025.1, ENSONIG00000028096.1, ENSONIG00000028136.1, ENSONIG00000028164.1, ENSONIG00000028472.1, ENSONIG00000028794.1, ENSONIG00000028820.1, ENS…					ENSMZEG00005024820.1
OG0000041	ENSACIG00000016503.1, ENSACIG00000016591.1, ENSACIG00000018847.1, ENSACIG00000019153.1, ENSACIG00000019178.1, ENSACIG00000020642.1, ENSACIG00000020742.1	ENSACLG00000004526.1, ENSACLG00000012530.1, ENSACLG00000012923.1, ENSACLG00000012958.1, ENSACLG00000014587.1, ENSACLG00000015194.1, ENSACLG00000016077.1, ENSACLG00000017861.1, ENSACLG00000026415.1	ENSDARG00000068996.4, ENSDARG00000070289.5, ENSDARG00000070297.5, ENSDARG00000075482.3, ENSDARG00000078941.4, ENSDARG00000088276.4, ENSDARG00000089039.3, ENSDARG00000091728.4, ENSDARG00000099514.3, ENSDARG00000100259.3, ENSDARG00000102806.3, ENSDARG00000104501.2, ENSDARG00000104588.3, ENSDARG00000105340.2, ENSDARG00000105384.2, ENSDARG00000105393.2, ENSDARG00000105397.2, ENSDARG00000105414.2, ENS…	ENSGACG00000000446.1, ENSGACG00000001250.1, ENSGACG00000001265.1, ENSGACG00000001273.1, ENSGACG00000002052.1, ENSGACG00000002076.1, ENSGACG00000002082.1, ENSGACG00000002096.1, ENSGACG00000002568.1, ENSGACG00000002580.1, ENSGACG00000002697.1, ENSGACG00000002721.1, ENSGACG00000002742.1, ENSGACG00000002839.1, ENSGACG00000002860.1, ENSGACG00000010538.1, ENSGACG00000013916.1, ENSGACG00000013924.1, ENS…	ENSHBUG00000004003.1, ENSHBUG00000005850.1, ENSHBUG00000008114.1	ENSNBRG00000008856.1, ENSNBRG00000011561.1, ENSNBRG00000013943.1, ENSNBRG00000018109.1	ENSOABG00000003549.1, ENSOABG00000003554.1, ENSOABG00000009873.1, ENSOABG00000010655.1, ENSOABG00000010659.1, ENSOABG00000016901.1, ENSOABG00000022888.1	ENSONIG00000009515.2, ENSONIG00000028741.1, ENSONIG00000031167.1, ENSONIG00000031263.1, ENSONIG00000032109.1, ENSONIG00000033086.1, ENSONIG00000034622.1, ENSONIG00000035213.1, ENSONIG00000036244.1, ENSONIG00000036705.1, ENSONIG00000037959.1, ENSONIG00000040333.1	ENSORLG00000023014.1, ENSORLG00000023055.1, ENSORLG00000023073.1, ENSORLG00000027566.1, ENSORLG00000027574.1, ENSORLG00000029583.1, ENSORLG00000030575.1	ENSPNYG00000004905.1, ENSPNYG00000005044.1, ENSPNYG00000015415.1, ENSPNYG00000022322.1	ENSTRUG00000005128.3, ENSTRUG00000020180.2, ENSTRUG00000020802.2, ENSTRUG00000020888.2, ENSTRUG00000024270.2, ENSTRUG00000027058.1, ENSTRUG00000027530.1, ENSTRUG00000027709.1, ENSTRUG00000030452.1	ENSG00000124635.9, ENSG00000146047.7, ENSG00000158373.8, ENSG00000180596.7, ENSG00000184678.10, ENSG00000185130.5, ENSG00000196890.4, ENSG00000197903.8, ENSG00000203814.6, ENSG00000233822.4, ENSG00000234289.6, ENSG00000273703.2, ENSG00000273802.2, ENSG00000274290.3, ENSG00000274559.3, ENSG00000274641.2, ENSG00000275713.2, ENSG00000276410.4, ENSG00000277224.2, ENSG00000278588.2, ENSG00000285449.1,…	ENSMZEG00005001172.1, ENSMZEG00005001480.1, ENSMZEG00005001537.1, ENSMZEG00005002098.1, ENSMZEG00005004064.1, ENSMZEG00005009537.1, ENSMZEG00005011648.1, ENSMZEG00005024679.1, ENSMZEG00005025035.1, ENSMZEG00005025055.1	ENSMUSG00000018102.5, ENSMUSG00000047246.7, ENSMUSG00000050799.3, ENSMUSG00000056895.4, ENSMUSG00000058385.8, ENSMUSG00000062727.4, ENSMUSG00000068854.7, ENSMUSG00000069268.4, ENSMUSG00000069300.3, ENSMUSG00000069303.7, ENSMUSG00000069307.7, ENSMUSG00000069308.7, ENSMUSG00000075031.4, ENSMUSG00000094338.1, ENSMUSG00000095217.1, ENSMUSG00000105827.1, ENSMUSG00000114279.1, ENSMUSG00000114456.1
OG0000042	ENSACIG00000002763.1, ENSACIG00000002787.1, ENSACIG00000002808.1, ENSACIG00000002833.1, ENSACIG00000002891.1, ENSACIG00000002925.1, ENSACIG00000002953.1, ENSACIG00000003001.1, ENSACIG00000003021.1, ENSACIG00000003075.1, ENSACIG00000003112.1, ENSACIG00000003143.1, ENSACIG00000003159.1, ENSACIG00000003180.1, ENSACIG00000003206.1, ENSACIG00000015384.1	ENSACLG00000002729.1, ENSACLG00000002739.1, ENSACLG00000002774.1, ENSACLG00000002982.1, ENSACLG00000002999.1, ENSACLG00000003021.1, ENSACLG00000003038.1, ENSACLG00000003126.1, ENSACLG00000003137.1, ENSACLG00000003186.1, ENSACLG00000003268.1, ENSACLG00000003398.1, ENSACLG00000003415.1, ENSACLG00000003430.1, ENSACLG00000003442.1, ENSACLG00000003459.1, ENSACLG00000003497.1, ENSACLG00000003539.1, ENS…			ENSHBUG00000001151.1, ENSHBUG00000011848.1, ENSHBUG00000011862.1, ENSHBUG00000015704.1, ENSHBUG00000018279.1, ENSHBUG00000018403.1, ENSHBUG00000018420.1, ENSHBUG00000018441.1, ENSHBUG00000021475.1, ENSHBUG00000023652.1, ENSHBUG00000023831.1, ENSHBUG00000023883.1	ENSNBRG00000000645.1, ENSNBRG00000002527.1, ENSNBRG00000003377.1, ENSNBRG00000013751.1, ENSNBRG00000013761.1, ENSNBRG00000013782.1, ENSNBRG00000013807.1, ENSNBRG00000013873.1, ENSNBRG00000013915.1, ENSNBRG00000013952.1, ENSNBRG00000013970.1, ENSNBRG00000013984.1, ENSNBRG00000014301.1, ENSNBRG00000014370.1, ENSNBRG00000014465.1, ENSNBRG00000014634.1, ENSNBRG00000014796.1, ENSNBRG00000014867.1, ENS…	ENSOABG00000001550.1, ENSOABG00000006120.1, ENSOABG00000006122.1, ENSOABG00000006123.1, ENSOABG00000006138.1, ENSOABG00000021717.1, ENSOABG00000025189.1, ENSOABG00000025190.1, ENSOABG00000025191.1, ENSOABG00000025194.1, ENSOABG00000025195.1, ENSOABG00000025196.1, ENSOABG00000025197.1	ENSONIG00000000942.2, ENSONIG00000000943.2, ENSONIG00000000946.2, ENSONIG00000000950.2, ENSONIG00000000953.2, ENSONIG00000000964.2, ENSONIG00000000965.2, ENSONIG00000002334.2, ENSONIG00000002335.2, ENSONIG00000002338.2, ENSONIG00000015233.2, ENSONIG00000019882.2, ENSONIG00000019883.2, ENSONIG00000019885.2, ENSONIG00000019887.2, ENSONIG00000019888.2, ENSONIG00000019889.2, ENSONIG00000019894.2, ENS…		ENSPNYG00000011833.1, ENSPNYG00000011867.1, ENSPNYG00000012151.1, ENSPNYG00000012182.1, ENSPNYG00000012216.1, ENSPNYG00000012274.1, ENSPNYG00000012289.1, ENSPNYG00000012307.1, ENSPNYG00000021739.1, ENSPNYG00000021773.1	ENSTRUG00000014929.3	ENSG00000211821.2	ENSMZEG00005000054.1, ENSMZEG00005000068.1, ENSMZEG00005000162.1, ENSMZEG00005000336.1, ENSMZEG00005000367.1, ENSMZEG00005000391.1, ENSMZEG00005000412.1, ENSMZEG00005000444.1, ENSMZEG00005000536.1, ENSMZEG00005017680.1, ENSMZEG00005017682.1, ENSMZEG00005017687.1, ENSMZEG00005017690.1, ENSMZEG00005017700.1, ENSMZEG00005017707.1, ENSMZEG00005017713.1, ENSMZEG00005017720.1, ENSMZEG00005017723.1, ENS…
OG0000043	ENSACIG00000009389.1, ENSACIG00000009935.1, ENSACIG00000010497.1, ENSACIG00000011752.1, ENSACIG00000018258.1, ENSACIG00000020726.1, ENSACIG00000020864.1, ENSACIG00000023378.1	ENSACLG00000002379.1, ENSACLG00000002814.1, ENSACLG00000003657.1, ENSACLG00000005422.1, ENSACLG00000006958.1, ENSACLG00000007578.1, ENSACLG00000011610.1, ENSACLG00000014563.1, ENSACLG00000016196.1, ENSACLG00000016953.1, ENSACLG00000017611.1, ENSACLG00000018450.1, ENSACLG00000018642.1, ENSACLG00000020059.1, ENSACLG00000024230.1	ENSDARG00000032637.5, ENSDARG00000035519.7, ENSDARG00000051718.4, ENSDARG00000051735.6, ENSDARG00000058479.5, ENSDARG00000074012.4, ENSDARG00000075508.3, ENSDARG00000075538.2, ENSDARG00000076766.3, ENSDARG00000077456.4, ENSDARG00000077504.3, ENSDARG00000091905.4, ENSDARG00000096992.2, ENSDARG00000105328.2, ENSDARG00000105350.2, ENSDARG00000105430.2, ENSDARG00000105431.2, ENSDARG00000105502.2, ENS…	ENSGACG00000000444.1, ENSGACG00000001249.1, ENSGACG00000001253.1, ENSGACG00000001268.1, ENSGACG00000001271.1, ENSGACG00000002579.1, ENSGACG00000002586.1, ENSGACG00000002709.1, ENSGACG00000002859.1, ENSGACG00000007312.1, ENSGACG00000013915.1, ENSGACG00000013927.1, ENSGACG00000014874.1	ENSHBUG00000003743.1, ENSHBUG00000010391.1, ENSHBUG00000011078.1	ENSNBRG00000012832.1, ENSNBRG00000014005.1, ENSNBRG00000015306.1, ENSNBRG00000017451.1	ENSOABG00000000212.1, ENSOABG00000003340.1, ENSOABG00000009870.1, ENSOABG00000024456.1, ENSOABG00000024600.1	ENSONIG00000027401.1, ENSONIG00000028257.1, ENSONIG00000034485.1, ENSONIG00000036936.1, ENSONIG00000039863.1, ENSONIG00000042961.1	ENSORLG00000000157.2, ENSORLG00000000159.2, ENSORLG00000000176.2, ENSORLG00000000680.2, ENSORLG00000000870.2, ENSORLG00000011785.2, ENSORLG00000022610.1, ENSORLG00000022684.1, ENSORLG00000027969.1, ENSORLG00000028221.1	ENSPNYG00000003162.1, ENSPNYG00000004910.1, ENSPNYG00000009985.1, ENSPNYG00000022875.1	ENSTRUG00000002689.3, ENSTRUG00000008086.3, ENSTRUG00000021253.2, ENSTRUG00000023039.2, ENSTRUG00000026851.1, ENSTRUG00000028070.1, ENSTRUG00000028774.1, ENSTRUG00000029910.1, ENSTRUG00000033465.1	ENSG00000124575.7, ENSG00000124610.5, ENSG00000168298.7, ENSG00000184357.5, ENSG00000187475.6, ENSG00000187837.4	ENSMZEG00005000392.1, ENSMZEG00005000646.1, ENSMZEG00005000919.1, ENSMZEG00005001050.1, ENSMZEG00005001165.1, ENSMZEG00005001686.1, ENSMZEG00005001771.1, ENSMZEG00005002087.1, ENSMZEG00005002407.1, ENSMZEG00005002781.1, ENSMZEG00005003353.1, ENSMZEG00005003447.1, ENSMZEG00005004723.1, ENSMZEG00005005261.1, ENSMZEG00005009545.1, ENSMZEG00005010739.1, ENSMZEG00005010896.1, ENSMZEG00005012315.1, ENS…	ENSMUSG00000036181.2, ENSMUSG00000036211.4, ENSMUSG00000049539.3, ENSMUSG00000051627.3, ENSMUSG00000052565.7, ENSMUSG00000058773.2
OG0000044	ENSACIG00000000562.1, ENSACIG00000003956.1, ENSACIG00000004650.1, ENSACIG00000004750.1, ENSACIG00000004784.1, ENSACIG00000004794.1, ENSACIG00000004813.1, ENSACIG00000004831.1, ENSACIG00000004906.1, ENSACIG00000005089.1, ENSACIG00000007496.1, ENSACIG00000012439.1, ENSACIG00000015005.1, ENSACIG00000015123.1, ENSACIG00000017064.1, ENSACIG00000019219.1, ENSACIG00000019732.1	ENSACLG00000006961.1, ENSACLG00000007566.1, ENSACLG00000009292.1, ENSACLG00000017408.1, ENSACLG00000017898.1, ENSACLG00000017935.1, ENSACLG00000018244.1, ENSACLG00000018337.1, ENSACLG00000018385.1, ENSACLG00000018476.1, ENSACLG00000018495.1, ENSACLG00000020211.1, ENSACLG00000020727.1, ENSACLG00000022022.1	ENSDARG00000004748.11, ENSDARG00000046140.7, ENSDARG00000052064.7, ENSDARG00000052905.6, ENSDARG00000055644.5, ENSDARG00000056324.5, ENSDARG00000059026.7, ENSDARG00000061858.7, ENSDARG00000063444.7, ENSDARG00000070710.6, ENSDARG00000070713.4, ENSDARG00000071841.4, ENSDARG00000096975.2, ENSDARG00000100953.2, ENSDARG00000102727.2, ENSDARG00000111768.1, ENSDARG00000112135.1, ENSDARG00000116504.1	ENSGACG00000007675.1, ENSGACG00000007794.1, ENSGACG00000014865.1, ENSGACG00000014893.1, ENSGACG00000018764.1, ENSGACG00000018767.1	ENSHBUG00000007010.1, ENSHBUG00000008571.1, ENSHBUG00000009627.1, ENSHBUG00000009770.1, ENSHBUG00000011542.1, ENSHBUG00000012545.1, ENSHBUG00000013223.1, ENSHBUG00000013708.1, ENSHBUG00000014046.1, ENSHBUG00000016473.1, ENSHBUG00000019371.1	ENSNBRG00000002296.1, ENSNBRG00000004212.1, ENSNBRG00000005722.1, ENSNBRG00000009684.1, ENSNBRG00000012451.1, ENSNBRG00000013143.1, ENSNBRG00000013227.1, ENSNBRG00000021114.1, ENSNBRG00000021131.1, ENSNBRG00000021141.1	ENSOABG00000003269.1, ENSOABG00000003297.1, ENSOABG00000004376.1, ENSOABG00000005223.1, ENSOABG00000005512.1, ENSOABG00000013376.1, ENSOABG00000014675.1, ENSOABG00000014699.1, ENSOABG00000017397.1, ENSOABG00000017624.1, ENSOABG00000017687.1, ENSOABG00000017691.1, ENSOABG00000017747.1, ENSOABG00000019190.1, ENSOABG00000019195.1	ENSONIG00000006956.2, ENSONIG00000009431.2, ENSONIG00000009432.2, ENSONIG00000009434.2, ENSONIG00000009435.2, ENSONIG00000009438.2, ENSONIG00000033835.1, ENSONIG00000034919.1, ENSONIG00000039763.1, ENSONIG00000042739.1	ENSORLG00000000238.2, ENSORLG00000000242.2, ENSORLG00000000252.2, ENSORLG00000000256.2, ENSORLG00000000282.2, ENSORLG00000001175.2, ENSORLG00000001206.2, ENSORLG00000001209.2, ENSORLG00000001213.2, ENSORLG00000006351.2, ENSORLG00000006549.2, ENSORLG00000008474.2, ENSORLG00000008481.2, ENSORLG00000021926.1, ENSORLG00000022022.1, ENSORLG00000023553.1, ENSORLG00000024648.1, ENSORLG00000024823.1, ENS…	ENSPNYG00000007682.1, ENSPNYG00000007799.1, ENSPNYG00000008197.1, ENSPNYG00000012764.1, ENSPNYG00000013062.1, ENSPNYG00000013078.1, ENSPNYG00000013124.1, ENSPNYG00000016497.1, ENSPNYG00000020635.1, ENSPNYG00000021188.1, ENSPNYG00000021205.1, ENSPNYG00000023979.1	ENSTRUG00000000386.3, ENSTRUG00000002690.3, ENSTRUG00000008226.3, ENSTRUG00000009290.3, ENSTRUG00000010471.3, ENSTRUG00000024753.2, ENSTRUG00000026021.1	ENSG00000172382.10	ENSMZEG00005001473.1, ENSMZEG00005001780.1, ENSMZEG00005001798.1, ENSMZEG00005001827.1, ENSMZEG00005001897.1, ENSMZEG00005001938.1, ENSMZEG00005001984.1, ENSMZEG00005002000.1, ENSMZEG00005013007.1, ENSMZEG00005013390.1, ENSMZEG00005013490.1, ENSMZEG00005013668.1, ENSMZEG00005020174.1, ENSMZEG00005020206.1	ENSMUSG00000049620.9
OG0000045	ENSACIG00000000411.1, ENSACIG00000003909.1, ENSACIG00000005167.1, ENSACIG00000006780.1, ENSACIG00000007457.1, ENSACIG00000008356.1, ENSACIG00000009817.1, ENSACIG00000010531.1, ENSACIG00000012665.1, ENSACIG00000012673.1, ENSACIG00000016005.1, ENSACIG00000019086.1, ENSACIG00000020584.1, ENSACIG00000021968.1	ENSACLG00000006262.1, ENSACLG00000013546.1, ENSACLG00000020560.1, ENSACLG00000027579.1	ENSDARG00000087699.3, ENSDARG00000087743.4, ENSDARG00000090824.3, ENSDARG00000099466.2, ENSDARG00000100690.2, ENSDARG00000102593.2, ENSDARG00000103343.2, ENSDARG00000103371.2, ENSDARG00000103955.2, ENSDARG00000112719.1, ENSDARG00000116221.1, ENSDARG00000116574.1	ENSGACG00000000003.1, ENSGACG00000000045.1, ENSGACG00000000054.1, ENSGACG00000000097.1, ENSGACG00000000169.1, ENSGACG00000000175.1, ENSGACG00000000180.1, ENSGACG00000000223.1, ENSGACG00000000247.1, ENSGACG00000000248.1, ENSGACG00000000266.1, ENSGACG00000000276.1, ENSGACG00000000324.1, ENSGACG00000000400.1, ENSGACG00000000438.1, ENSGACG00000000534.1, ENSGACG00000000542.1, ENSGACG00000000669.1, ENS…	ENSHBUG00000000794.1, ENSHBUG00000002070.1, ENSHBUG00000010712.1, ENSHBUG00000011358.1, ENSHBUG00000017146.1, ENSHBUG00000020216.1	ENSNBRG00000001458.1, ENSNBRG00000005034.1, ENSNBRG00000005607.1, ENSNBRG00000005700.1, ENSNBRG00000006250.1, ENSNBRG00000006432.1, ENSNBRG00000008897.1, ENSNBRG00000012010.1, ENSNBRG00000012019.1, ENSNBRG00000014506.1, ENSNBRG00000015228.1, ENSNBRG00000021340.1	ENSOABG00000002981.1, ENSOABG00000004778.1, ENSOABG00000006416.1, ENSOABG00000014250.1, ENSOABG00000015608.1, ENSOABG00000015839.1, ENSOABG00000018272.1, ENSOABG00000018409.1	ENSONIG00000004800.2, ENSONIG00000030485.1, ENSONIG00000030621.1, ENSONIG00000036345.1, ENSONIG00000038434.1, ENSONIG00000042209.1		ENSPNYG00000000617.1, ENSPNYG00000003461.1, ENSPNYG00000003804.1, ENSPNYG00000006927.1, ENSPNYG00000012458.1, ENSPNYG00000015192.1, ENSPNYG00000020791.1, ENSPNYG00000022424.1	ENSTRUG00000029736.1, ENSTRUG00000031355.1, ENSTRUG00000031762.1		ENSMZEG00005000117.1, ENSMZEG00005004641.1, ENSMZEG00005013548.1, ENSMZEG00005013670.1, ENSMZEG00005024882.1, ENSMZEG00005024896.1, ENSMZEG00005025674.1, ENSMZEG00005026095.1, ENSMZEG00005026212.1
OG0000046				ENSGACG00000000005.1, ENSGACG00000000042.1, ENSGACG00000000052.1, ENSGACG00000000053.1, ENSGACG00000000055.1, ENSGACG00000000095.1, ENSGACG00000000120.1, ENSGACG00000000136.1, ENSGACG00000000158.1, ENSGACG00000000173.1, ENSGACG00000000181.1, ENSGACG00000000184.1, ENSGACG00000000188.1, ENSGACG00000000200.1, ENSGACG00000000201.1, ENSGACG00000000203.1, ENSGACG00000000210.1, ENSGACG00000000211.1, ENS…
OG0000047	ENSACIG00000005270.1, ENSACIG00000005297.1, ENSACIG00000007420.1, ENSACIG00000010226.1, ENSACIG00000010272.1, ENSACIG00000010687.1, ENSACIG00000012450.1, ENSACIG00000012688.1, ENSACIG00000014957.1	ENSACLG00000012140.1, ENSACLG00000012376.1, ENSACLG00000012386.1, ENSACLG00000016517.1, ENSACLG00000016537.1, ENSACLG00000016563.1, ENSACLG00000016578.1, ENSACLG00000016619.1, ENSACLG00000018109.1, ENSACLG00000018133.1, ENSACLG00000018150.1, ENSACLG00000018474.1, ENSACLG00000019718.1	ENSDARG00000001889.8, ENSDARG00000006260.13, ENSDARG00000031164.6, ENSDARG00000036700.7, ENSDARG00000042708.6, ENSDARG00000045014.7, ENSDARG00000045367.10, ENSDARG00000055216.6, ENSDARG00000070155.6, ENSDARG00000074289.4, ENSDARG00000094466.3, ENSDARG00000104643.3	ENSGACG00000002701.1, ENSGACG00000003691.1, ENSGACG00000004041.1, ENSGACG00000004049.1, ENSGACG00000004053.1, ENSGACG00000006417.1, ENSGACG00000006424.1, ENSGACG00000008411.1, ENSGACG00000010436.1, ENSGACG00000011345.1, ENSGACG00000011524.1, ENSGACG00000011552.1, ENSGACG00000011587.1, ENSGACG00000011595.1, ENSGACG00000014965.1	ENSHBUG00000002247.1, ENSHBUG00000002313.1, ENSHBUG00000002335.1, ENSHBUG00000002575.1, ENSHBUG00000006666.1, ENSHBUG00000008378.1, ENSHBUG00000008396.1, ENSHBUG00000010216.1, ENSHBUG00000010228.1, ENSHBUG00000010533.1, ENSHBUG00000012225.1, ENSHBUG00000022620.1	ENSNBRG00000000654.1, ENSNBRG00000001954.1, ENSNBRG00000002000.1, ENSNBRG00000004072.1, ENSNBRG00000007410.1, ENSNBRG00000016002.1, ENSNBRG00000016028.1, ENSNBRG00000016160.1, ENSNBRG00000016916.1	ENSOABG00000000498.1, ENSOABG00000000499.1, ENSOABG00000000506.1, ENSOABG00000008320.1, ENSOABG00000008330.1, ENSOABG00000009648.1, ENSOABG00000020031.1, ENSOABG00000021425.1, ENSOABG00000022272.1, ENSOABG00000022279.1, ENSOABG00000024965.1	ENSONIG00000020575.2, ENSONIG00000029052.1, ENSONIG00000029477.1, ENSONIG00000031701.1, ENSONIG00000033950.1, ENSONIG00000034499.1, ENSONIG00000036516.1, ENSONIG00000037168.1, ENSONIG00000038870.1, ENSONIG00000041588.1	ENSORLG00000000046.2, ENSORLG00000002858.2, ENSORLG00000015000.2, ENSORLG00000016016.2, ENSORLG00000016348.2, ENSORLG00000016442.2, ENSORLG00000016464.2, ENSORLG00000023169.1, ENSORLG00000026033.1, ENSORLG00000028339.1, ENSORLG00000028803.1, ENSORLG00000029189.1	ENSPNYG00000005705.1, ENSPNYG00000012570.1, ENSPNYG00000013225.1, ENSPNYG00000017940.1, ENSPNYG00000019360.1, ENSPNYG00000020451.1, ENSPNYG00000020859.1, ENSPNYG00000020869.1, ENSPNYG00000020873.1, ENSPNYG00000022237.1	ENSTRUG00000000693.3, ENSTRUG00000003526.3, ENSTRUG00000006844.3, ENSTRUG00000020199.2, ENSTRUG00000022357.2, ENSTRUG00000022830.2, ENSTRUG00000023540.2, ENSTRUG00000023619.2, ENSTRUG00000024775.2, ENSTRUG00000025128.2, ENSTRUG00000025589.2, ENSTRUG00000027061.1, ENSTRUG00000027784.1, ENSTRUG00000028112.1, ENSTRUG00000033060.1	ENSG00000075886.11, ENSG00000123416.15, ENSG00000127824.14, ENSG00000152086.9, ENSG00000167552.14, ENSG00000167553.16, ENSG00000178462.12, ENSG00000183785.15, ENSG00000198033.12	ENSMZEG00005000925.1, ENSMZEG00005009951.1, ENSMZEG00005009961.1, ENSMZEG00005009972.1, ENSMZEG00005015539.1, ENSMZEG00005022306.1, ENSMZEG00005023523.1, ENSMZEG00005023525.1, ENSMZEG00005023527.1, ENSMZEG00005024397.1, ENSMZEG00005024399.1, ENSMZEG00005024512.1, ENSMZEG00005026430.1	ENSMUSG00000021216.7, ENSMUSG00000023004.8, ENSMUSG00000026202.13, ENSMUSG00000030137.8, ENSMUSG00000043091.9, ENSMUSG00000067338.6, ENSMUSG00000067702.5, ENSMUSG00000072235.6, ENSMUSG00000116358.1
OG0000048		ENSACLG00000004686.1						ENSONIG00000037439.1	ENSORLG00000003790.2, ENSORLG00000014001.2, ENSORLG00000021789.1, ENSORLG00000021825.1, ENSORLG00000021832.1, ENSORLG00000021860.1, ENSORLG00000021880.1, ENSORLG00000021932.1, ENSORLG00000022044.1, ENSORLG00000022049.1, ENSORLG00000022101.1, ENSORLG00000022102.1, ENSORLG00000022524.1, ENSORLG00000022537.1, ENSORLG00000022572.1, ENSORLG00000022645.1, ENSORLG00000022871.1, ENSORLG00000022897.1, ENS…
OG0000049	ENSACIG00000002948.1, ENSACIG00000002950.1, ENSACIG00000005198.1, ENSACIG00000005223.1, ENSACIG00000005780.1, ENSACIG00000006478.1, ENSACIG00000006484.1, ENSACIG00000007158.1, ENSACIG00000007178.1, ENSACIG00000007191.1, ENSACIG00000012159.1, ENSACIG00000012204.1, ENSACIG00000012648.1, ENSACIG00000012707.1, ENSACIG00000012718.1, ENSACIG00000012761.1, ENSACIG00000016313.1, ENSACIG00000016635.1, ENS…	ENSACLG00000004543.1, ENSACLG00000005063.1, ENSACLG00000005220.1, ENSACLG00000005232.1, ENSACLG00000005264.1, ENSACLG00000005319.1, ENSACLG00000005625.1, ENSACLG00000005659.1, ENSACLG00000005669.1, ENSACLG00000005679.1, ENSACLG00000009774.1, ENSACLG00000009780.1, ENSACLG00000011905.1, ENSACLG00000024836.1, ENSACLG00000024854.1, ENSACLG00000024859.1	ENSDARG00000054548.7, ENSDARG00000095076.4	ENSGACG00000002627.1	ENSHBUG00000000157.1, ENSHBUG00000000446.1, ENSHBUG00000002999.1, ENSHBUG00000003010.1, ENSHBUG00000003015.1, ENSHBUG00000003045.1, ENSHBUG00000004059.1, ENSHBUG00000005734.1, ENSHBUG00000006909.1, ENSHBUG00000006928.1, ENSHBUG00000006954.1, ENSHBUG00000007182.1, ENSHBUG00000007191.1, ENSHBUG00000008423.1, ENSHBUG00000011156.1, ENSHBUG00000011524.1, ENSHBUG00000011672.1, ENSHBUG00000011703.1, ENS…	ENSNBRG00000000605.1, ENSNBRG00000002940.1, ENSNBRG00000003060.1, ENSNBRG00000003083.1, ENSNBRG00000003092.1, ENSNBRG00000003245.1, ENSNBRG00000003258.1, ENSNBRG00000003444.1, ENSNBRG00000003452.1, ENSNBRG00000004025.1, ENSNBRG00000005903.1, ENSNBRG00000005934.1, ENSNBRG00000005951.1, ENSNBRG00000006189.1, ENSNBRG00000006200.1, ENSNBRG00000006217.1, ENSNBRG00000014279.1, ENSNBRG00000014894.1, ENS…	ENSOABG00000000342.1, ENSOABG00000001394.1, ENSOABG00000002049.1, ENSOABG00000003315.1, ENSOABG00000004365.1, ENSOABG00000006376.1, ENSOABG00000010199.1, ENSOABG00000010863.1, ENSOABG00000011805.1, ENSOABG00000015161.1, ENSOABG00000015536.1, ENSOABG00000018172.1, ENSOABG00000018180.1, ENSOABG00000018184.1, ENSOABG00000018185.1, ENSOABG00000019858.1	ENSONIG00000012313.2, ENSONIG00000030539.1, ENSONIG00000031931.1, ENSONIG00000034003.1, ENSONIG00000034818.1, ENSONIG00000036301.1, ENSONIG00000036674.1		ENSPNYG00000004123.1, ENSPNYG00000004146.1, ENSPNYG00000004179.1, ENSPNYG00000006919.1, ENSPNYG00000007049.1, ENSPNYG00000008416.1, ENSPNYG00000008438.1, ENSPNYG00000008493.1, ENSPNYG00000008570.1, ENSPNYG00000008579.1, ENSPNYG00000019890.1, ENSPNYG00000020953.1, ENSPNYG00000023723.1, ENSPNYG00000023994.1, ENSPNYG00000024199.1		ENSG00000133574.10	ENSMZEG00005001596.1, ENSMZEG00005001615.1, ENSMZEG00005001649.1, ENSMZEG00005002051.1, ENSMZEG00005002116.1, ENSMZEG00005002150.1, ENSMZEG00005002283.1, ENSMZEG00005014235.1, ENSMZEG00005014805.1, ENSMZEG00005015087.1, ENSMZEG00005016562.1, ENSMZEG00005020218.1, ENSMZEG00005020762.1, ENSMZEG00005020792.1, ENSMZEG00005020799.1, ENSMZEG00005020801.1, ENSMZEG00005021721.1, ENSMZEG00005021723.1, ENS…	ENSMUSG00000054435.16
OG0000050	ENSACIG00000011153.1	ENSACLG00000000577.1, ENSACLG00000000593.1, ENSACLG00000001165.1, ENSACLG00000001912.1, ENSACLG00000003598.1, ENSACLG00000005592.1, ENSACLG00000007888.1, ENSACLG00000009990.1, ENSACLG00000012407.1, ENSACLG00000013208.1, ENSACLG00000013741.1, ENSACLG00000013985.1, ENSACLG00000015549.1, ENSACLG00000017252.1, ENSACLG00000018022.1, ENSACLG00000018836.1, ENSACLG00000019356.1, ENSACLG00000019987.1, ENS…			ENSHBUG00000016469.1	ENSNBRG00000001399.1	ENSOABG00000001377.1, ENSOABG00000018412.1	ENSONIG00000027348.1, ENSONIG00000027397.1, ENSONIG00000027729.1, ENSONIG00000027896.1, ENSONIG00000028305.1, ENSONIG00000028344.1, ENSONIG00000028506.1, ENSONIG00000028549.1, ENSONIG00000028912.1, ENSONIG00000029031.1, ENSONIG00000029236.1, ENSONIG00000029257.1, ENSONIG00000029403.1, ENSONIG00000029421.1, ENSONIG00000029437.1, ENSONIG00000029453.1, ENSONIG00000029462.1, ENSONIG00000030402.1, ENS…	ENSORLG00000015190.2, ENSORLG00000017274.2, ENSORLG00000023376.1, ENSORLG00000025024.1, ENSORLG00000026257.1, ENSORLG00000027144.1, ENSORLG00000028845.1, ENSORLG00000029093.1, ENSORLG00000029262.1, ENSORLG00000029282.1, ENSORLG00000029299.1, ENSORLG00000029621.1, ENSORLG00000029682.1, ENSORLG00000029683.1, ENSORLG00000029966.1, ENSORLG00000030105.1, ENSORLG00000030430.1	ENSPNYG00000007962.1	ENSTRUG00000026018.1, ENSTRUG00000026173.1, ENSTRUG00000026233.1, ENSTRUG00000026799.1, ENSTRUG00000027044.1, ENSTRUG00000027119.1, ENSTRUG00000027418.1, ENSTRUG00000027445.1, ENSTRUG00000027705.1, ENSTRUG00000028019.1, ENSTRUG00000028194.1, ENSTRUG00000028376.1, ENSTRUG00000028778.1, ENSTRUG00000029029.1, ENSTRUG00000029060.1, ENSTRUG00000029153.1, ENSTRUG00000029417.1, ENSTRUG00000029862.1, ENS…		ENSMZEG00005001407.1, ENSMZEG00005004417.1, ENSMZEG00005004964.1, ENSMZEG00005027054.1, ENSMZEG00005027308.1
OG0000051	ENSACIG00000009713.1, ENSACIG00000010266.1, ENSACIG00000010289.1, ENSACIG00000010399.1, ENSACIG00000010491.1, ENSACIG00000010527.1, ENSACIG00000018860.1, ENSACIG00000018868.1, ENSACIG00000018886.1, ENSACIG00000018895.1, ENSACIG00000018916.1, ENSACIG00000022616.1	ENSACLG00000009946.1, ENSACLG00000009959.1, ENSACLG00000009969.1, ENSACLG00000009981.1, ENSACLG00000009991.1, ENSACLG00000010022.1, ENSACLG00000010040.1, ENSACLG00000010077.1, ENSACLG00000010447.1, ENSACLG00000010569.1, ENSACLG00000010634.1, ENSACLG00000010651.1, ENSACLG00000010677.1, ENSACLG00000010737.1, ENSACLG00000010833.1, ENSACLG00000010856.1, ENSACLG00000010935.1, ENSACLG00000011035.1, ENS…	ENSDARG00000029635.9, ENSDARG00000035214.7, ENSDARG00000040594.6, ENSDARG00000055920.6, ENSDARG00000055994.6, ENSDARG00000056000.7, ENSDARG00000056006.7, ENSDARG00000056009.7, ENSDARG00000056014.7, ENSDARG00000061883.8, ENSDARG00000068520.5, ENSDARG00000068549.6, ENSDARG00000068566.6, ENSDARG00000088192.4, ENSDARG00000091790.3, ENSDARG00000092523.4, ENSDARG00000109991.1, ENSDARG00000110901.1, ENS…	ENSGACG00000010342.1, ENSGACG00000010344.1	ENSHBUG00000003217.1, ENSHBUG00000006109.1, ENSHBUG00000006224.1, ENSHBUG00000006254.1, ENSHBUG00000006337.1, ENSHBUG00000007826.1, ENSHBUG00000007934.1, ENSHBUG00000008740.1	ENSNBRG00000003910.1, ENSNBRG00000003937.1, ENSNBRG00000003965.1, ENSNBRG00000003975.1, ENSNBRG00000004001.1, ENSNBRG00000004029.1, ENSNBRG00000004090.1, ENSNBRG00000004174.1, ENSNBRG00000004196.1, ENSNBRG00000004205.1, ENSNBRG00000004241.1, ENSNBRG00000004299.1, ENSNBRG00000004367.1, ENSNBRG00000004417.1, ENSNBRG00000004447.1	ENSOABG00000000059.1, ENSOABG00000006979.1, ENSOABG00000023865.1, ENSOABG00000023867.1, ENSOABG00000023870.1, ENSOABG00000023876.1, ENSOABG00000023879.1, ENSOABG00000023882.1, ENSOABG00000023886.1, ENSOABG00000025896.1, ENSOABG00000025897.1, ENSOABG00000025898.1, ENSOABG00000025899.1	ENSONIG00000027674.1, ENSONIG00000029788.1, ENSONIG00000030198.1, ENSONIG00000030777.1, ENSONIG00000031182.1, ENSONIG00000032210.1, ENSONIG00000038058.1, ENSONIG00000038313.1, ENSONIG00000039685.1, ENSONIG00000039756.1, ENSONIG00000040171.1, ENSONIG00000040464.1, ENSONIG00000040684.1, ENSONIG00000041658.1, ENSONIG00000041868.1, ENSONIG00000043022.1, ENSONIG00000043201.1	ENSORLG00000000902.2, ENSORLG00000005562.2, ENSORLG00000005577.2	ENSPNYG00000005980.1, ENSPNYG00000006015.1, ENSPNYG00000006046.1, ENSPNYG00000006068.1, ENSPNYG00000013548.1, ENSPNYG00000013650.1, ENSPNYG00000013691.1, ENSPNYG00000013723.1, ENSPNYG00000013790.1, ENSPNYG00000013820.1, ENSPNYG00000013898.1, ENSPNYG00000013902.1, ENSPNYG00000013949.1, ENSPNYG00000023654.1	ENSTRUG00000004327.3, ENSTRUG00000014270.3, ENSTRUG00000028273.1, ENSTRUG00000029904.1		ENSMZEG00005003239.1, ENSMZEG00005003277.1, ENSMZEG00005003445.1, ENSMZEG00005003520.1, ENSMZEG00005003576.1, ENSMZEG00005003626.1, ENSMZEG00005003742.1, ENSMZEG00005003874.1, ENSMZEG00005003904.1, ENSMZEG00005003949.1, ENSMZEG00005004036.1, ENSMZEG00005004069.1, ENSMZEG00005004170.1, ENSMZEG00005004193.1, ENSMZEG00005004212.1, ENSMZEG00005004233.1, ENSMZEG00005004249.1, ENSMZEG00005004260.1
OG0000052	ENSACIG00000001063.1, ENSACIG00000001785.1, ENSACIG00000002912.1, ENSACIG00000008283.1, ENSACIG00000008329.1, ENSACIG00000008550.1, ENSACIG00000013179.1, ENSACIG00000013185.1, ENSACIG00000013201.1, ENSACIG00000013228.1, ENSACIG00000013272.1, ENSACIG00000023010.1, ENSACIG00000023028.1, ENSACIG00000023035.1, ENSACIG00000023040.1, ENSACIG00000023335.1	ENSACLG00000004959.1, ENSACLG00000005121.1, ENSACLG00000005256.1, ENSACLG00000005787.1, ENSACLG00000005790.1, ENSACLG00000005831.1, ENSACLG00000005839.1, ENSACLG00000005846.1, ENSACLG00000005943.1, ENSACLG00000006049.1, ENSACLG00000006477.1, ENSACLG00000006541.1	ENSDARG00000096244.2, ENSDARG00000096267.4, ENSDARG00000096308.2, ENSDARG00000096318.2, ENSDARG00000096337.2, ENSDARG00000096342.2, ENSDARG00000096388.2	ENSGACG00000000566.1, ENSGACG00000001283.1, ENSGACG00000012806.1	ENSHBUG00000000994.1, ENSHBUG00000006840.1, ENSHBUG00000006844.1, ENSHBUG00000007312.1, ENSHBUG00000007319.1, ENSHBUG00000012469.1, ENSHBUG00000012975.1, ENSHBUG00000019681.1, ENSHBUG00000019738.1, ENSHBUG00000019763.1, ENSHBUG00000019797.1, ENSHBUG00000019880.1, ENSHBUG00000019977.1	ENSNBRG00000007760.1, ENSNBRG00000007791.1, ENSNBRG00000007848.1, ENSNBRG00000007889.1, ENSNBRG00000007905.1, ENSNBRG00000007984.1, ENSNBRG00000008005.1, ENSNBRG00000008490.1, ENSNBRG00000008503.1, ENSNBRG00000018051.1, ENSNBRG00000023002.1, ENSNBRG00000023054.1, ENSNBRG00000023073.1	ENSOABG00000000882.1, ENSOABG00000000924.1, ENSOABG00000007518.1, ENSOABG00000009670.1, ENSOABG00000011819.1, ENSOABG00000014039.1, ENSOABG00000014041.1, ENSOABG00000014046.1, ENSOABG00000015885.1, ENSOABG00000015901.1, ENSOABG00000015951.1, ENSOABG00000015958.1, ENSOABG00000015959.1, ENSOABG00000016031.1	ENSONIG00000012457.2, ENSONIG00000029263.1, ENSONIG00000030980.1, ENSONIG00000034713.1, ENSONIG00000035945.1, ENSONIG00000038705.1, ENSONIG00000039646.1, ENSONIG00000040537.1, ENSONIG00000040926.1, ENSONIG00000041608.1, ENSONIG00000041981.1, ENSONIG00000042463.1	ENSORLG00000011755.2, ENSORLG00000011780.2, ENSORLG00000011782.2, ENSORLG00000022356.1, ENSORLG00000022945.1, ENSORLG00000024058.1, ENSORLG00000026404.1, ENSORLG00000026700.1, ENSORLG00000026734.1, ENSORLG00000027388.1, ENSORLG00000029771.1, ENSORLG00000030110.1, ENSORLG00000030301.1	ENSPNYG00000007985.1, ENSPNYG00000023342.1, ENSPNYG00000023352.1, ENSPNYG00000023378.1, ENSPNYG00000023379.1, ENSPNYG00000023381.1, ENSPNYG00000023383.1, ENSPNYG00000023399.1, ENSPNYG00000023437.1, ENSPNYG00000023439.1	ENSTRUG00000000089.3, ENSTRUG00000000530.3, ENSTRUG00000003578.3, ENSTRUG00000022833.2, ENSTRUG00000023516.2, ENSTRUG00000025248.2, ENSTRUG00000025998.1, ENSTRUG00000027717.1, ENSTRUG00000029020.1, ENSTRUG00000029486.1, ENSTRUG00000029586.1, ENSTRUG00000030231.1, ENSTRUG00000030374.1, ENSTRUG00000030593.1, ENSTRUG00000030791.1, ENSTRUG00000032100.1, ENSTRUG00000032796.1, ENSTRUG00000033133.1		ENSMZEG00005009824.1, ENSMZEG00005009933.1, ENSMZEG00005009936.1, ENSMZEG00005009962.1, ENSMZEG00005010168.1, ENSMZEG00005010223.1, ENSMZEG00005010251.1, ENSMZEG00005010291.1, ENSMZEG00005010326.1, ENSMZEG00005010330.1, ENSMZEG00005010380.1, ENSMZEG00005010383.1, ENSMZEG00005010439.1, ENSMZEG00005010467.1, ENSMZEG00005010498.1
OG0000053	ENSACIG00000000407.1, ENSACIG00000001261.1, ENSACIG00000001963.1, ENSACIG00000002082.1, ENSACIG00000003539.1, ENSACIG00000005940.1, ENSACIG00000012004.1, ENSACIG00000013940.1, ENSACIG00000013957.1, ENSACIG00000022138.1	ENSACLG00000000009.1, ENSACLG00000000590.1, ENSACLG00000000600.1, ENSACLG00000000626.1, ENSACLG00000000865.1, ENSACLG00000007339.1, ENSACLG00000007742.1, ENSACLG00000008209.1, ENSACLG00000008751.1, ENSACLG00000009105.1, ENSACLG00000009158.1, ENSACLG00000009289.1, ENSACLG00000013210.1, ENSACLG00000013221.1, ENSACLG00000015432.1, ENSACLG00000018432.1	ENSDARG00000010423.9, ENSDARG00000019122.11, ENSDARG00000022670.9, ENSDARG00000023656.10, ENSDARG00000024503.8, ENSDARG00000052578.8, ENSDARG00000058409.6, ENSDARG00000069216.7	ENSGACG00000000109.1, ENSGACG00000000834.1, ENSGACG00000003057.1, ENSGACG00000005978.1, ENSGACG00000008997.1, ENSGACG00000012854.1, ENSGACG00000014406.1, ENSGACG00000014415.1, ENSGACG00000015307.1, ENSGACG00000015309.1	ENSHBUG00000001101.1, ENSHBUG00000003161.1, ENSHBUG00000012237.1, ENSHBUG00000012761.1, ENSHBUG00000012844.1, ENSHBUG00000015240.1, ENSHBUG00000017980.1, ENSHBUG00000018094.1, ENSHBUG00000018192.1	ENSNBRG00000000603.1, ENSNBRG00000010454.1, ENSNBRG00000012784.1, ENSNBRG00000012789.1, ENSNBRG00000016058.1, ENSNBRG00000021591.1, ENSNBRG00000021641.1	ENSOABG00000012746.1, ENSOABG00000012787.1, ENSOABG00000013510.1, ENSOABG00000013772.1, ENSOABG00000017361.1, ENSOABG00000018848.1, ENSOABG00000018849.1, ENSOABG00000019711.1, ENSOABG00000019713.1, ENSOABG00000020271.1, ENSOABG00000020288.1, ENSOABG00000020390.1, ENSOABG00000020462.1	ENSONIG00000000840.2, ENSONIG00000003919.2, ENSONIG00000006941.2, ENSONIG00000006954.2, ENSONIG00000009023.2, ENSONIG00000015038.2, ENSONIG00000016386.2, ENSONIG00000018108.2, ENSONIG00000029197.1, ENSONIG00000030358.1, ENSONIG00000037262.1	ENSORLG00000000220.2, ENSORLG00000000239.2, ENSORLG00000014846.2, ENSORLG00000014853.2, ENSORLG00000014863.2, ENSORLG00000014873.2, ENSORLG00000015017.2, ENSORLG00000016557.2, ENSORLG00000019499.2	ENSPNYG00000001248.1, ENSPNYG00000002156.1, ENSPNYG00000002350.1, ENSPNYG00000002893.1, ENSPNYG00000003639.1, ENSPNYG00000004059.1, ENSPNYG00000011567.1, ENSPNYG00000011579.1, ENSPNYG00000021503.1, ENSPNYG00000021937.1	ENSTRUG00000000722.3, ENSTRUG00000001289.3, ENSTRUG00000002635.3, ENSTRUG00000007161.3, ENSTRUG00000012141.3, ENSTRUG00000014710.3, ENSTRUG00000014775.3, ENSTRUG00000020345.2, ENSTRUG00000026618.1, ENSTRUG00000026626.1, ENSTRUG00000027300.1, ENSTRUG00000027773.1, ENSTRUG00000027863.1, ENSTRUG00000027891.1, ENSTRUG00000028212.1, ENSTRUG00000029828.1, ENSTRUG00000030322.1, ENSTRUG00000032178.1, ENS…	ENSG00000188886.3	ENSMZEG00005002760.1, ENSMZEG00005003774.1, ENSMZEG00005007848.1, ENSMZEG00005012241.1, ENSMZEG00005013778.1, ENSMZEG00005015218.1, ENSMZEG00005015677.1, ENSMZEG00005016894.1, ENSMZEG00005022522.1, ENSMZEG00005022524.1, ENSMZEG00005022781.1, ENSMZEG00005022985.1, ENSMZEG00005023582.1, ENSMZEG00005028210.1, ENSMZEG00005028322.1, ENSMZEG00005028509.1, ENSMZEG00005028568.1, ENSMZEG00005028569.1	ENSMUSG00000050468.12
OG0000054	ENSACIG00000001910.1, ENSACIG00000011023.1, ENSACIG00000020215.1, ENSACIG00000020226.1, ENSACIG00000020236.1	ENSACLG00000009649.1, ENSACLG00000009668.1, ENSACLG00000009687.1, ENSACLG00000009689.1, ENSACLG00000009692.1, ENSACLG00000010942.1, ENSACLG00000010964.1, ENSACLG00000012384.1, ENSACLG00000012414.1, ENSACLG00000012421.1, ENSACLG00000012449.1, ENSACLG00000012471.1, ENSACLG00000012475.1, ENSACLG00000012490.1, ENSACLG00000012526.1, ENSACLG00000012595.1, ENSACLG00000012618.1, ENSACLG00000012641.1, ENS…	ENSDARG00000017984.11, ENSDARG00000096625.2	ENSGACG00000000256.1, ENSGACG00000002054.1	ENSHBUG00000008189.1, ENSHBUG00000013081.1, ENSHBUG00000016738.1, ENSHBUG00000016759.1, ENSHBUG00000016827.1, ENSHBUG00000016855.1, ENSHBUG00000016894.1, ENSHBUG00000019789.1, ENSHBUG00000019808.1, ENSHBUG00000019845.1	ENSNBRG00000006809.1, ENSNBRG00000006833.1, ENSNBRG00000010044.1, ENSNBRG00000024052.1, ENSNBRG00000024055.1, ENSNBRG00000024058.1, ENSNBRG00000024059.1, ENSNBRG00000024063.1, ENSNBRG00000024069.1, ENSNBRG00000024073.1, ENSNBRG00000024074.1, ENSNBRG00000024078.1, ENSNBRG00000024084.1, ENSNBRG00000024087.1	ENSOABG00000000431.1, ENSOABG00000000432.1, ENSOABG00000000433.1, ENSOABG00000000435.1, ENSOABG00000000437.1, ENSOABG00000000438.1, ENSOABG00000000440.1, ENSOABG00000000442.1, ENSOABG00000000443.1, ENSOABG00000000444.1, ENSOABG00000000448.1, ENSOABG00000000449.1, ENSOABG00000000450.1, ENSOABG00000000455.1, ENSOABG00000002199.1, ENSOABG00000014430.1, ENSOABG00000014458.1, ENSOABG00000017898.1, ENS…	ENSONIG00000000235.2, ENSONIG00000000299.2, ENSONIG00000000301.2, ENSONIG00000000302.2, ENSONIG00000000303.2, ENSONIG00000001593.2, ENSONIG00000028634.1, ENSONIG00000029502.1, ENSONIG00000030130.1, ENSONIG00000030986.1, ENSONIG00000031038.1, ENSONIG00000031372.1, ENSONIG00000031606.1, ENSONIG00000033100.1, ENSONIG00000033317.1, ENSONIG00000034903.1, ENSONIG00000035631.1, ENSONIG00000035635.1, ENS…	ENSORLG00000000170.2, ENSORLG00000022814.1, ENSORLG00000025152.1, ENSORLG00000025208.1, ENSORLG00000026274.1, ENSORLG00000026973.1, ENSORLG00000028817.1, ENSORLG00000030145.1, ENSORLG00000030207.1, ENSORLG00000030263.1	ENSPNYG00000001426.1, ENSPNYG00000016026.1, ENSPNYG00000016593.1, ENSPNYG00000016635.1, ENSPNYG00000016662.1, ENSPNYG00000023286.1, ENSPNYG00000023292.1, ENSPNYG00000023297.1, ENSPNYG00000023300.1	ENSTRUG00000004488.3, ENSTRUG00000024796.2, ENSTRUG00000026918.1, ENSTRUG00000027656.1, ENSTRUG00000030550.1	ENSG00000012124.17	ENSMZEG00005014291.1, ENSMZEG00005014308.1, ENSMZEG00005014750.1, ENSMZEG00005014762.1, ENSMZEG00005014770.1, ENSMZEG00005014782.1, ENSMZEG00005014819.1, ENSMZEG00005014834.1, ENSMZEG00005014843.1, ENSMZEG00005014851.1, ENSMZEG00005014867.1, ENSMZEG00005014879.1, ENSMZEG00005023619.1, ENSMZEG00005026088.1, ENSMZEG00005026089.1	ENSMUSG00000030577.14
OG0000055	ENSACIG00000007991.1, ENSACIG00000008535.1, ENSACIG00000008980.1, ENSACIG00000009684.1, ENSACIG00000010164.1, ENSACIG00000012219.1, ENSACIG00000012776.1, ENSACIG00000015298.1, ENSACIG00000017943.1	ENSACLG00000002331.1, ENSACLG00000002849.1, ENSACLG00000002975.1, ENSACLG00000005175.1, ENSACLG00000009203.1, ENSACLG00000010698.1, ENSACLG00000012488.1, ENSACLG00000016157.1, ENSACLG00000016473.1, ENSACLG00000018137.1, ENSACLG00000026765.1	ENSDARG00000036371.5, ENSDARG00000037746.7, ENSDARG00000037870.6, ENSDARG00000042535.5, ENSDARG00000045180.9, ENSDARG00000055618.5, ENSDARG00000057911.7, ENSDARG00000076126.4, ENSDARG00000079111.5, ENSDARG00000099197.3, ENSDARG00000110511.1, ENSDARG00000111417.1, ENSDARG00000113649.1, ENSDARG00000116925.1	ENSGACG00000000303.1, ENSGACG00000000326.1, ENSGACG00000000352.1, ENSGACG00000001330.1, ENSGACG00000001357.1, ENSGACG00000006109.1, ENSGACG00000007661.1, ENSGACG00000007836.1, ENSGACG00000010421.1, ENSGACG00000016168.1, ENSGACG00000016593.1	ENSHBUG00000000402.1, ENSHBUG00000006776.1, ENSHBUG00000006941.1, ENSHBUG00000011858.1, ENSHBUG00000012709.1, ENSHBUG00000013685.1, ENSHBUG00000013796.1, ENSHBUG00000016928.1, ENSHBUG00000017428.1, ENSHBUG00000018251.1, ENSHBUG00000018387.1, ENSHBUG00000020814.1	ENSNBRG00000000400.1, ENSNBRG00000001999.1, ENSNBRG00000002027.1, ENSNBRG00000004030.1, ENSNBRG00000004190.1, ENSNBRG00000004668.1, ENSNBRG00000006173.1, ENSNBRG00000010199.1, ENSNBRG00000010286.1, ENSNBRG00000010368.1, ENSNBRG00000023517.1	ENSOABG00000002098.1, ENSOABG00000002158.1, ENSOABG00000004903.1, ENSOABG00000010322.1, ENSOABG00000012015.1, ENSOABG00000013540.1, ENSOABG00000014367.1, ENSOABG00000014859.1, ENSOABG00000015945.1, ENSOABG00000024764.1	ENSONIG00000000066.2, ENSONIG00000001389.2, ENSONIG00000003145.2, ENSONIG00000003148.2, ENSONIG00000005683.2, ENSONIG00000012129.2, ENSONIG00000014259.2, ENSONIG00000017072.2, ENSONIG00000019130.2, ENSONIG00000036066.1	ENSORLG00000000136.2, ENSORLG00000009309.2, ENSORLG00000010881.2, ENSORLG00000013676.2, ENSORLG00000016917.2, ENSORLG00000017168.2, ENSORLG00000017799.2, ENSORLG00000019437.2, ENSORLG00000022599.1, ENSORLG00000023109.1, ENSORLG00000024176.1	ENSPNYG00000000403.1, ENSPNYG00000001804.1, ENSPNYG00000004333.1, ENSPNYG00000007062.1, ENSPNYG00000016556.1, ENSPNYG00000016784.1, ENSPNYG00000017244.1, ENSPNYG00000018427.1, ENSPNYG00000019880.1, ENSPNYG00000019942.1, ENSPNYG00000023477.1	ENSTRUG00000000885.3, ENSTRUG00000004099.3, ENSTRUG00000005447.3, ENSTRUG00000014049.3, ENSTRUG00000018009.3, ENSTRUG00000019713.2, ENSTRUG00000020378.2, ENSTRUG00000020706.2, ENSTRUG00000030016.1	ENSG00000075624.16, ENSG00000107796.13, ENSG00000143632.14, ENSG00000159251.8, ENSG00000163017.14, ENSG00000169067.4, ENSG00000184009.12	ENSMZEG00005002387.1, ENSMZEG00005004157.1, ENSMZEG00005005426.1, ENSMZEG00005007397.1, ENSMZEG00005010517.1, ENSMZEG00005011058.1, ENSMZEG00005012791.1, ENSMZEG00005012969.1, ENSMZEG00005014253.1, ENSMZEG00005018452.1	ENSMUSG00000029580.14, ENSMUSG00000031972.5, ENSMUSG00000035783.9, ENSMUSG00000055194.3, ENSMUSG00000059430.14, ENSMUSG00000062825.15, ENSMUSG00000068614.7
OG0000056	ENSACIG00000007384.1, ENSACIG00000007649.1, ENSACIG00000008610.1, ENSACIG00000008733.1, ENSACIG00000008744.1, ENSACIG00000023579.1, ENSACIG00000024392.1	ENSACLG00000004995.1, ENSACLG00000005001.1, ENSACLG00000006113.1, ENSACLG00000018816.1, ENSACLG00000018851.1, ENSACLG00000018862.1, ENSACLG00000019162.1, ENSACLG00000019169.1, ENSACLG00000019321.1, ENSACLG00000019411.1, ENSACLG00000019427.1, ENSACLG00000019455.1, ENSACLG00000021896.1	ENSDARG00000076144.5, ENSDARG00000078180.5, ENSDARG00000078824.4, ENSDARG00000079808.5, ENSDARG00000091579.3, ENSDARG00000095312.3	ENSGACG00000009852.1, ENSGACG00000013766.1, ENSGACG00000013770.1, ENSGACG00000019523.1, ENSGACG00000019559.1	ENSHBUG00000000165.1, ENSHBUG00000006193.1, ENSHBUG00000006204.1, ENSHBUG00000018233.1, ENSHBUG00000021344.1, ENSHBUG00000021361.1, ENSHBUG00000021752.1, ENSHBUG00000021759.1, ENSHBUG00000021889.1, ENSHBUG00000021898.1, ENSHBUG00000021909.1, ENSHBUG00000021918.1, ENSHBUG00000021932.1, ENSHBUG00000021956.1	ENSNBRG00000000185.1, ENSNBRG00000000878.1, ENSNBRG00000007195.1, ENSNBRG00000007239.1, ENSNBRG00000007250.1, ENSNBRG00000007268.1, ENSNBRG00000008305.1, ENSNBRG00000008387.1, ENSNBRG00000008420.1, ENSNBRG00000008442.1, ENSNBRG00000008496.1, ENSNBRG00000008659.1, ENSNBRG00000010003.1	ENSOABG00000008428.1, ENSOABG00000008429.1, ENSOABG00000008430.1, ENSOABG00000008431.1, ENSOABG00000012528.1, ENSOABG00000012532.1, ENSOABG00000012535.1, ENSOABG00000012541.1, ENSOABG00000016048.1, ENSOABG00000016089.1, ENSOABG00000016096.1, ENSOABG00000016661.1, ENSOABG00000022716.1, ENSOABG00000022718.1, ENSOABG00000022719.1, ENSOABG00000022721.1, ENSOABG00000024202.1	ENSONIG00000000131.2, ENSONIG00000000133.2, ENSONIG00000001573.2, ENSONIG00000001602.2, ENSONIG00000001603.2, ENSONIG00000003844.2, ENSONIG00000004512.2, ENSONIG00000004513.2, ENSONIG00000014656.2, ENSONIG00000029037.1, ENSONIG00000029363.1, ENSONIG00000029589.1, ENSONIG00000030294.1, ENSONIG00000031116.1, ENSONIG00000031433.1, ENSONIG00000032519.1, ENSONIG00000033765.1, ENSONIG00000034474.1, ENS…	ENSORLG00000005550.2, ENSORLG00000009944.2, ENSORLG00000022189.1, ENSORLG00000023894.1, ENSORLG00000027155.1, ENSORLG00000028927.1, ENSORLG00000030070.1	ENSPNYG00000007323.1, ENSPNYG00000007353.1, ENSPNYG00000007374.1, ENSPNYG00000013429.1, ENSPNYG00000013497.1, ENSPNYG00000013543.1, ENSPNYG00000013782.1, ENSPNYG00000013931.1, ENSPNYG00000013982.1, ENSPNYG00000017193.1	ENSTRUG00000022300.2, ENSTRUG00000024685.2, ENSTRUG00000026493.1, ENSTRUG00000027157.1, ENSTRUG00000029280.1, ENSTRUG00000031480.1		ENSMZEG00005009088.1, ENSMZEG00005013740.1, ENSMZEG00005013744.1, ENSMZEG00005013747.1, ENSMZEG00005018772.1, ENSMZEG00005018786.1, ENSMZEG00005018831.1, ENSMZEG00005018897.1, ENSMZEG00005018903.1, ENSMZEG00005018951.1, ENSMZEG00005018958.1, ENSMZEG00005018964.1, ENSMZEG00005020712.1	ENSMUSG00000001029.15
OG0000057	ENSACIG00000001922.1, ENSACIG00000002176.1, ENSACIG00000002286.1, ENSACIG00000005583.1, ENSACIG00000011008.1, ENSACIG00000011683.1, ENSACIG00000011742.1, ENSACIG00000011756.1, ENSACIG00000017265.1, ENSACIG00000018235.1	ENSACLG00000002064.1, ENSACLG00000008172.1, ENSACLG00000011668.1, ENSACLG00000012921.1, ENSACLG00000015832.1, ENSACLG00000018977.1, ENSACLG00000021983.1, ENSACLG00000025742.1, ENSACLG00000026648.1, ENSACLG00000027137.1, ENSACLG00000027258.1, ENSACLG00000027846.1	ENSDARG00000041705.7, ENSDARG00000056330.5, ENSDARG00000074510.5, ENSDARG00000076307.5, ENSDARG00000079105.5, ENSDARG00000088872.3, ENSDARG00000101030.3, ENSDARG00000104635.2, ENSDARG00000104730.2, ENSDARG00000110501.1, ENSDARG00000116524.1	ENSGACG00000000336.1, ENSGACG00000000346.1, ENSGACG00000000350.1, ENSGACG00000017967.1, ENSGACG00000019051.1	ENSHBUG00000002231.1, ENSHBUG00000009393.1, ENSHBUG00000010997.1, ENSHBUG00000015316.1, ENSHBUG00000020361.1, ENSHBUG00000020383.1, ENSHBUG00000020971.1, ENSHBUG00000021587.1, ENSHBUG00000023013.1	ENSNBRG00000007220.1, ENSNBRG00000009229.1, ENSNBRG00000011090.1, ENSNBRG00000011261.1, ENSNBRG00000012367.1, ENSNBRG00000012435.1, ENSNBRG00000013894.1, ENSNBRG00000017157.1, ENSNBRG00000021312.1, ENSNBRG00000022295.1, ENSNBRG00000022957.1	ENSOABG00000000078.1, ENSOABG00000001886.1, ENSOABG00000002407.1, ENSOABG00000005677.1, ENSOABG00000006118.1, ENSOABG00000007220.1, ENSOABG00000009287.1, ENSOABG00000009311.1, ENSOABG00000009875.1, ENSOABG00000011584.1, ENSOABG00000011866.1, ENSOABG00000011895.1, ENSOABG00000011899.1, ENSOABG00000011905.1, ENSOABG00000011911.1, ENSOABG00000014170.1, ENSOABG00000018217.1, ENSOABG00000018352.1, ENS…	ENSONIG00000003902.2, ENSONIG00000005905.2, ENSONIG00000006116.2, ENSONIG00000006327.2, ENSONIG00000007425.2, ENSONIG00000007445.2, ENSONIG00000007449.2, ENSONIG00000009129.2, ENSONIG00000012441.2, ENSONIG00000019932.2, ENSONIG00000019944.2, ENSONIG00000028226.1, ENSONIG00000028277.1, ENSONIG00000034789.1, ENSONIG00000037586.1, ENSONIG00000037704.1, ENSONIG00000040650.1, ENSONIG00000041925.1	ENSORLG00000000025.2, ENSORLG00000009164.2, ENSORLG00000019376.2	ENSPNYG00000001308.1, ENSPNYG00000007034.1, ENSPNYG00000007235.1, ENSPNYG00000016517.1, ENSPNYG00000016896.1, ENSPNYG00000019071.1, ENSPNYG00000019117.1, ENSPNYG00000020608.1, ENSPNYG00000020638.1, ENSPNYG00000020653.1, ENSPNYG00000023990.1, ENSPNYG00000024137.1	ENSTRUG00000026157.1, ENSTRUG00000029299.1	ENSG00000196101.9, ENSG00000206240.11, ENSG00000206306.10, ENSG00000228080.10, ENSG00000230463.2	ENSMZEG00005003301.1, ENSMZEG00005003342.1, ENSMZEG00005003396.1, ENSMZEG00005004283.1, ENSMZEG00005004688.1, ENSMZEG00005013168.1, ENSMZEG00005020248.1, ENSMZEG00005022158.1, ENSMZEG00005025243.1, ENSMZEG00005025830.1, ENSMZEG00005026162.1, ENSMZEG00005026568.1, ENSMZEG00005027279.1, ENSMZEG00005027280.1, ENSMZEG00005027283.1, ENSMZEG00005028114.1, ENSMZEG00005028363.1	ENSMUSG00000073421.6
OG0000058	ENSACIG00000000614.1, ENSACIG00000000654.1, ENSACIG00000006378.1, ENSACIG00000010608.1, ENSACIG00000011484.1, ENSACIG00000015606.1, ENSACIG00000015673.1, ENSACIG00000015826.1, ENSACIG00000015858.1, ENSACIG00000015920.1, ENSACIG00000015981.1, ENSACIG00000016048.1	ENSACLG00000001639.1, ENSACLG00000003099.1, ENSACLG00000003114.1, ENSACLG00000003147.1, ENSACLG00000003257.1, ENSACLG00000003266.1, ENSACLG00000003283.1, ENSACLG00000003286.1, ENSACLG00000003293.1, ENSACLG00000016842.1, ENSACLG00000016928.1, ENSACLG00000016960.1, ENSACLG00000017088.1, ENSACLG00000021438.1, ENSACLG00000021498.1, ENSACLG00000021586.1, ENSACLG00000021644.1, ENSACLG00000021704.1, ENS…	ENSDARG00000042008.7, ENSDARG00000116690.1, ENSDARG00000117135.1	ENSGACG00000012935.1, ENSGACG00000012948.1, ENSGACG00000012951.1, ENSGACG00000019615.1	ENSHBUG00000000940.1, ENSHBUG00000008194.1, ENSHBUG00000008205.1, ENSHBUG00000008868.1, ENSHBUG00000009803.1, ENSHBUG00000009827.1, ENSHBUG00000009842.1, ENSHBUG00000009858.1, ENSHBUG00000009863.1, ENSHBUG00000009889.1, ENSHBUG00000009898.1, ENSHBUG00000009983.1, ENSHBUG00000020275.1, ENSHBUG00000021643.1	ENSNBRG00000007901.1, ENSNBRG00000007955.1, ENSNBRG00000009296.1, ENSNBRG00000009386.1, ENSNBRG00000023565.1, ENSNBRG00000023618.1, ENSNBRG00000023656.1, ENSNBRG00000023672.1, ENSNBRG00000023699.1, ENSNBRG00000023719.1	ENSOABG00000001237.1, ENSOABG00000007231.1, ENSOABG00000007236.1, ENSOABG00000008208.1, ENSOABG00000008211.1, ENSOABG00000008216.1, ENSOABG00000008222.1, ENSOABG00000008224.1, ENSOABG00000008225.1, ENSOABG00000018017.1, ENSOABG00000019115.1, ENSOABG00000019116.1, ENSOABG00000019119.1, ENSOABG00000019148.1, ENSOABG00000019187.1, ENSOABG00000019188.1, ENSOABG00000019192.1, ENSOABG00000019239.1, ENS…	ENSONIG00000002375.2, ENSONIG00000002378.2, ENSONIG00000002381.2, ENSONIG00000002390.2, ENSONIG00000002396.2, ENSONIG00000002397.2, ENSONIG00000004650.2, ENSONIG00000005268.2, ENSONIG00000005287.2, ENSONIG00000010574.2, ENSONIG00000020200.2, ENSONIG00000028477.1, ENSONIG00000037283.1	ENSORLG00000004363.2, ENSORLG00000004405.2, ENSORLG00000004423.2, ENSORLG00000004452.2, ENSORLG00000004488.2	ENSPNYG00000002067.1, ENSPNYG00000002141.1, ENSPNYG00000002260.1, ENSPNYG00000002354.1, ENSPNYG00000002647.1, ENSPNYG00000002856.1, ENSPNYG00000002874.1, ENSPNYG00000020860.1, ENSPNYG00000020962.1, ENSPNYG00000021257.1, ENSPNYG00000021309.1, ENSPNYG00000021358.1, ENSPNYG00000021475.1, ENSPNYG00000021585.1	ENSTRUG00000025513.2		ENSMZEG00005005110.1, ENSMZEG00005005202.1, ENSMZEG00005005274.1, ENSMZEG00005005316.1, ENSMZEG00005005644.1, ENSMZEG00005005656.1, ENSMZEG00005005674.1, ENSMZEG00005005717.1, ENSMZEG00005007513.1, ENSMZEG00005007745.1, ENSMZEG00005009489.1, ENSMZEG00005009609.1, ENSMZEG00005009672.1, ENSMZEG00005009702.1, ENSMZEG00005009746.1, ENSMZEG00005009797.1, ENSMZEG00005009814.1, ENSMZEG00005009860.1, ENS…
OG0000059	ENSACIG00000002580.1, ENSACIG00000002583.1, ENSACIG00000003023.1, ENSACIG00000017517.1	ENSACLG00000019049.1, ENSACLG00000022574.1, ENSACLG00000023791.1, ENSACLG00000023810.1, ENSACLG00000023813.1, ENSACLG00000023972.1, ENSACLG00000023981.1, ENSACLG00000023989.1, ENSACLG00000023995.1, ENSACLG00000024051.1, ENSACLG00000024059.1, ENSACLG00000024071.1, ENSACLG00000024078.1, ENSACLG00000024081.1, ENSACLG00000024086.1	ENSDARG00000101264.2, ENSDARG00000114099.1	ENSGACG00000000046.1, ENSGACG00000001341.1, ENSGACG00000001344.1, ENSGACG00000001347.1, ENSGACG00000001385.1, ENSGACG00000001428.1, ENSGACG00000010396.1, ENSGACG00000014250.1, ENSGACG00000014251.1, ENSGACG00000014403.1, ENSGACG00000014628.1, ENSGACG00000014629.1, ENSGACG00000014636.1, ENSGACG00000014647.1, ENSGACG00000014649.1, ENSGACG00000014655.1, ENSGACG00000019938.1	ENSHBUG00000003770.1, ENSHBUG00000004427.1, ENSHBUG00000011400.1, ENSHBUG00000011925.1, ENSHBUG00000011936.1	ENSNBRG00000000574.1, ENSNBRG00000004253.1, ENSNBRG00000004282.1, ENSNBRG00000010318.1, ENSNBRG00000020530.1	ENSOABG00000004773.1, ENSOABG00000004779.1, ENSOABG00000006772.1, ENSOABG00000006773.1, ENSOABG00000008565.1, ENSOABG00000008568.1, ENSOABG00000014121.1, ENSOABG00000014251.1, ENSOABG00000014926.1, ENSOABG00000014929.1, ENSOABG00000014930.1, ENSOABG00000014933.1, ENSOABG00000014937.1, ENSOABG00000014940.1, ENSOABG00000014941.1, ENSOABG00000015173.1, ENSOABG00000015175.1, ENSOABG00000015176.1, ENS…	ENSONIG00000000085.2, ENSONIG00000001952.2, ENSONIG00000009240.2, ENSONIG00000011767.2, ENSONIG00000013765.2, ENSONIG00000020908.2, ENSONIG00000020909.2, ENSONIG00000020910.2, ENSONIG00000021280.2, ENSONIG00000032854.1, ENSONIG00000036791.1, ENSONIG00000037634.1, ENSONIG00000039548.1, ENSONIG00000040702.1, ENSONIG00000041279.1, ENSONIG00000043058.1, ENSONIG00000043100.1	ENSORLG00000000304.2, ENSORLG00000006954.2, ENSORLG00000016118.2, ENSORLG00000021973.1, ENSORLG00000024352.1, ENSORLG00000024650.1, ENSORLG00000025426.1, ENSORLG00000025504.1, ENSORLG00000026634.1, ENSORLG00000027987.1, ENSORLG00000028298.1, ENSORLG00000028595.1, ENSORLG00000028832.1, ENSORLG00000029118.1	ENSPNYG00000004047.1, ENSPNYG00000008575.1, ENSPNYG00000009152.1, ENSPNYG00000009366.1, ENSPNYG00000009380.1, ENSPNYG00000009395.1, ENSPNYG00000017991.1, ENSPNYG00000018812.1, ENSPNYG00000018924.1, ENSPNYG00000018938.1	ENSTRUG00000013024.3, ENSTRUG00000015891.3	ENSG00000104228.13	ENSMZEG00005002378.1, ENSMZEG00005002528.1, ENSMZEG00005010274.1, ENSMZEG00005011327.1, ENSMZEG00005011334.1, ENSMZEG00005019727.1, ENSMZEG00005019730.1, ENSMZEG00005019732.1, ENSMZEG00005019739.1, ENSMZEG00005019743.1, ENSMZEG00005019745.1, ENSMZEG00005021811.1, ENSMZEG00005021814.1, ENSMZEG00005021818.1, ENSMZEG00005021872.1, ENSMZEG00005021873.1, ENSMZEG00005021875.1, ENSMZEG00005021877.1, ENS…	ENSMUSG00000022043.19
OG0000060			ENSDARG00000043792.6, ENSDARG00000068161.6, ENSDARG00000068749.7, ENSDARG00000071604.7, ENSDARG00000071618.7, ENSDARG00000074546.7, ENSDARG00000075476.7, ENSDARG00000077068.6, ENSDARG00000077220.6, ENSDARG00000078167.6, ENSDARG00000078234.6, ENSDARG00000086130.5, ENSDARG00000086576.4, ENSDARG00000086752.4, ENSDARG00000087251.4, ENSDARG00000087293.4, ENSDARG00000087597.5, ENSDARG00000088301.6, ENS…
OG0000061	ENSACIG00000005039.1, ENSACIG00000007088.1, ENSACIG00000007196.1, ENSACIG00000007210.1, ENSACIG00000007215.1, ENSACIG00000019716.1, ENSACIG00000019917.1, ENSACIG00000019959.1, ENSACIG00000021901.1	ENSACLG00000005987.1, ENSACLG00000006448.1, ENSACLG00000006571.1, ENSACLG00000006738.1, ENSACLG00000006764.1, ENSACLG00000006795.1, ENSACLG00000006823.1, ENSACLG00000018806.1, ENSACLG00000018885.1, ENSACLG00000018893.1, ENSACLG00000018917.1	ENSDARG00000003701.9, ENSDARG00000006580.9, ENSDARG00000009215.7, ENSDARG00000009544.7, ENSDARG00000015955.6, ENSDARG00000043128.6, ENSDARG00000069503.4, ENSDARG00000069888.5	ENSGACG00000012720.1, ENSGACG00000012723.1, ENSGACG00000012725.1, ENSGACG00000012735.1, ENSGACG00000012739.1, ENSGACG00000012747.1, ENSGACG00000020498.1, ENSGACG00000020499.1, ENSGACG00000020500.1, ENSGACG00000020501.1, ENSGACG00000020502.1, ENSGACG00000020503.1, ENSGACG00000020504.1, ENSGACG00000020505.1	ENSHBUG00000000051.1, ENSHBUG00000002715.1, ENSHBUG00000002732.1, ENSHBUG00000006266.1, ENSHBUG00000006314.1, ENSHBUG00000006353.1, ENSHBUG00000006372.1, ENSHBUG00000006422.1, ENSHBUG00000006431.1, ENSHBUG00000021851.1	ENSNBRG00000001277.1, ENSNBRG00000001496.1, ENSNBRG00000001514.1, ENSNBRG00000001529.1, ENSNBRG00000001609.1, ENSNBRG00000001750.1, ENSNBRG00000001807.1, ENSNBRG00000017048.1, ENSNBRG00000017075.1, ENSNBRG00000017084.1, ENSNBRG00000017101.1, ENSNBRG00000019770.1	ENSOABG00000006501.1, ENSOABG00000014475.1, ENSOABG00000014477.1, ENSOABG00000014483.1, ENSOABG00000014485.1, ENSOABG00000014487.1, ENSOABG00000019811.1, ENSOABG00000019815.1, ENSOABG00000019816.1, ENSOABG00000019819.1, ENSOABG00000023614.1	ENSONIG00000005879.2, ENSONIG00000008756.2, ENSONIG00000020464.2, ENSONIG00000020466.2, ENSONIG00000021097.2, ENSONIG00000021099.2, ENSONIG00000021100.2, ENSONIG00000031570.1, ENSONIG00000035870.1, ENSONIG00000036871.1	ENSORLG00000001315.2, ENSORLG00000001319.2, ENSORLG00000001331.2, ENSORLG00000002898.2, ENSORLG00000002912.2, ENSORLG00000002915.2, ENSORLG00000002920.2, ENSORLG00000027059.1, ENSORLG00000030451.1, ENSORLG00000030640.1	ENSPNYG00000017494.1, ENSPNYG00000018855.1, ENSPNYG00000018872.1, ENSPNYG00000018919.1, ENSPNYG00000018937.1, ENSPNYG00000018943.1, ENSPNYG00000022431.1, ENSPNYG00000022473.1, ENSPNYG00000022492.1	ENSTRUG00000009871.3, ENSTRUG00000009962.3, ENSTRUG00000016074.3, ENSTRUG00000016090.3, ENSTRUG00000019624.2, ENSTRUG00000019938.2, ENSTRUG00000020771.2, ENSTRUG00000022057.2, ENSTRUG00000023505.2, ENSTRUG00000029718.1, ENSTRUG00000029881.1, ENSTRUG00000030247.1, ENSTRUG00000032283.1	ENSG00000165215.6, ENSG00000184697.7, ENSG00000189143.9, ENSG00000213937.4	ENSMZEG00005024290.1, ENSMZEG00005024293.1, ENSMZEG00005024306.1, ENSMZEG00005024333.1, ENSMZEG00005024780.1, ENSMZEG00005024786.1, ENSMZEG00005024787.1, ENSMZEG00005024801.1, ENSMZEG00005024849.1, ENSMZEG00005024851.1	ENSMUSG00000023906.3, ENSMUSG00000047501.3, ENSMUSG00000066720.7, ENSMUSG00000070473.4
OG0000062	ENSACIG00000000280.1, ENSACIG00000000621.1, ENSACIG00000008165.1, ENSACIG00000010992.1, ENSACIG00000011491.1, ENSACIG00000014652.1, ENSACIG00000017561.1, ENSACIG00000023724.1	ENSACLG00000008069.1, ENSACLG00000017575.1, ENSACLG00000017650.1, ENSACLG00000017700.1, ENSACLG00000017734.1, ENSACLG00000017785.1, ENSACLG00000017807.1, ENSACLG00000026694.1, ENSACLG00000026716.1	ENSDARG00000014975.8, ENSDARG00000062820.6, ENSDARG00000062828.6, ENSDARG00000070317.6, ENSDARG00000070774.5, ENSDARG00000086847.4, ENSDARG00000092249.2, ENSDARG00000102281.2		ENSHBUG00000004954.1, ENSHBUG00000004969.1, ENSHBUG00000006242.1, ENSHBUG00000006760.1, ENSHBUG00000007767.1, ENSHBUG00000007885.1, ENSHBUG00000008052.1, ENSHBUG00000009774.1, ENSHBUG00000016080.1, ENSHBUG00000018791.1, ENSHBUG00000020009.1, ENSHBUG00000020228.1, ENSHBUG00000020640.1, ENSHBUG00000021043.1, ENSHBUG00000021695.1, ENSHBUG00000023623.1, ENSHBUG00000023667.1	ENSNBRG00000000314.1, ENSNBRG00000001731.1, ENSNBRG00000007654.1, ENSNBRG00000007712.1, ENSNBRG00000007782.1, ENSNBRG00000007806.1, ENSNBRG00000007886.1, ENSNBRG00000007934.1, ENSNBRG00000007953.1, ENSNBRG00000008018.1, ENSNBRG00000008065.1, ENSNBRG00000008076.1, ENSNBRG00000008099.1, ENSNBRG00000012048.1, ENSNBRG00000021962.1, ENSNBRG00000021988.1, ENSNBRG00000022012.1, ENSNBRG00000022035.1, ENS…	ENSOABG00000003211.1, ENSOABG00000003213.1, ENSOABG00000004301.1, ENSOABG00000004302.1, ENSOABG00000004304.1, ENSOABG00000004306.1, ENSOABG00000004309.1, ENSOABG00000005283.1, ENSOABG00000021870.1	ENSONIG00000011280.2, ENSONIG00000011733.2, ENSONIG00000019559.2, ENSONIG00000027981.1, ENSONIG00000031196.1, ENSONIG00000032502.1, ENSONIG00000033468.1, ENSONIG00000033908.1, ENSONIG00000035708.1, ENSONIG00000035934.1, ENSONIG00000036554.1, ENSONIG00000037122.1, ENSONIG00000038067.1, ENSONIG00000040099.1, ENSONIG00000040662.1, ENSONIG00000040965.1		ENSPNYG00000001105.1, ENSPNYG00000002560.1, ENSPNYG00000002964.1, ENSPNYG00000004835.1, ENSPNYG00000005217.1, ENSPNYG00000007188.1, ENSPNYG00000015569.1, ENSPNYG00000018951.1, ENSPNYG00000021492.1, ENSPNYG00000021508.1, ENSPNYG00000021714.1, ENSPNYG00000023680.1, ENSPNYG00000023728.1, ENSPNYG00000023816.1, ENSPNYG00000023911.1, ENSPNYG00000023912.1, ENSPNYG00000023966.1	ENSTRUG00000002789.3, ENSTRUG00000005821.3, ENSTRUG00000029620.1	ENSG00000124449.7	ENSMZEG00005003567.1, ENSMZEG00005003591.1, ENSMZEG00005003660.1, ENSMZEG00005003870.1, ENSMZEG00005003945.1, ENSMZEG00005013284.1, ENSMZEG00005013307.1, ENSMZEG00005013539.1, ENSMZEG00005027691.1, ENSMZEG00005027717.1, ENSMZEG00005027724.1, ENSMZEG00005027728.1, ENSMZEG00005027729.1, ENSMZEG00005027730.1, ENSMZEG00005027732.1, ENSMZEG00005027736.1, ENSMZEG00005027737.1, ENSMZEG00005027742.1, ENS…	ENSMUSG00000062028.8, ENSMUSG00000078920.3, ENSMUSG00000116330.1, ENSMUSG00000116420.1
OG0000063	ENSACIG00000000858.1, ENSACIG00000001363.1, ENSACIG00000003312.1, ENSACIG00000004961.1, ENSACIG00000005545.1, ENSACIG00000006763.1, ENSACIG00000016285.1, ENSACIG00000016291.1, ENSACIG00000017696.1, ENSACIG00000018014.1, ENSACIG00000018039.1, ENSACIG00000018048.1, ENSACIG00000018141.1, ENSACIG00000018287.1, ENSACIG00000018302.1, ENSACIG00000018435.1, ENSACIG00000019097.1, ENSACIG00000019978.1, ENS…	ENSACLG00000001764.1, ENSACLG00000001839.1, ENSACLG00000008013.1, ENSACLG00000011351.1, ENSACLG00000012322.1, ENSACLG00000012343.1, ENSACLG00000012545.1, ENSACLG00000012815.1, ENSACLG00000013166.1, ENSACLG00000014573.1, ENSACLG00000018335.1, ENSACLG00000019524.1, ENSACLG00000020387.1, ENSACLG00000022292.1	ENSDARG00000113096.1	ENSGACG00000003418.1	ENSHBUG00000000842.1, ENSHBUG00000005608.1, ENSHBUG00000005932.1, ENSHBUG00000008708.1, ENSHBUG00000010366.1, ENSHBUG00000010986.1, ENSHBUG00000012730.1, ENSHBUG00000013568.1	ENSNBRG00000000527.1, ENSNBRG00000001522.1, ENSNBRG00000002175.1, ENSNBRG00000005545.1, ENSNBRG00000005937.1, ENSNBRG00000006165.1, ENSNBRG00000008355.1, ENSNBRG00000008393.1, ENSNBRG00000011353.1, ENSNBRG00000013951.1, ENSNBRG00000014266.1, ENSNBRG00000015709.1, ENSNBRG00000016208.1	ENSOABG00000007007.1, ENSOABG00000008906.1, ENSOABG00000010469.1, ENSOABG00000012234.1, ENSOABG00000014557.1, ENSOABG00000015021.1, ENSOABG00000016755.1, ENSOABG00000019643.1, ENSOABG00000021601.1, ENSOABG00000021604.1, ENSOABG00000022216.1	ENSONIG00000010177.2, ENSONIG00000033716.1, ENSONIG00000036950.1, ENSONIG00000037797.1, ENSONIG00000042813.1	ENSORLG00000012054.2, ENSORLG00000021921.1, ENSORLG00000022522.1, ENSORLG00000023182.1, ENSORLG00000026121.1, ENSORLG00000028775.1, ENSORLG00000029678.1	ENSPNYG00000005698.1, ENSPNYG00000008735.1, ENSPNYG00000008813.1, ENSPNYG00000009373.1, ENSPNYG00000009653.1, ENSPNYG00000013009.1, ENSPNYG00000015561.1, ENSPNYG00000016996.1, ENSPNYG00000017728.1, ENSPNYG00000018225.1, ENSPNYG00000021639.1, ENSPNYG00000023502.1, ENSPNYG00000023551.1, ENSPNYG00000023947.1	ENSTRUG00000019855.2, ENSTRUG00000024622.2	ENSG00000172524.12, ENSG00000204614.9, ENSG00000224496.7, ENSG00000227458.8, ENSG00000228001.8, ENSG00000233931.7, ENSG00000236399.7, ENSG00000237046.8	ENSMZEG00005007517.1, ENSMZEG00005007544.1, ENSMZEG00005009741.1, ENSMZEG00005010649.1, ENSMZEG00005020055.1, ENSMZEG00005020403.1, ENSMZEG00005020573.1, ENSMZEG00005022168.1, ENSMZEG00005022174.1, ENSMZEG00005023554.1, ENSMZEG00005023562.1, ENSMZEG00005023787.1, ENSMZEG00005023790.1, ENSMZEG00005024144.1, ENSMZEG00005025472.1, ENSMZEG00005025589.1, ENSMZEG00005026651.1, ENSMZEG00005026654.1, ENS…	ENSMUSG00000022113.6, ENSMUSG00000073399.9
OG0000064	ENSACIG00000000897.1, ENSACIG00000001932.1, ENSACIG00000002234.1, ENSACIG00000003344.1, ENSACIG00000004932.1, ENSACIG00000005536.1, ENSACIG00000005546.1, ENSACIG00000005753.1, ENSACIG00000006575.1, ENSACIG00000007385.1, ENSACIG00000007393.1, ENSACIG00000007780.1, ENSACIG00000008566.1, ENSACIG00000010508.1, ENSACIG00000010599.1, ENSACIG00000010689.1, ENSACIG00000010699.1, ENSACIG00000010765.1, ENS…	ENSACLG00000005954.1, ENSACLG00000005955.1, ENSACLG00000008253.1, ENSACLG00000008274.1, ENSACLG00000008282.1, ENSACLG00000008285.1, ENSACLG00000008293.1, ENSACLG00000008314.1, ENSACLG00000008403.1, ENSACLG00000008411.1, ENSACLG00000008446.1, ENSACLG00000008494.1, ENSACLG00000008588.1, ENSACLG00000008817.1, ENSACLG00000008936.1, ENSACLG00000010104.1, ENSACLG00000010158.1, ENSACLG00000010327.1, ENS…	ENSDARG00000102594.2		ENSHBUG00000005920.1, ENSHBUG00000011588.1, ENSHBUG00000017023.1, ENSHBUG00000017813.1, ENSHBUG00000017834.1, ENSHBUG00000018456.1, ENSHBUG00000018476.1, ENSHBUG00000020029.1	ENSNBRG00000001433.1, ENSNBRG00000005960.1, ENSNBRG00000006087.1, ENSNBRG00000006355.1, ENSNBRG00000006365.1, ENSNBRG00000006575.1, ENSNBRG00000023327.1, ENSNBRG00000023330.1, ENSNBRG00000024035.1, ENSNBRG00000024151.1	ENSOABG00000000848.1, ENSOABG00000000874.1, ENSOABG00000000977.1, ENSOABG00000001309.1, ENSOABG00000001443.1, ENSOABG00000006449.1, ENSOABG00000015267.1, ENSOABG00000015428.1, ENSOABG00000018259.1, ENSOABG00000018408.1, ENSOABG00000019450.1	ENSONIG00000006947.2, ENSONIG00000011625.2, ENSONIG00000013218.2, ENSONIG00000025831.2, ENSONIG00000028200.1, ENSONIG00000028996.1, ENSONIG00000030661.1, ENSONIG00000032903.1, ENSONIG00000033541.1, ENSONIG00000036450.1, ENSONIG00000036687.1, ENSONIG00000036975.1, ENSONIG00000038065.1, ENSONIG00000039414.1, ENSONIG00000040257.1, ENSONIG00000041852.1, ENSONIG00000042450.1		ENSPNYG00000003391.1, ENSPNYG00000005098.1, ENSPNYG00000005257.1, ENSPNYG00000008999.1, ENSPNYG00000010858.1, ENSPNYG00000010874.1, ENSPNYG00000018302.1, ENSPNYG00000019583.1, ENSPNYG00000023444.1, ENSPNYG00000023562.1, ENSPNYG00000023643.1, ENSPNYG00000023746.1, ENSPNYG00000023999.1, ENSPNYG00000024171.1			ENSMZEG00005004081.1, ENSMZEG00005004569.1, ENSMZEG00005004604.1, ENSMZEG00005004621.1, ENSMZEG00005004659.1, ENSMZEG00005004675.1, ENSMZEG00005004703.1, ENSMZEG00005015954.1, ENSMZEG00005021021.1, ENSMZEG00005021522.1, ENSMZEG00005022130.1, ENSMZEG00005022145.1, ENSMZEG00005025731.1, ENSMZEG00005026127.1, ENSMZEG00005026678.1, ENSMZEG00005026680.1, ENSMZEG00005026683.1, ENSMZEG00005027672.1, ENS…
OG0000065	ENSACIG00000017908.1	ENSACLG00000005516.1, ENSACLG00000020041.1	ENSDARG00000007067.10, ENSDARG00000013022.11, ENSDARG00000038271.7, ENSDARG00000040640.9, ENSDARG00000043131.7, ENSDARG00000052680.7, ENSDARG00000055334.6, ENSDARG00000055831.8, ENSDARG00000058537.8, ENSDARG00000058791.8, ENSDARG00000058794.8, ENSDARG00000060953.7, ENSDARG00000071578.7, ENSDARG00000071588.5, ENSDARG00000071590.6, ENSDARG00000071629.5, ENSDARG00000071636.5, ENSDARG00000071653.6, E…			ENSNBRG00000009995.1, ENSNBRG00000015258.1	ENSOABG00000004494.1, ENSOABG00000019758.1	ENSONIG00000004189.2, ENSONIG00000018169.2		ENSPNYG00000007403.1, ENSPNYG00000007614.1			ENSMZEG00005001077.1, ENSMZEG00005013308.1, ENSMZEG00005013324.1
OG0000066	ENSACIG00000002065.1, ENSACIG00000011556.1, ENSACIG00000011578.1, ENSACIG00000018060.1, ENSACIG00000018100.1, ENSACIG00000018277.1, ENSACIG00000018298.1, ENSACIG00000018475.1, ENSACIG00000019435.1, ENSACIG00000019713.1, ENSACIG00000019808.1, ENSACIG00000020170.1	ENSACLG00000002446.1, ENSACLG00000002464.1, ENSACLG00000021327.1, ENSACLG00000022201.1, ENSACLG00000022530.1, ENSACLG00000022565.1, ENSACLG00000022642.1, ENSACLG00000022862.1, ENSACLG00000023101.1, ENSACLG00000023127.1, ENSACLG00000023133.1	ENSDARG00000016421.11, ENSDARG00000040738.8, ENSDARG00000041179.7, ENSDARG00000044875.5, ENSDARG00000057536.7, ENSDARG00000078134.5, ENSDARG00000078189.5, ENSDARG00000112285.1, ENSDARG00000112467.1, ENSDARG00000112851.1, ENSDARG00000113681.1, ENSDARG00000115234.1, ENSDARG00000117097.1	ENSGACG00000000967.1, ENSGACG00000006336.1, ENSGACG00000008700.1, ENSGACG00000008710.1, ENSGACG00000008714.1, ENSGACG00000008715.1, ENSGACG00000008726.1, ENSGACG00000008731.1, ENSGACG00000008734.1, ENSGACG00000008737.1, ENSGACG00000008746.1, ENSGACG00000008753.1, ENSGACG00000013964.1, ENSGACG00000014459.1	ENSHBUG00000000184.1, ENSHBUG00000003278.1, ENSHBUG00000003289.1, ENSHBUG00000004075.1, ENSHBUG00000007354.1, ENSHBUG00000007386.1, ENSHBUG00000007394.1, ENSHBUG00000007409.1, ENSHBUG00000007415.1	ENSNBRG00000013119.1, ENSNBRG00000014936.1, ENSNBRG00000015234.1, ENSNBRG00000015247.1, ENSNBRG00000015311.1, ENSNBRG00000015540.1, ENSNBRG00000020039.1, ENSNBRG00000020066.1	ENSOABG00000008631.1, ENSOABG00000008633.1, ENSOABG00000008647.1, ENSOABG00000008648.1, ENSOABG00000008650.1, ENSOABG00000008678.1, ENSOABG00000008759.1, ENSOABG00000008760.1, ENSOABG00000008761.1, ENSOABG00000013349.1, ENSOABG00000013351.1, ENSOABG00000014260.1	ENSONIG00000013724.2, ENSONIG00000013732.2, ENSONIG00000013736.2, ENSONIG00000032763.1, ENSONIG00000037083.1, ENSONIG00000040897.1, ENSONIG00000042348.1, ENSONIG00000043101.1	ENSORLG00000000271.2, ENSORLG00000000560.2, ENSORLG00000018955.2, ENSORLG00000019353.2, ENSORLG00000019359.2, ENSORLG00000022769.1, ENSORLG00000023577.1, ENSORLG00000026896.1, ENSORLG00000028042.1	ENSPNYG00000006264.1, ENSPNYG00000006468.1, ENSPNYG00000009273.1, ENSPNYG00000013583.1, ENSPNYG00000013762.1, ENSPNYG00000013934.1, ENSPNYG00000013946.1, ENSPNYG00000014081.1, ENSPNYG00000014505.1, ENSPNYG00000014653.1	ENSTRUG00000000230.3, ENSTRUG00000016089.3, ENSTRUG00000016658.3, ENSTRUG00000021795.2, ENSTRUG00000022219.2, ENSTRUG00000022382.2, ENSTRUG00000023922.2, ENSTRUG00000030660.1		ENSMZEG00005008395.1, ENSMZEG00005008405.1, ENSMZEG00005014014.1, ENSMZEG00005021001.1, ENSMZEG00005021114.1, ENSMZEG00005021116.1, ENSMZEG00005021171.1, ENSMZEG00005021176.1, ENSMZEG00005021180.1, ENSMZEG00005021186.1, ENSMZEG00005021189.1, ENSMZEG00005021192.1, ENSMZEG00005021196.1
OG0000067	ENSACIG00000005309.1, ENSACIG00000006335.1, ENSACIG00000006389.1, ENSACIG00000006419.1, ENSACIG00000008131.1, ENSACIG00000008148.1, ENSACIG00000008182.1, ENSACIG00000008209.1, ENSACIG00000008228.1, ENSACIG00000008251.1, ENSACIG00000008264.1, ENSACIG00000010077.1, ENSACIG00000017133.1, ENSACIG00000019034.1, ENSACIG00000019428.1, ENSACIG00000022035.1, ENSACIG00000022052.1	ENSACLG00000004415.1, ENSACLG00000006271.1, ENSACLG00000006349.1, ENSACLG00000007195.1, ENSACLG00000007241.1, ENSACLG00000015161.1, ENSACLG00000016408.1, ENSACLG00000017253.1, ENSACLG00000018579.1, ENSACLG00000023403.1, ENSACLG00000023459.1, ENSACLG00000025986.1, ENSACLG00000025998.1, ENSACLG00000026030.1, ENSACLG00000026037.1, ENSACLG00000026058.1, ENSACLG00000026189.1, ENSACLG00000026202.1, ENS…	ENSDARG00000023157.6, ENSDARG00000030254.6, ENSDARG00000053802.7, ENSDARG00000053845.6, ENSDARG00000086654.4, ENSDARG00000110017.1, ENSDARG00000111671.1, ENSDARG00000114505.1, ENSDARG00000116350.1		ENSHBUG00000001080.1, ENSHBUG00000005328.1, ENSHBUG00000014382.1, ENSHBUG00000015670.1, ENSHBUG00000023767.1	ENSNBRG00000004152.1, ENSNBRG00000004172.1, ENSNBRG00000007697.1, ENSNBRG00000010723.1, ENSNBRG00000012237.1, ENSNBRG00000015721.1, ENSNBRG00000016074.1	ENSOABG00000000744.1, ENSOABG00000000797.1, ENSOABG00000003164.1, ENSOABG00000004658.1, ENSOABG00000005063.1, ENSOABG00000005472.1, ENSOABG00000007824.1, ENSOABG00000008005.1, ENSOABG00000011351.1, ENSOABG00000011653.1, ENSOABG00000012497.1, ENSOABG00000012678.1, ENSOABG00000014265.1, ENSOABG00000015440.1, ENSOABG00000015580.1, ENSOABG00000015924.1, ENSOABG00000016693.1, ENSOABG00000018051.1, ENS…	ENSONIG00000000339.2, ENSONIG00000000342.2, ENSONIG00000008737.2, ENSONIG00000028661.1, ENSONIG00000029594.1, ENSONIG00000031331.1, ENSONIG00000031424.1, ENSONIG00000032837.1, ENSONIG00000033006.1, ENSONIG00000033330.1, ENSONIG00000034844.1, ENSONIG00000036290.1, ENSONIG00000036648.1, ENSONIG00000036727.1, ENSONIG00000038404.1, ENSONIG00000038476.1, ENSONIG00000041265.1, ENSONIG00000042333.1, ENS…	ENSORLG00000025253.1	ENSPNYG00000003854.1, ENSPNYG00000004455.1, ENSPNYG00000004875.1, ENSPNYG00000004894.1, ENSPNYG00000008861.1, ENSPNYG00000009182.1, ENSPNYG00000009212.1, ENSPNYG00000014488.1, ENSPNYG00000020974.1	ENSTRUG00000023202.2, ENSTRUG00000028990.1		ENSMZEG00005002724.1, ENSMZEG00005002748.1, ENSMZEG00005004378.1, ENSMZEG00005018976.1, ENSMZEG00005020304.1, ENSMZEG00005020311.1, ENSMZEG00005024620.1, ENSMZEG00005024624.1, ENSMZEG00005024656.1, ENSMZEG00005024657.1, ENSMZEG00005024661.1, ENSMZEG00005024672.1, ENSMZEG00005024674.1, ENSMZEG00005024676.1, ENSMZEG00005024798.1, ENSMZEG00005027518.1, ENSMZEG00005028151.1
OG0000068	ENSACIG00000000038.1, ENSACIG00000008842.1	ENSACLG00000000918.1, ENSACLG00000003644.1, ENSACLG00000004581.1, ENSACLG00000006014.1, ENSACLG00000007318.1, ENSACLG00000007824.1, ENSACLG00000009011.1, ENSACLG00000011570.1, ENSACLG00000012219.1, ENSACLG00000013583.1, ENSACLG00000014167.1, ENSACLG00000017449.1, ENSACLG00000020302.1, ENSACLG00000021354.1, ENSACLG00000021947.1, ENSACLG00000022051.1, ENSACLG00000022219.1, ENSACLG00000022656.1, ENS…	ENSDARG00000116065.1	ENSGACG00000018671.1		ENSNBRG00000023251.1	ENSOABG00000002076.1, ENSOABG00000004536.1, ENSOABG00000011503.1, ENSOABG00000023030.1	ENSONIG00000027550.1, ENSONIG00000027649.1, ENSONIG00000028004.1, ENSONIG00000028323.1, ENSONIG00000029011.1, ENSONIG00000029131.1, ENSONIG00000029161.1, ENSONIG00000029196.1, ENSONIG00000030638.1, ENSONIG00000031677.1, ENSONIG00000031890.1, ENSONIG00000031902.1, ENSONIG00000032148.1, ENSONIG00000033050.1, ENSONIG00000033785.1, ENSONIG00000034400.1, ENSONIG00000034448.1, ENSONIG00000034840.1, ENS…	ENSORLG00000014468.2	ENSPNYG00000001533.1, ENSPNYG00000002213.1, ENSPNYG00000023943.1	ENSTRUG00000024195.2, ENSTRUG00000024564.2, ENSTRUG00000026525.1, ENSTRUG00000026708.1, ENSTRUG00000027138.1, ENSTRUG00000027172.1, ENSTRUG00000027218.1, ENSTRUG00000027282.1, ENSTRUG00000027321.1, ENSTRUG00000027534.1, ENSTRUG00000027670.1, ENSTRUG00000027927.1, ENSTRUG00000028005.1, ENSTRUG00000028053.1, ENSTRUG00000028154.1, ENSTRUG00000028277.1, ENSTRUG00000028447.1, ENSTRUG00000028612.1, ENS…		ENSMZEG00005003288.1, ENSMZEG00005005555.1, ENSMZEG00005022672.1
OG0000069	ENSACIG00000001022.1, ENSACIG00000002240.1, ENSACIG00000003168.1, ENSACIG00000003888.1, ENSACIG00000008246.1, ENSACIG00000008256.1, ENSACIG00000008585.1, ENSACIG00000010569.1, ENSACIG00000012148.1, ENSACIG00000014898.1, ENSACIG00000014950.1, ENSACIG00000014961.1, ENSACIG00000014973.1, ENSACIG00000014982.1, ENSACIG00000021449.1, ENSACIG00000021882.1, ENSACIG00000021889.1, ENSACIG00000023712.1, ENS…	ENSACLG00000006285.1, ENSACLG00000006538.1, ENSACLG00000006543.1, ENSACLG00000009261.1, ENSACLG00000009330.1, ENSACLG00000010007.1, ENSACLG00000013779.1, ENSACLG00000015361.1, ENSACLG00000017259.1, ENSACLG00000018271.1, ENSACLG00000018599.1, ENSACLG00000021761.1		ENSGACG00000005035.1, ENSGACG00000013484.1, ENSGACG00000015437.1	ENSHBUG00000007413.1, ENSHBUG00000007429.1, ENSHBUG00000008531.1, ENSHBUG00000011072.1, ENSHBUG00000012793.1, ENSHBUG00000015251.1, ENSHBUG00000015856.1, ENSHBUG00000023603.1, ENSHBUG00000023729.1	ENSNBRG00000003360.1, ENSNBRG00000005113.1, ENSNBRG00000005118.1, ENSNBRG00000005816.1, ENSNBRG00000005828.1, ENSNBRG00000006556.1, ENSNBRG00000006565.1, ENSNBRG00000009283.1, ENSNBRG00000014062.1, ENSNBRG00000016241.1, ENSNBRG00000017986.1, ENSNBRG00000024248.1, ENSNBRG00000024250.1	ENSOABG00000000002.1, ENSOABG00000000146.1, ENSOABG00000000866.1, ENSOABG00000000872.1, ENSOABG00000004535.1, ENSOABG00000006504.1, ENSOABG00000010639.1, ENSOABG00000011221.1, ENSOABG00000012031.1, ENSOABG00000012053.1, ENSOABG00000013757.1, ENSOABG00000014285.1, ENSOABG00000015307.1, ENSOABG00000017367.1, ENSOABG00000018476.1, ENSOABG00000019859.1, ENSOABG00000023795.1	ENSONIG00000004218.2, ENSONIG00000007219.2, ENSONIG00000012497.2, ENSONIG00000012561.2, ENSONIG00000012562.2, ENSONIG00000012563.2, ENSONIG00000013922.2, ENSONIG00000017927.2, ENSONIG00000020000.2, ENSONIG00000020404.2, ENSONIG00000020709.2, ENSONIG00000021062.2, ENSONIG00000021225.2, ENSONIG00000034488.1, ENSONIG00000036063.1, ENSONIG00000037727.1		ENSPNYG00000005092.1, ENSPNYG00000010929.1, ENSPNYG00000010958.1, ENSPNYG00000011036.1, ENSPNYG00000011053.1, ENSPNYG00000021360.1, ENSPNYG00000023683.1, ENSPNYG00000023685.1, ENSPNYG00000024218.1	ENSTRUG00000003006.3, ENSTRUG00000022324.2, ENSTRUG00000030281.1, ENSTRUG00000032753.1, ENSTRUG00000033476.1		ENSMZEG00005001650.1, ENSMZEG00005002700.1, ENSMZEG00005002704.1, ENSMZEG00005004397.1, ENSMZEG00005009156.1, ENSMZEG00005009576.1, ENSMZEG00005009606.1, ENSMZEG00005011833.1, ENSMZEG00005022233.1, ENSMZEG00005022786.1, ENSMZEG00005023309.1, ENSMZEG00005023315.1, ENSMZEG00005023316.1, ENSMZEG00005025245.1, ENSMZEG00005026037.1, ENSMZEG00005026042.1, ENSMZEG00005026045.1, ENSMZEG00005026690.1, ENS…
OG0000070		ENSACLG00000000182.1, ENSACLG00000000393.1, ENSACLG00000000395.1, ENSACLG00000000437.1, ENSACLG00000000536.1, ENSACLG00000000802.1, ENSACLG00000001405.1, ENSACLG00000001556.1, ENSACLG00000001758.1, ENSACLG00000004232.1, ENSACLG00000005212.1, ENSACLG00000005259.1, ENSACLG00000005662.1, ENSACLG00000005746.1, ENSACLG00000006202.1, ENSACLG00000006327.1, ENSACLG00000008024.1, ENSACLG00000008571.1, ENS…		ENSGACG00000010465.1, ENSGACG00000018102.1			ENSOABG00000011921.1	ENSONIG00000027946.1, ENSONIG00000028059.1, ENSONIG00000028862.1, ENSONIG00000029078.1, ENSONIG00000029559.1, ENSONIG00000030928.1, ENSONIG00000031185.1, ENSONIG00000032277.1, ENSONIG00000033301.1, ENSONIG00000033788.1, ENSONIG00000034080.1, ENSONIG00000034480.1, ENSONIG00000034597.1, ENSONIG00000034847.1, ENSONIG00000035994.1, ENSONIG00000036019.1, ENSONIG00000036608.1, ENSONIG00000036734.1, ENS…		ENSPNYG00000008434.1, ENSPNYG00000008746.1			ENSMZEG00005002814.1, ENSMZEG00005003119.1, ENSMZEG00005003786.1, ENSMZEG00005005149.1, ENSMZEG00005005156.1, ENSMZEG00005005837.1, ENSMZEG00005006125.1, ENSMZEG00005006441.1, ENSMZEG00005007889.1, ENSMZEG00005007942.1, ENSMZEG00005009140.1, ENSMZEG00005009384.1, ENSMZEG00005009496.1, ENSMZEG00005009768.1, ENSMZEG00005010549.1, ENSMZEG00005016263.1, ENSMZEG00005017375.1, ENSMZEG00005017545.1, ENS…
OG0000071	ENSACIG00000002269.1, ENSACIG00000003638.1, ENSACIG00000005443.1, ENSACIG00000010929.1, ENSACIG00000011656.1, ENSACIG00000011720.1, ENSACIG00000013618.1, ENSACIG00000018445.1	ENSACLG00000002144.1, ENSACLG00000003696.1, ENSACLG00000006231.1, ENSACLG00000011606.1, ENSACLG00000016884.1, ENSACLG00000021972.1, ENSACLG00000025703.1, ENSACLG00000025733.1, ENSACLG00000027130.1, ENSACLG00000027318.1, ENSACLG00000027861.1	ENSDARG00000031745.9, ENSDARG00000070206.5, ENSDARG00000074816.6, ENSDARG00000075932.4, ENSDARG00000101675.3, ENSDARG00000103702.2, ENSDARG00000103716.2, ENSDARG00000114601.1, ENSDARG00000116565.1	ENSGACG00000000330.1, ENSGACG00000000344.1, ENSGACG00000000348.1, ENSGACG00000019052.1	ENSHBUG00000001078.1, ENSHBUG00000006632.1, ENSHBUG00000010981.1, ENSHBUG00000010988.1, ENSHBUG00000015973.1, ENSHBUG00000020395.1, ENSHBUG00000022937.1	ENSNBRG00000001344.1, ENSNBRG00000005933.1, ENSNBRG00000006319.1, ENSNBRG00000008729.1, ENSNBRG00000012305.1, ENSNBRG00000012601.1, ENSNBRG00000013886.1, ENSNBRG00000014146.1, ENSNBRG00000018417.1, ENSNBRG00000022161.1, ENSNBRG00000023114.1	ENSOABG00000000084.1, ENSOABG00000001838.1, ENSOABG00000002401.1, ENSOABG00000006417.1, ENSOABG00000007190.1, ENSOABG00000009281.1, ENSOABG00000009308.1, ENSOABG00000011592.1, ENSOABG00000011897.1, ENSOABG00000011903.1, ENSOABG00000011908.1, ENSOABG00000011938.1, ENSOABG00000016409.1, ENSOABG00000018231.1, ENSOABG00000019077.1, ENSOABG00000019707.1, ENSOABG00000019708.1, ENSOABG00000021204.1, ENS…	ENSONIG00000003904.2, ENSONIG00000006121.2, ENSONIG00000006325.2, ENSONIG00000007446.2, ENSONIG00000007453.2, ENSONIG00000009128.2, ENSONIG00000009132.2, ENSONIG00000010744.2, ENSONIG00000018452.2, ENSONIG00000019001.2, ENSONIG00000019933.2, ENSONIG00000019940.2, ENSONIG00000019943.2, ENSONIG00000028279.1, ENSONIG00000032731.1, ENSONIG00000036624.1, ENSONIG00000038072.1, ENSONIG00000040574.1, ENS…	ENSORLG00000000021.2, ENSORLG00000026405.1, ENSORLG00000029375.1	ENSPNYG00000001300.1, ENSPNYG00000007022.1, ENSPNYG00000007258.1, ENSPNYG00000014057.1, ENSPNYG00000016707.1, ENSPNYG00000020518.1, ENSPNYG00000020618.1, ENSPNYG00000020661.1, ENSPNYG00000024115.1	ENSTRUG00000000833.3, ENSTRUG00000017444.3		ENSMZEG00005003271.1, ENSMZEG00005003314.1, ENSMZEG00005004270.1, ENSMZEG00005019161.1, ENSMZEG00005020461.1, ENSMZEG00005021420.1, ENSMZEG00005022151.1, ENSMZEG00005025247.1, ENSMZEG00005025791.1, ENSMZEG00005025802.1, ENSMZEG00005025827.1, ENSMZEG00005026567.1, ENSMZEG00005027282.1, ENSMZEG00005027286.1, ENSMZEG00005027586.1, ENSMZEG00005028051.1, ENSMZEG00005028235.1
OG0000072	ENSACIG00000000864.1, ENSACIG00000005493.1, ENSACIG00000005498.1, ENSACIG00000009973.1, ENSACIG00000009998.1, ENSACIG00000013608.1, ENSACIG00000013976.1	ENSACLG00000015672.1, ENSACLG00000015683.1, ENSACLG00000015696.1, ENSACLG00000015706.1, ENSACLG00000015841.1, ENSACLG00000015848.1, ENSACLG00000015858.1, ENSACLG00000015888.1, ENSACLG00000015926.1, ENSACLG00000015941.1, ENSACLG00000015987.1, ENSACLG00000016000.1, ENSACLG00000016060.1, ENSACLG00000016069.1, ENSACLG00000016078.1, ENSACLG00000016085.1, ENSACLG00000016097.1, ENSACLG00000017064.1, ENS…		ENSGACG00000018565.1	ENSHBUG00000000526.1, ENSHBUG00000000844.1, ENSHBUG00000010908.1, ENSHBUG00000010929.1, ENSHBUG00000010943.1, ENSHBUG00000021089.1, ENSHBUG00000021097.1	ENSNBRG00000000815.1, ENSNBRG00000000838.1, ENSNBRG00000001120.1, ENSNBRG00000001569.1, ENSNBRG00000001586.1	ENSOABG00000003594.1, ENSOABG00000009437.1, ENSOABG00000012416.1, ENSOABG00000012417.1, ENSOABG00000012440.1, ENSOABG00000015166.1, ENSOABG00000016545.1, ENSOABG00000016546.1, ENSOABG00000018168.1	ENSONIG00000000028.2, ENSONIG00000000032.2, ENSONIG00000027260.1, ENSONIG00000028281.1, ENSONIG00000029170.1, ENSONIG00000032049.1, ENSONIG00000032632.1, ENSONIG00000032950.1, ENSONIG00000034347.1, ENSONIG00000035502.1, ENSONIG00000035564.1, ENSONIG00000035719.1, ENSONIG00000037681.1, ENSONIG00000038605.1, ENSONIG00000039410.1, ENSONIG00000039442.1, ENSONIG00000042573.1, ENSONIG00000043136.1	ENSORLG00000002615.2, ENSORLG00000002634.2, ENSORLG00000021824.1, ENSORLG00000022424.1, ENSORLG00000022516.1, ENSORLG00000023938.1, ENSORLG00000024231.1, ENSORLG00000024367.1, ENSORLG00000024816.1, ENSORLG00000027204.1, ENSORLG00000028159.1, ENSORLG00000028692.1, ENSORLG00000028744.1, ENSORLG00000029760.1, ENSORLG00000030287.1	ENSPNYG00000012734.1, ENSPNYG00000020510.1, ENSPNYG00000020515.1, ENSPNYG00000021374.1, ENSPNYG00000024200.1	ENSTRUG00000021540.2, ENSTRUG00000027412.1, ENSTRUG00000033226.1	ENSG00000137345.19, ENSG00000204655.12, ENSG00000230885.9, ENSG00000232641.10, ENSG00000234096.9, ENSG00000234623.9, ENSG00000236561.9, ENSG00000237834.9	ENSMZEG00005000210.1, ENSMZEG00005000228.1, ENSMZEG00005000240.1, ENSMZEG00005000334.1, ENSMZEG00005000345.1, ENSMZEG00005000363.1, ENSMZEG00005000370.1, ENSMZEG00005000382.1, ENSMZEG00005000782.1, ENSMZEG00005001084.1, ENSMZEG00005019836.1, ENSMZEG00005019839.1, ENSMZEG00005025349.1, ENSMZEG00005025350.1, ENSMZEG00005025352.1, ENSMZEG00005025353.1, ENSMZEG00005025355.1, ENSMZEG00005025356.1, ENS…
OG0000073	ENSACIG00000006010.1, ENSACIG00000006829.1, ENSACIG00000007171.1, ENSACIG00000008868.1, ENSACIG00000008872.1, ENSACIG00000014274.1, ENSACIG00000016445.1, ENSACIG00000017923.1, ENSACIG00000023221.1	ENSACLG00000004648.1, ENSACLG00000004819.1, ENSACLG00000009029.1, ENSACLG00000011376.1, ENSACLG00000012069.1, ENSACLG00000012494.1, ENSACLG00000015276.1, ENSACLG00000015346.1, ENSACLG00000015383.1, ENSACLG00000016112.1, ENSACLG00000017365.1, ENSACLG00000018437.1, ENSACLG00000022247.1, ENSACLG00000022777.1	ENSDARG00000101123.2	ENSGACG00000000943.1, ENSGACG00000011214.1	ENSHBUG00000008651.1, ENSHBUG00000008670.1, ENSHBUG00000008738.1, ENSHBUG00000013458.1, ENSHBUG00000015107.1, ENSHBUG00000023553.1	ENSNBRG00000001403.1, ENSNBRG00000008883.1, ENSNBRG00000013803.1, ENSNBRG00000018678.1, ENSNBRG00000019008.1, ENSNBRG00000022565.1, ENSNBRG00000024196.1	ENSOABG00000003568.1, ENSOABG00000004158.1, ENSOABG00000004336.1, ENSOABG00000004432.1, ENSOABG00000005762.1, ENSOABG00000009224.1, ENSOABG00000011353.1, ENSOABG00000013033.1, ENSOABG00000018273.1, ENSOABG00000022663.1, ENSOABG00000023535.1	ENSONIG00000001445.2, ENSONIG00000003377.2, ENSONIG00000012459.2, ENSONIG00000017325.2, ENSONIG00000017326.2, ENSONIG00000017357.2, ENSONIG00000018176.2, ENSONIG00000019184.2, ENSONIG00000027629.1, ENSONIG00000028593.1, ENSONIG00000028838.1, ENSONIG00000030225.1, ENSONIG00000033458.1, ENSONIG00000034389.1, ENSONIG00000037086.1, ENSONIG00000037106.1, ENSONIG00000038073.1, ENSONIG00000038191.1, ENS…	ENSORLG00000000211.2, ENSORLG00000001835.2, ENSORLG00000023556.1, ENSORLG00000023595.1, ENSORLG00000024054.1, ENSORLG00000024349.1, ENSORLG00000025710.1, ENSORLG00000027764.1, ENSORLG00000027887.1, ENSORLG00000028628.1, ENSORLG00000028915.1, ENSORLG00000028983.1, ENSORLG00000029747.1, ENSORLG00000030138.1, ENSORLG00000030438.1	ENSPNYG00000000477.1, ENSPNYG00000001259.1, ENSPNYG00000001339.1, ENSPNYG00000008627.1, ENSPNYG00000009673.1, ENSPNYG00000011881.1	ENSTRUG00000000561.3, ENSTRUG00000021344.2, ENSTRUG00000022093.2, ENSTRUG00000026347.1, ENSTRUG00000028066.1, ENSTRUG00000030941.1, ENSTRUG00000033168.1	ENSG00000023191.17, ENSG00000276230.4	ENSMZEG00005001793.1, ENSMZEG00005003289.1, ENSMZEG00005004904.1, ENSMZEG00005011505.1, ENSMZEG00005017434.1, ENSMZEG00005020445.1, ENSMZEG00005021853.1, ENSMZEG00005021863.1, ENSMZEG00005022187.1, ENSMZEG00005022313.1, ENSMZEG00005022447.1, ENSMZEG00005025530.1, ENSMZEG00005025540.1, ENSMZEG00005025995.1, ENSMZEG00005027901.1	ENSMUSG00000038650.15
OG0000074	ENSACIG00000009866.1	ENSACLG00000007582.1, ENSACLG00000008889.1, ENSACLG00000009608.1, ENSACLG00000011645.1, ENSACLG00000013476.1, ENSACLG00000013831.1, ENSACLG00000014392.1, ENSACLG00000014398.1, ENSACLG00000015191.1, ENSACLG00000016469.1, ENSACLG00000017208.1, ENSACLG00000017553.1, ENSACLG00000018373.1, ENSACLG00000018404.1, ENSACLG00000018440.1, ENSACLG00000019379.1, ENSACLG00000023243.1, ENSACLG00000023253.1, ENS…	ENSDARG00000090910.3, ENSDARG00000094214.3	ENSGACG00000000785.1, ENSGACG00000000900.1, ENSGACG00000001003.1, ENSGACG00000001628.1, ENSGACG00000001835.1, ENSGACG00000002217.1, ENSGACG00000014589.1, ENSGACG00000014593.1, ENSGACG00000015246.1	ENSHBUG00000006853.1, ENSHBUG00000013713.1, ENSHBUG00000023474.1	ENSNBRG00000013505.1, ENSNBRG00000023158.1	ENSOABG00000009763.1, ENSOABG00000011854.1, ENSOABG00000012604.1, ENSOABG00000015919.1, ENSOABG00000022628.1, ENSOABG00000024197.1, ENSOABG00000025172.1	ENSONIG00000001334.2, ENSONIG00000007917.2, ENSONIG00000008680.2, ENSONIG00000027363.1, ENSONIG00000027434.1, ENSONIG00000027567.1, ENSONIG00000027732.1, ENSONIG00000030328.1, ENSONIG00000031272.1, ENSONIG00000031404.1, ENSONIG00000031631.1, ENSONIG00000032473.1, ENSONIG00000032824.1, ENSONIG00000033562.1, ENSONIG00000034796.1, ENSONIG00000034933.1, ENSONIG00000035619.1, ENSONIG00000035975.1, ENS…	ENSORLG00000022856.1, ENSORLG00000024444.1, ENSORLG00000024821.1, ENSORLG00000025620.1	ENSPNYG00000000556.1, ENSPNYG00000007088.1, ENSPNYG00000008371.1, ENSPNYG00000016064.1, ENSPNYG00000016656.1, ENSPNYG00000017143.1, ENSPNYG00000021025.1	ENSTRUG00000027051.1, ENSTRUG00000027311.1, ENSTRUG00000027478.1, ENSTRUG00000027500.1, ENSTRUG00000032667.1, ENSTRUG00000033304.1	ENSG00000214717.12	ENSMZEG00005000514.1, ENSMZEG00005001839.1, ENSMZEG00005004319.1, ENSMZEG00005004605.1, ENSMZEG00005010767.1, ENSMZEG00005010811.1, ENSMZEG00005014626.1, ENSMZEG00005014795.1, ENSMZEG00005019290.1, ENSMZEG00005019528.1, ENSMZEG00005019761.1, ENSMZEG00005020564.1, ENSMZEG00005028366.1
OG0000075	ENSACIG00000000515.1, ENSACIG00000000523.1, ENSACIG00000005830.1, ENSACIG00000005911.1, ENSACIG00000021992.1, ENSACIG00000023135.1, ENSACIG00000023691.1, ENSACIG00000023763.1	ENSACLG00000001489.1, ENSACLG00000003924.1, ENSACLG00000004098.1, ENSACLG00000004113.1, ENSACLG00000008780.1, ENSACLG00000009967.1, ENSACLG00000010902.1, ENSACLG00000011381.1, ENSACLG00000011398.1, ENSACLG00000011964.1, ENSACLG00000012058.1, ENSACLG00000015252.1, ENSACLG00000018319.1, ENSACLG00000019232.1, ENSACLG00000019292.1, ENSACLG00000027148.1, ENSACLG00000027154.1, ENSACLG00000027162.1, ENS…	ENSDARG00000036171.9, ENSDARG00000043196.5, ENSDARG00000116275.1		ENSHBUG00000008120.1, ENSHBUG00000021741.1, ENSHBUG00000023558.1, ENSHBUG00000023877.1	ENSNBRG00000001392.1, ENSNBRG00000003284.1, ENSNBRG00000010479.1, ENSNBRG00000011485.1, ENSNBRG00000011497.1, ENSNBRG00000014223.1	ENSOABG00000003089.1, ENSOABG00000004761.1, ENSOABG00000005855.1, ENSOABG00000006459.1, ENSOABG00000010142.1, ENSOABG00000014334.1, ENSOABG00000014335.1, ENSOABG00000015244.1, ENSOABG00000019049.1, ENSOABG00000024592.1, ENSOABG00000024593.1	ENSONIG00000020841.2, ENSONIG00000020947.2, ENSONIG00000020948.2, ENSONIG00000028553.1, ENSONIG00000029122.1, ENSONIG00000030820.1, ENSONIG00000033253.1, ENSONIG00000034421.1, ENSONIG00000035135.1, ENSONIG00000035867.1, ENSONIG00000039078.1, ENSONIG00000040072.1, ENSONIG00000040275.1, ENSONIG00000040495.1, ENSONIG00000041741.1, ENSONIG00000042736.1	ENSORLG00000006418.2, ENSORLG00000022214.1, ENSORLG00000022465.1, ENSORLG00000025191.1, ENSORLG00000029156.1, ENSORLG00000029417.1, ENSORLG00000029743.1, ENSORLG00000030644.1	ENSPNYG00000000976.1, ENSPNYG00000002359.1, ENSPNYG00000003432.1, ENSPNYG00000020476.1, ENSPNYG00000023939.1		ENSG00000214274.9, ENSG00000259171.1	ENSMZEG00005000725.1, ENSMZEG00005001740.1, ENSMZEG00005003223.1, ENSMZEG00005004636.1, ENSMZEG00005008921.1, ENSMZEG00005009720.1, ENSMZEG00005011479.1, ENSMZEG00005013926.1, ENSMZEG00005015974.1, ENSMZEG00005020711.1, ENSMZEG00005021921.1, ENSMZEG00005022699.1, ENSMZEG00005023504.1, ENSMZEG00005024008.1, ENSMZEG00005024043.1, ENSMZEG00005024821.1, ENSMZEG00005025090.1, ENSMZEG00005025251.1, ENS…	ENSMUSG00000047894.2, ENSMUSG00000053961.7, ENSMUSG00000060615.5, ENSMUSG00000072115.11, ENSMUSG00000072598.3
OG0000076	ENSACIG00000018957.1, ENSACIG00000018984.1, ENSACIG00000019019.1, ENSACIG00000019026.1, ENSACIG00000019071.1, ENSACIG00000019109.1, ENSACIG00000019130.1, ENSACIG00000020854.1, ENSACIG00000022776.1, ENSACIG00000022786.1, ENSACIG00000022793.1, ENSACIG00000022799.1	ENSACLG00000003248.1, ENSACLG00000004981.1, ENSACLG00000005005.1, ENSACLG00000005015.1, ENSACLG00000005052.1, ENSACLG00000008147.1, ENSACLG00000008155.1, ENSACLG00000017780.1, ENSACLG00000017832.1, ENSACLG00000017895.1, ENSACLG00000017913.1, ENSACLG00000021558.1	ENSDARG00000028780.10, ENSDARG00000090380.3, ENSDARG00000112472.1, ENSDARG00000113591.1	ENSGACG00000004719.1	ENSHBUG00000000323.1, ENSHBUG00000007195.1, ENSHBUG00000009850.1, ENSHBUG00000011704.1, ENSHBUG00000011741.1, ENSHBUG00000011766.1, ENSHBUG00000011821.1, ENSHBUG00000021093.1	ENSNBRG00000000150.1, ENSNBRG00000000203.1, ENSNBRG00000005852.1, ENSNBRG00000021699.1, ENSNBRG00000021773.1, ENSNBRG00000021793.1, ENSNBRG00000021826.1, ENSNBRG00000023689.1	ENSOABG00000000453.1, ENSOABG00000002386.1, ENSOABG00000002391.1, ENSOABG00000003318.1, ENSOABG00000004305.1, ENSOABG00000004308.1, ENSOABG00000004311.1, ENSOABG00000005252.1, ENSOABG00000005507.1, ENSOABG00000006379.1, ENSOABG00000006434.1, ENSOABG00000006435.1, ENSOABG00000006480.1, ENSOABG00000006481.1, ENSOABG00000006483.1, ENSOABG00000006484.1, ENSOABG00000006487.1, ENSOABG00000006564.1, ENS…	ENSONIG00000004654.2, ENSONIG00000013852.2, ENSONIG00000017008.2, ENSONIG00000017010.2, ENSONIG00000028001.1, ENSONIG00000029334.1, ENSONIG00000030939.1, ENSONIG00000034526.1, ENSONIG00000037251.1, ENSONIG00000038802.1, ENSONIG00000039096.1, ENSONIG00000041914.1, ENSONIG00000042907.1, ENSONIG00000042976.1	ENSORLG00000001790.2	ENSPNYG00000000743.1, ENSPNYG00000002095.1, ENSPNYG00000004077.1, ENSPNYG00000004448.1, ENSPNYG00000004546.1, ENSPNYG00000004582.1, ENSPNYG00000004643.1, ENSPNYG00000004742.1, ENSPNYG00000004813.1, ENSPNYG00000021399.1	ENSTRUG00000016714.3, ENSTRUG00000019834.2, ENSTRUG00000027023.1	ENSG00000113088.6, ENSG00000145649.8, ENSG00000167749.11	ENSMZEG00005005623.1, ENSMZEG00005005668.1, ENSMZEG00005009588.1, ENSMZEG00005009718.1, ENSMZEG00005012590.1, ENSMZEG00005012620.1, ENSMZEG00005012648.1, ENSMZEG00005012657.1, ENSMZEG00005012697.1, ENSMZEG00005014186.1, ENSMZEG00005014194.1, ENSMZEG00005014210.1, ENSMZEG00005014219.1, ENSMZEG00005016553.1, ENSMZEG00005020796.1	ENSMUSG00000006948.7, ENSMUSG00000023132.8, ENSMUSG00000042385.14
OG0000077	ENSACIG00000004999.1, ENSACIG00000010157.1, ENSACIG00000011424.1, ENSACIG00000016519.1, ENSACIG00000016877.1, ENSACIG00000023830.1	ENSACLG00000001481.1, ENSACLG00000005349.1, ENSACLG00000005738.1, ENSACLG00000005789.1, ENSACLG00000011123.1, ENSACLG00000020187.1, ENSACLG00000020227.1, ENSACLG00000020284.1, ENSACLG00000020313.1, ENSACLG00000020344.1, ENSACLG00000022986.1, ENSACLG00000023036.1	ENSDARG00000101017.2, ENSDARG00000110726.1	ENSGACG00000010905.1, ENSGACG00000019004.1, ENSGACG00000020235.1	ENSHBUG00000005955.1, ENSHBUG00000010539.1, ENSHBUG00000012139.1, ENSHBUG00000013092.1, ENSHBUG00000013129.1, ENSHBUG00000013671.1, ENSHBUG00000018798.1, ENSHBUG00000020047.1, ENSHBUG00000022656.1, ENSHBUG00000022677.1	ENSNBRG00000007485.1, ENSNBRG00000010208.1, ENSNBRG00000011224.1, ENSNBRG00000016197.1, ENSNBRG00000018189.1, ENSNBRG00000018266.1, ENSNBRG00000019083.1, ENSNBRG00000019852.1, ENSNBRG00000019887.1	ENSOABG00000005043.1, ENSOABG00000010827.1, ENSOABG00000011165.1, ENSOABG00000011166.1, ENSOABG00000015411.1, ENSOABG00000016293.1, ENSOABG00000023752.1	ENSONIG00000000428.2, ENSONIG00000000431.2, ENSONIG00000012737.2, ENSONIG00000017739.2, ENSONIG00000027297.1, ENSONIG00000029055.1, ENSONIG00000030607.1, ENSONIG00000030712.1, ENSONIG00000031155.1, ENSONIG00000031199.1, ENSONIG00000031665.1, ENSONIG00000032883.1, ENSONIG00000033156.1, ENSONIG00000034104.1, ENSONIG00000035532.1, ENSONIG00000036295.1, ENSONIG00000038468.1, ENSONIG00000039582.1	ENSORLG00000004947.2, ENSORLG00000011875.2, ENSORLG00000016446.2, ENSORLG00000026749.1, ENSORLG00000028284.1	ENSPNYG00000001825.1, ENSPNYG00000007711.1, ENSPNYG00000012154.1, ENSPNYG00000012207.1, ENSPNYG00000012828.1, ENSPNYG00000012892.1, ENSPNYG00000012929.1, ENSPNYG00000016764.1, ENSPNYG00000019168.1, ENSPNYG00000019761.1, ENSPNYG00000021035.1, ENSPNYG00000024088.1	ENSTRUG00000005039.3, ENSTRUG00000033240.1	ENSG00000073754.6, ENSG00000146700.9, ENSG00000177575.12, ENSG00000177675.8, ENSG00000187908.19	ENSMZEG00005007755.1, ENSMZEG00005014324.1, ENSMZEG00005016232.1, ENSMZEG00005018619.1, ENSMZEG00005020086.1, ENSMZEG00005020094.1, ENSMZEG00005020110.1, ENSMZEG00005020116.1, ENSMZEG00005021198.1, ENSMZEG00005021202.1, ENSMZEG00005021205.1, ENSMZEG00005021210.1, ENSMZEG00005023768.1, ENSMZEG00005025529.1, ENSMZEG00005026718.1, ENSMZEG00005027780.1, ENSMZEG00005027782.1	ENSMUSG00000008845.9, ENSMUSG00000015854.7, ENSMUSG00000029699.13, ENSMUSG00000047517.12
OG0000078	ENSACIG00000001421.1, ENSACIG00000014423.1	ENSACLG00000001380.1, ENSACLG00000001724.1, ENSACLG00000002601.1, ENSACLG00000002701.1, ENSACLG00000004561.1, ENSACLG00000007417.1, ENSACLG00000008224.1, ENSACLG00000008642.1, ENSACLG00000009861.1, ENSACLG00000010161.1, ENSACLG00000010231.1, ENSACLG00000013242.1, ENSACLG00000013289.1, ENSACLG00000013847.1, ENSACLG00000013905.1, ENSACLG00000014671.1, ENSACLG00000016676.1, ENSACLG00000017062.1, ENS…		ENSGACG00000002930.1, ENSGACG00000006974.1, ENSGACG00000008252.1, ENSGACG00000013700.1, ENSGACG00000018288.1	ENSHBUG00000001971.1, ENSHBUG00000005429.1, ENSHBUG00000005690.1, ENSHBUG00000009088.1, ENSHBUG00000016250.1	ENSNBRG00000000172.1, ENSNBRG00000000905.1, ENSNBRG00000002477.1, ENSNBRG00000018046.1, ENSNBRG00000021608.1, ENSNBRG00000024045.1	ENSOABG00000009937.1, ENSOABG00000016691.1	ENSONIG00000027221.1, ENSONIG00000028088.1, ENSONIG00000028147.1, ENSONIG00000028184.1, ENSONIG00000028480.1, ENSONIG00000028965.1, ENSONIG00000029418.1, ENSONIG00000029647.1, ENSONIG00000029957.1, ENSONIG00000030340.1, ENSONIG00000030396.1, ENSONIG00000034236.1, ENSONIG00000035487.1, ENSONIG00000035560.1, ENSONIG00000035683.1, ENSONIG00000036088.1, ENSONIG00000037629.1, ENSONIG00000039658.1, ENS…	ENSORLG00000021791.1, ENSORLG00000022041.1, ENSORLG00000022697.1, ENSORLG00000023320.1, ENSORLG00000023484.1, ENSORLG00000025169.1, ENSORLG00000025291.1, ENSORLG00000025863.1, ENSORLG00000025897.1, ENSORLG00000026235.1, ENSORLG00000026658.1, ENSORLG00000026847.1, ENSORLG00000027231.1, ENSORLG00000027443.1, ENSORLG00000027860.1, ENSORLG00000027869.1, ENSORLG00000028640.1, ENSORLG00000029496.1	ENSPNYG00000004598.1, ENSPNYG00000011591.1, ENSPNYG00000016552.1, ENSPNYG00000017135.1, ENSPNYG00000024116.1	ENSTRUG00000026731.1, ENSTRUG00000029702.1, ENSTRUG00000030077.1, ENSTRUG00000031077.1, ENSTRUG00000031293.1, ENSTRUG00000033081.1, ENSTRUG00000033175.1		ENSMZEG00005002230.1, ENSMZEG00005009618.1, ENSMZEG00005020286.1, ENSMZEG00005023829.1
OG0000079	ENSACIG00000001457.1, ENSACIG00000002021.1, ENSACIG00000002155.1, ENSACIG00000002497.1, ENSACIG00000002968.1, ENSACIG00000005105.1, ENSACIG00000006945.1, ENSACIG00000008154.1, ENSACIG00000008414.1, ENSACIG00000008955.1, ENSACIG00000009685.1, ENSACIG00000009858.1, ENSACIG00000011609.1, ENSACIG00000012169.1, ENSACIG00000012630.1, ENSACIG00000013484.1, ENSACIG00000015130.1, ENSACIG00000015143.1, ENS…	ENSACLG00000000365.1, ENSACLG00000005732.1, ENSACLG00000008317.1, ENSACLG00000008687.1, ENSACLG00000011817.1, ENSACLG00000012186.1, ENSACLG00000012320.1, ENSACLG00000012564.1, ENSACLG00000012645.1, ENSACLG00000017445.1, ENSACLG00000020862.1, ENSACLG00000021042.1, ENSACLG00000021472.1, ENSACLG00000023089.1, ENSACLG00000024240.1, ENSACLG00000025854.1, ENSACLG00000025953.1, ENSACLG00000027018.1, ENS…			ENSHBUG00000003041.1, ENSHBUG00000003928.1, ENSHBUG00000010107.1, ENSHBUG00000010756.1, ENSHBUG00000012910.1, ENSHBUG00000013701.1, ENSHBUG00000016234.1, ENSHBUG00000016847.1, ENSHBUG00000017755.1, ENSHBUG00000018908.1, ENSHBUG00000021753.1	ENSNBRG00000003414.1, ENSNBRG00000004512.1, ENSNBRG00000006592.1, ENSNBRG00000009477.1, ENSNBRG00000009603.1, ENSNBRG00000011236.1, ENSNBRG00000014363.1, ENSNBRG00000015513.1, ENSNBRG00000019070.1, ENSNBRG00000019648.1, ENSNBRG00000019878.1, ENSNBRG00000019915.1, ENSNBRG00000020498.1, ENSNBRG00000020713.1, ENSNBRG00000021026.1, ENSNBRG00000021244.1, ENSNBRG00000023516.1	ENSOABG00000006683.1, ENSOABG00000025020.1	ENSONIG00000034219.1, ENSONIG00000037724.1	ENSORLG00000024324.1, ENSORLG00000025494.1	ENSPNYG00000000541.1, ENSPNYG00000004161.1, ENSPNYG00000005004.1, ENSPNYG00000006520.1, ENSPNYG00000010203.1, ENSPNYG00000011702.1, ENSPNYG00000013514.1, ENSPNYG00000015030.1, ENSPNYG00000015765.1, ENSPNYG00000017676.1, ENSPNYG00000021748.1, ENSPNYG00000022331.1, ENSPNYG00000022501.1, ENSPNYG00000023515.1			ENSMZEG00005001235.1, ENSMZEG00005001878.1, ENSMZEG00005003263.1, ENSMZEG00005004917.1, ENSMZEG00005005054.1, ENSMZEG00005009455.1, ENSMZEG00005011569.1, ENSMZEG00005012001.1, ENSMZEG00005012934.1, ENSMZEG00005014898.1, ENSMZEG00005015567.1, ENSMZEG00005016687.1, ENSMZEG00005016812.1, ENSMZEG00005017462.1, ENSMZEG00005018117.1, ENSMZEG00005018228.1, ENSMZEG00005019610.1, ENSMZEG00005021320.1, ENS…
OG0000080	ENSACIG00000000467.1, ENSACIG00000005843.1, ENSACIG00000012192.1, ENSACIG00000012912.1, ENSACIG00000014610.1, ENSACIG00000016782.1, ENSACIG00000019050.1, ENSACIG00000022896.1	ENSACLG00000004123.1, ENSACLG00000005705.1, ENSACLG00000006072.1, ENSACLG00000009822.1, ENSACLG00000017387.1, ENSACLG00000022124.1, ENSACLG00000024971.1, ENSACLG00000025604.1	ENSDARG00000009484.9, ENSDARG00000014763.8, ENSDARG00000016393.8, ENSDARG00000036998.4, ENSDARG00000045989.5, ENSDARG00000070472.6, ENSDARG00000070539.7, ENSDARG00000073876.4, ENSDARG00000100339.2, ENSDARG00000112366.1, ENSDARG00000113899.1, ENSDARG00000115509.1, ENSDARG00000115534.1, ENSDARG00000115687.1	ENSGACG00000000686.1, ENSGACG00000000746.1, ENSGACG00000003831.1, ENSGACG00000004343.1, ENSGACG00000009120.1, ENSGACG00000012500.1, ENSGACG00000014195.1, ENSGACG00000017437.1	ENSHBUG00000001250.1, ENSHBUG00000002636.1, ENSHBUG00000003654.1, ENSHBUG00000004652.1, ENSHBUG00000008446.1, ENSHBUG00000008546.1, ENSHBUG00000008630.1, ENSHBUG00000011041.1	ENSNBRG00000000398.1, ENSNBRG00000011196.1, ENSNBRG00000016455.1, ENSNBRG00000016833.1, ENSNBRG00000017218.1, ENSNBRG00000018854.1, ENSNBRG00000023803.1	ENSOABG00000000281.1, ENSOABG00000002044.1, ENSOABG00000006988.1, ENSOABG00000009081.1, ENSOABG00000011626.1, ENSOABG00000011869.1, ENSOABG00000012984.1, ENSOABG00000016327.1	ENSONIG00000004340.2, ENSONIG00000007594.2, ENSONIG00000009484.2, ENSONIG00000014890.2, ENSONIG00000031711.1, ENSONIG00000035889.1, ENSONIG00000037541.1, ENSONIG00000038926.1	ENSORLG00000007661.2, ENSORLG00000009826.2, ENSORLG00000017377.2, ENSORLG00000017594.2, ENSORLG00000020571.2, ENSORLG00000023270.1, ENSORLG00000025025.1, ENSORLG00000029190.1	ENSPNYG00000001663.1, ENSPNYG00000001873.1, ENSPNYG00000004931.1, ENSPNYG00000005043.1, ENSPNYG00000009472.1, ENSPNYG00000015827.1, ENSPNYG00000019094.1, ENSPNYG00000020555.1	ENSTRUG00000000639.3, ENSTRUG00000007465.3, ENSTRUG00000011190.3, ENSTRUG00000014380.3, ENSTRUG00000025462.2, ENSTRUG00000027776.1	ENSG00000004059.11, ENSG00000134287.10, ENSG00000143761.16, ENSG00000168374.11	ENSMZEG00005008684.1, ENSMZEG00005009037.1, ENSMZEG00005015033.1, ENSMZEG00005016274.1, ENSMZEG00005016277.1, ENSMZEG00005019741.1, ENSMZEG00005022594.1, ENSMZEG00005025000.1, ENSMZEG00005027203.1	ENSMUSG00000020440.13, ENSMUSG00000021877.12, ENSMUSG00000048076.14, ENSMUSG00000051853.10, ENSMUSG00000062421.13, ENSMUSG00000115861.1
OG0000081	ENSACIG00000014634.1, ENSACIG00000014646.1, ENSACIG00000014655.1, ENSACIG00000014662.1, ENSACIG00000014680.1, ENSACIG00000014690.1, ENSACIG00000014703.1, ENSACIG00000014716.1, ENSACIG00000014745.1, ENSACIG00000019524.1	ENSACLG00000003262.1, ENSACLG00000003276.1, ENSACLG00000003290.1, ENSACLG00000011572.1, ENSACLG00000011578.1, ENSACLG00000011599.1, ENSACLG00000023502.1, ENSACLG00000023525.1, ENSACLG00000023555.1, ENSACLG00000023600.1, ENSACLG00000023747.1, ENSACLG00000023760.1, ENSACLG00000023766.1	ENSDARG00000054160.7	ENSGACG00000018283.1	ENSHBUG00000006804.1, ENSHBUG00000009430.1, ENSHBUG00000009454.1, ENSHBUG00000009475.1, ENSHBUG00000019258.1, ENSHBUG00000020393.1, ENSHBUG00000023450.1, ENSHBUG00000023776.1, ENSHBUG00000023810.1	ENSNBRG00000003521.1, ENSNBRG00000003525.1, ENSNBRG00000003566.1, ENSNBRG00000003572.1, ENSNBRG00000003585.1, ENSNBRG00000003593.1, ENSNBRG00000009301.1, ENSNBRG00000009327.1, ENSNBRG00000009335.1, ENSNBRG00000009351.1, ENSNBRG00000009377.1, ENSNBRG00000009435.1, ENSNBRG00000011393.1	ENSOABG00000004206.1, ENSOABG00000005440.1, ENSOABG00000006822.1, ENSOABG00000006823.1, ENSOABG00000006826.1, ENSOABG00000006837.1, ENSOABG00000014730.1, ENSOABG00000016411.1, ENSOABG00000016967.1, ENSOABG00000019395.1, ENSOABG00000019396.1	ENSONIG00000002063.2, ENSONIG00000005035.2, ENSONIG00000008026.2, ENSONIG00000012659.2, ENSONIG00000012665.2, ENSONIG00000016493.2, ENSONIG00000016495.2, ENSONIG00000016497.2, ENSONIG00000016499.2, ENSONIG00000018006.2, ENSONIG00000020592.2, ENSONIG00000028656.1, ENSONIG00000029830.1, ENSONIG00000031718.1, ENSONIG00000033897.1, ENSONIG00000037756.1, ENSONIG00000039784.1, ENSONIG00000043070.1		ENSPNYG00000005249.1, ENSPNYG00000005351.1, ENSPNYG00000013475.1, ENSPNYG00000014719.1, ENSPNYG00000014729.1, ENSPNYG00000014761.1, ENSPNYG00000014779.1, ENSPNYG00000014793.1, ENSPNYG00000021116.1, ENSPNYG00000023896.1, ENSPNYG00000024062.1		ENSG00000179144.5	ENSMZEG00005000349.1, ENSMZEG00005000364.1, ENSMZEG00005011564.1, ENSMZEG00005012829.1, ENSMZEG00005012843.1, ENSMZEG00005012856.1, ENSMZEG00005012877.1, ENSMZEG00005012880.1, ENSMZEG00005012900.1, ENSMZEG00005013350.1, ENSMZEG00005020524.1, ENSMZEG00005020526.1, ENSMZEG00005020530.1, ENSMZEG00005020532.1, ENSMZEG00005020540.1, ENSMZEG00005020544.1, ENSMZEG00005020549.1, ENSMZEG00005020561.1, ENS…	ENSMUSG00000043931.10, ENSMUSG00000051124.6
OG0000082												ENSG00000125498.20, ENSG00000273510.1, ENSG00000273517.1, ENSG00000273578.1, ENSG00000273603.1, ENSG00000273661.5, ENSG00000273794.4, ENSG00000274406.1, ENSG00000274412.5, ENSG00000274438.1, ENSG00000274518.1, ENSG00000274563.1, ENSG00000274692.1, ENSG00000274739.1, ENSG00000274782.1, ENSG00000274926.1, ENSG00000274947.1, ENSG00000274957.1, ENSG00000275047.1, ENSG00000275080.5, ENSG00000275196.1,…
OG0000083	ENSACIG00000018642.1, ENSACIG00000018654.1, ENSACIG00000018673.1, ENSACIG00000018691.1, ENSACIG00000018703.1, ENSACIG00000018772.1	ENSACLG00000021518.1, ENSACLG00000021588.1, ENSACLG00000021611.1, ENSACLG00000021618.1, ENSACLG00000021628.1, ENSACLG00000021651.1, ENSACLG00000021698.1, ENSACLG00000021713.1, ENSACLG00000021723.1, ENSACLG00000021769.1, ENSACLG00000021793.1, ENSACLG00000021802.1, ENSACLG00000021813.1, ENSACLG00000021832.1, ENSACLG00000021850.1, ENSACLG00000021869.1, ENSACLG00000024191.1	ENSDARG00000074334.5, ENSDARG00000088019.4, ENSDARG00000088556.4, ENSDARG00000104859.2, ENSDARG00000105181.2, ENSDARG00000113965.1	ENSGACG00000018899.1	ENSHBUG00000000102.1, ENSHBUG00000012322.1, ENSHBUG00000012357.1, ENSHBUG00000012365.1, ENSHBUG00000015386.1, ENSHBUG00000020176.1, ENSHBUG00000020201.1, ENSHBUG00000022128.1, ENSHBUG00000022140.1, ENSHBUG00000022157.1, ENSHBUG00000022164.1, ENSHBUG00000022181.1	ENSNBRG00000024075.1, ENSNBRG00000024079.1, ENSNBRG00000024093.1, ENSNBRG00000024100.1, ENSNBRG00000024101.1, ENSNBRG00000024103.1, ENSNBRG00000024107.1, ENSNBRG00000024111.1, ENSNBRG00000024114.1, ENSNBRG00000024117.1, ENSNBRG00000024119.1, ENSNBRG00000024122.1, ENSNBRG00000024126.1, ENSNBRG00000024128.1	ENSOABG00000003134.1, ENSOABG00000007132.1, ENSOABG00000007136.1, ENSOABG00000009419.1, ENSOABG00000009420.1, ENSOABG00000017240.1, ENSOABG00000018400.1, ENSOABG00000018401.1, ENSOABG00000023796.1, ENSOABG00000023798.1, ENSOABG00000023806.1, ENSOABG00000024664.1	ENSONIG00000016474.2, ENSONIG00000016550.2, ENSONIG00000028869.1, ENSONIG00000030004.1, ENSONIG00000032442.1, ENSONIG00000033042.1, ENSONIG00000036463.1, ENSONIG00000037706.1, ENSONIG00000043229.1		ENSPNYG00000000581.1, ENSPNYG00000005115.1, ENSPNYG00000005131.1, ENSPNYG00000005149.1, ENSPNYG00000005165.1, ENSPNYG00000005181.1, ENSPNYG00000005200.1, ENSPNYG00000005219.1, ENSPNYG00000005229.1, ENSPNYG00000005246.1, ENSPNYG00000005299.1, ENSPNYG00000005378.1, ENSPNYG00000005391.1, ENSPNYG00000021391.1, ENSPNYG00000021434.1, ENSPNYG00000021500.1, ENSPNYG00000021527.1, ENSPNYG00000021534.1			ENSMZEG00005006619.1, ENSMZEG00005006631.1, ENSMZEG00005006637.1, ENSMZEG00005006644.1, ENSMZEG00005006657.1, ENSMZEG00005006669.1, ENSMZEG00005006679.1, ENSMZEG00005006690.1, ENSMZEG00005006715.1, ENSMZEG00005006751.1, ENSMZEG00005006757.1, ENSMZEG00005006778.1, ENSMZEG00005006786.1, ENSMZEG00005006812.1
OG0000084			ENSDARG00000014775.11, ENSDARG00000015482.11, ENSDARG00000022905.9, ENSDARG00000053165.6, ENSDARG00000071714.5, ENSDARG00000071719.7, ENSDARG00000071725.5, ENSDARG00000071741.6, ENSDARG00000071790.5, ENSDARG00000071819.6, ENSDARG00000071833.6, ENSDARG00000073821.3, ENSDARG00000074125.5, ENSDARG00000077085.4, ENSDARG00000078159.5, ENSDARG00000086631.3, ENSDARG00000086744.4, ENSDARG00000088507.4, E…					ENSONIG00000033412.1	ENSORLG00000029994.1
OG0000085	ENSACIG00000001175.1, ENSACIG00000001185.1, ENSACIG00000011924.1, ENSACIG00000013305.1, ENSACIG00000013320.1, ENSACIG00000015528.1, ENSACIG00000015538.1, ENSACIG00000015549.1, ENSACIG00000015561.1, ENSACIG00000015590.1, ENSACIG00000016810.1, ENSACIG00000022993.1	ENSACLG00000004159.1, ENSACLG00000004176.1, ENSACLG00000004221.1, ENSACLG00000004238.1, ENSACLG00000004256.1, ENSACLG00000004275.1, ENSACLG00000004295.1, ENSACLG00000004302.1, ENSACLG00000004317.1, ENSACLG00000004326.1, ENSACLG00000004340.1, ENSACLG00000009960.1, ENSACLG00000011391.1, ENSACLG00000011950.1, ENSACLG00000012130.1, ENSACLG00000018263.1, ENSACLG00000018273.1, ENSACLG00000018293.1, ENS…	ENSDARG00000067992.6, ENSDARG00000070502.5	ENSGACG00000014596.1, ENSGACG00000014598.1	ENSHBUG00000013863.1, ENSHBUG00000014432.1, ENSHBUG00000014445.1, ENSHBUG00000014463.1, ENSHBUG00000014478.1, ENSHBUG00000014489.1, ENSHBUG00000014495.1, ENSHBUG00000018009.1, ENSHBUG00000020031.1	ENSNBRG00000003695.1, ENSNBRG00000003706.1, ENSNBRG00000010407.1, ENSNBRG00000010414.1, ENSNBRG00000010424.1, ENSNBRG00000010438.1, ENSNBRG00000011442.1, ENSNBRG00000011471.1	ENSOABG00000003742.1, ENSOABG00000003744.1, ENSOABG00000003746.1, ENSOABG00000014338.1, ENSOABG00000014344.1, ENSOABG00000014350.1, ENSOABG00000014353.1, ENSOABG00000014357.1, ENSOABG00000014360.1, ENSOABG00000014376.1, ENSOABG00000014381.1, ENSOABG00000014385.1, ENSOABG00000014386.1, ENSOABG00000014389.1, ENSOABG00000014392.1, ENSOABG00000014394.1	ENSONIG00000001008.2, ENSONIG00000001009.2, ENSONIG00000006630.2, ENSONIG00000006631.2, ENSONIG00000027592.1, ENSONIG00000029879.1, ENSONIG00000030689.1, ENSONIG00000034265.1, ENSONIG00000035365.1, ENSONIG00000036782.1, ENSONIG00000037761.1, ENSONIG00000041359.1	ENSORLG00000006146.2, ENSORLG00000027164.1	ENSPNYG00000000423.1, ENSPNYG00000000429.1, ENSPNYG00000013509.1, ENSPNYG00000013541.1, ENSPNYG00000013555.1, ENSPNYG00000013568.1, ENSPNYG00000013584.1, ENSPNYG00000023735.1	ENSTRUG00000013877.3	ENSG00000091972.18	ENSMZEG00005004650.1, ENSMZEG00005017736.1, ENSMZEG00005021874.1, ENSMZEG00005021876.1, ENSMZEG00005021880.1, ENSMZEG00005021884.1, ENSMZEG00005021887.1, ENSMZEG00005021890.1, ENSMZEG00005021898.1, ENSMZEG00005028351.1, ENSMZEG00005028470.1	ENSMUSG00000022661.14, ENSMUSG00000053182.11, ENSMUSG00000116542.1
OG0000086	ENSACIG00000002280.1, ENSACIG00000003152.1, ENSACIG00000007241.1, ENSACIG00000018099.1, ENSACIG00000019286.1, ENSACIG00000021963.1, ENSACIG00000021972.1, ENSACIG00000022044.1, ENSACIG00000022075.1, ENSACIG00000022662.1, ENSACIG00000022989.1, ENSACIG00000024224.1	ENSACLG00000000778.1, ENSACLG00000000788.1, ENSACLG00000001357.1, ENSACLG00000004974.1, ENSACLG00000008106.1, ENSACLG00000014711.1, ENSACLG00000017006.1, ENSACLG00000027876.1, ENSACLG00000027878.1, ENSACLG00000027879.1	ENSDARG00000004301.8, ENSDARG00000020795.8, ENSDARG00000028401.5, ENSDARG00000030608.7, ENSDARG00000038010.8, ENSDARG00000068653.7, ENSDARG00000074849.4, ENSDARG00000087954.3, ENSDARG00000090062.3, ENSDARG00000099506.2, ENSDARG00000112157.1	ENSGACG00000001673.1, ENSGACG00000009531.1, ENSGACG00000011601.1, ENSGACG00000015393.1, ENSGACG00000018271.1, ENSGACG00000020896.1	ENSHBUG00000001668.1, ENSHBUG00000009504.1, ENSHBUG00000012947.1, ENSHBUG00000012972.1, ENSHBUG00000012978.1, ENSHBUG00000016848.1, ENSHBUG00000019338.1, ENSHBUG00000021707.1	ENSNBRG00000001746.1, ENSNBRG00000001757.1, ENSNBRG00000001782.1, ENSNBRG00000001851.1, ENSNBRG00000012117.1, ENSNBRG00000013584.1, ENSNBRG00000021041.1, ENSNBRG00000023329.1	ENSOABG00000000221.1, ENSOABG00000002467.1, ENSOABG00000010593.1, ENSOABG00000010600.1, ENSOABG00000010606.1, ENSOABG00000012609.1, ENSOABG00000018677.1, ENSOABG00000019848.1	ENSONIG00000016943.2, ENSONIG00000017149.2, ENSONIG00000019847.2, ENSONIG00000020582.2, ENSONIG00000031516.1, ENSONIG00000033263.1	ENSORLG00000002677.2, ENSORLG00000003527.2, ENSORLG00000006261.2, ENSORLG00000013812.2, ENSORLG00000024743.1, ENSORLG00000024978.1	ENSPNYG00000000239.1, ENSPNYG00000015235.1, ENSPNYG00000018367.1, ENSPNYG00000018388.1, ENSPNYG00000018404.1, ENSPNYG00000018418.1, ENSPNYG00000018515.1, ENSPNYG00000019614.1	ENSTRUG00000004543.3, ENSTRUG00000009931.3, ENSTRUG00000012912.3, ENSTRUG00000016201.3, ENSTRUG00000016765.3, ENSTRUG00000029154.1	ENSG00000128340.15, ENSG00000136238.18, ENSG00000169750.9, ENSG00000177105.10	ENSMZEG00005003038.1, ENSMZEG00005003636.1, ENSMZEG00005003659.1, ENSMZEG00005003686.1, ENSMZEG00005004832.1, ENSMZEG00005005981.1, ENSMZEG00005008888.1, ENSMZEG00005010589.1, ENSMZEG00005019163.1, ENSMZEG00005024089.1, ENSMZEG00005027810.1	ENSMUSG00000001847.14, ENSMUSG00000018012.11, ENSMUSG00000033220.7, ENSMUSG00000073982.11
OG0000087		ENSACLG00000000710.1, ENSACLG00000001012.1, ENSACLG00000001112.1, ENSACLG00000001479.1, ENSACLG00000002324.1, ENSACLG00000002804.1, ENSACLG00000004360.1, ENSACLG00000004816.1, ENSACLG00000004823.1, ENSACLG00000004889.1, ENSACLG00000005236.1, ENSACLG00000005304.1, ENSACLG00000005435.1, ENSACLG00000006494.1, ENSACLG00000006779.1, ENSACLG00000007166.1, ENSACLG00000007636.1, ENSACLG00000008159.1, ENS…		ENSGACG00000015353.1	ENSHBUG00000008421.1			ENSONIG00000027872.1, ENSONIG00000028413.1, ENSONIG00000028426.1, ENSONIG00000028790.1, ENSONIG00000029129.1, ENSONIG00000029217.1, ENSONIG00000029386.1, ENSONIG00000031355.1, ENSONIG00000031588.1, ENSONIG00000031735.1, ENSONIG00000033478.1, ENSONIG00000034195.1, ENSONIG00000034776.1, ENSONIG00000036042.1, ENSONIG00000036068.1, ENSONIG00000037056.1, ENSONIG00000037654.1, ENSONIG00000038537.1, ENS…	ENSORLG00000022432.1, ENSORLG00000023462.1, ENSORLG00000025356.1, ENSORLG00000026350.1, ENSORLG00000026543.1, ENSORLG00000026787.1, ENSORLG00000028296.1	ENSPNYG00000000375.1, ENSPNYG00000002394.1, ENSPNYG00000008632.1, ENSPNYG00000013066.1, ENSPNYG00000018450.1, ENSPNYG00000020741.1	ENSTRUG00000026218.1, ENSTRUG00000026860.1, ENSTRUG00000027181.1, ENSTRUG00000027480.1, ENSTRUG00000028140.1, ENSTRUG00000028185.1, ENSTRUG00000028561.1, ENSTRUG00000029616.1, ENSTRUG00000030239.1, ENSTRUG00000031415.1, ENSTRUG00000032383.1, ENSTRUG00000033331.1		ENSMZEG00005001573.1, ENSMZEG00005003246.1, ENSMZEG00005003829.1, ENSMZEG00005007584.1, ENSMZEG00005009963.1, ENSMZEG00005019005.1, ENSMZEG00005027000.1
OG0000088	ENSACIG00000000554.1, ENSACIG00000005852.1, ENSACIG00000017307.1, ENSACIG00000017314.1, ENSACIG00000017353.1, ENSACIG00000019039.1, ENSACIG00000019869.1, ENSACIG00000023334.1	ENSACLG00000008422.1, ENSACLG00000008428.1, ENSACLG00000008510.1, ENSACLG00000008541.1, ENSACLG00000008743.1, ENSACLG00000008746.1, ENSACLG00000008753.1, ENSACLG00000008755.1, ENSACLG00000008758.1, ENSACLG00000008807.1, ENSACLG00000008811.1, ENSACLG00000008819.1, ENSACLG00000008865.1, ENSACLG00000008869.1, ENSACLG00000008890.1, ENSACLG00000008896.1, ENSACLG00000008908.1, ENSACLG00000010616.1, ENS…	ENSDARG00000099495.2	ENSGACG00000004919.1, ENSGACG00000016562.1	ENSHBUG00000015821.1, ENSHBUG00000016671.1, ENSHBUG00000017269.1, ENSHBUG00000019210.1, ENSHBUG00000019233.1, ENSHBUG00000019239.1	ENSNBRG00000002859.1, ENSNBRG00000002879.1, ENSNBRG00000002892.1, ENSNBRG00000002930.1, ENSNBRG00000002948.1, ENSNBRG00000003016.1, ENSNBRG00000003047.1, ENSNBRG00000005126.1, ENSNBRG00000024362.1, ENSNBRG00000024363.1, ENSNBRG00000024364.1	ENSOABG00000003114.1, ENSOABG00000003141.1, ENSOABG00000010537.1, ENSOABG00000016970.1, ENSOABG00000016971.1, ENSOABG00000019515.1, ENSOABG00000020789.1, ENSOABG00000024543.1	ENSONIG00000001121.2, ENSONIG00000006917.2, ENSONIG00000006934.2, ENSONIG00000006937.2, ENSONIG00000006938.2, ENSONIG00000027288.1, ENSONIG00000028002.1, ENSONIG00000029407.1, ENSONIG00000029610.1, ENSONIG00000031611.1, ENSONIG00000032051.1, ENSONIG00000034957.1, ENSONIG00000039899.1, ENSONIG00000040282.1, ENSONIG00000040566.1, ENSONIG00000041319.1, ENSONIG00000042689.1, ENSONIG00000042843.1	ENSORLG00000022940.1	ENSPNYG00000004622.1, ENSPNYG00000004641.1, ENSPNYG00000004686.1, ENSPNYG00000004731.1, ENSPNYG00000004744.1, ENSPNYG00000009096.1, ENSPNYG00000018196.1, ENSPNYG00000018216.1, ENSPNYG00000023538.1, ENSPNYG00000023540.1			ENSMZEG00005000489.1, ENSMZEG00005013371.1, ENSMZEG00005013394.1, ENSMZEG00005013478.1, ENSMZEG00005013494.1, ENSMZEG00005013501.1, ENSMZEG00005013508.1, ENSMZEG00005013513.1, ENSMZEG00005013536.1, ENSMZEG00005024850.1, ENSMZEG00005025050.1, ENSMZEG00005025051.1, ENSMZEG00005025889.1, ENSMZEG00005025891.1, ENSMZEG00005027958.1, ENSMZEG00005027960.1, ENSMZEG00005027962.1, ENSMZEG00005027963.1, ENS…
OG0000089	ENSACIG00000002844.1, ENSACIG00000003191.1, ENSACIG00000003232.1, ENSACIG00000003261.1, ENSACIG00000003279.1, ENSACIG00000003298.1, ENSACIG00000003309.1, ENSACIG00000015374.1, ENSACIG00000015446.1, ENSACIG00000015460.1, ENSACIG00000022015.1	ENSACLG00000002569.1, ENSACLG00000002580.1, ENSACLG00000002690.1, ENSACLG00000003358.1, ENSACLG00000003381.1, ENSACLG00000003472.1, ENSACLG00000003516.1, ENSACLG00000003626.1, ENSACLG00000003639.1, ENSACLG00000003690.1, ENSACLG00000003713.1, ENSACLG00000003762.1, ENSACLG00000003793.1, ENSACLG00000008089.1, ENSACLG00000008745.1, ENSACLG00000008752.1, ENSACLG00000026936.1		ENSGACG00000000763.1, ENSGACG00000016407.1, ENSGACG00000016409.1, ENSGACG00000016419.1, ENSGACG00000016422.1, ENSGACG00000016423.1	ENSHBUG00000006434.1, ENSHBUG00000011927.1, ENSHBUG00000014857.1, ENSHBUG00000014881.1, ENSHBUG00000015651.1, ENSHBUG00000015683.1, ENSHBUG00000018468.1, ENSHBUG00000023882.1, ENSHBUG00000023884.1	ENSNBRG00000007740.1, ENSNBRG00000014014.1, ENSNBRG00000014082.1, ENSNBRG00000014111.1, ENSNBRG00000014160.1, ENSNBRG00000014164.1, ENSNBRG00000014515.1	ENSOABG00000000169.1, ENSOABG00000003902.1, ENSOABG00000004233.1, ENSOABG00000006119.1, ENSOABG00000009017.1, ENSOABG00000011913.1, ENSOABG00000017472.1, ENSOABG00000019997.1, ENSOABG00000021699.1, ENSOABG00000021705.1, ENSOABG00000021708.1, ENSOABG00000021711.1, ENSOABG00000021714.1, ENSOABG00000023286.1	ENSONIG00000000972.2, ENSONIG00000000982.2, ENSONIG00000002339.2, ENSONIG00000002341.2, ENSONIG00000002342.2, ENSONIG00000002343.2, ENSONIG00000019884.2, ENSONIG00000019886.2, ENSONIG00000019890.2, ENSONIG00000019892.2, ENSONIG00000038164.1	ENSORLG00000000357.2, ENSORLG00000000366.2, ENSORLG00000000367.2, ENSORLG00000000381.2, ENSORLG00000000389.2, ENSORLG00000022885.1, ENSORLG00000025501.1, ENSORLG00000027260.1, ENSORLG00000028138.1	ENSPNYG00000011854.1, ENSPNYG00000011938.1, ENSPNYG00000012165.1, ENSPNYG00000012321.1, ENSPNYG00000020369.1, ENSPNYG00000021801.1, ENSPNYG00000024156.1	ENSTRUG00000027943.1, ENSTRUG00000028475.1		ENSMZEG00005000596.1, ENSMZEG00005000626.1, ENSMZEG00005017641.1, ENSMZEG00005017647.1, ENSMZEG00005017656.1, ENSMZEG00005017665.1, ENSMZEG00005017677.1, ENSMZEG00005017696.1, ENSMZEG00005017731.1, ENSMZEG00005017739.1, ENSMZEG00005017747.1, ENSMZEG00005028455.1, ENSMZEG00005028456.1
OG0000090	ENSACIG00000017024.1, ENSACIG00000017048.1, ENSACIG00000017056.1, ENSACIG00000017079.1, ENSACIG00000017143.1, ENSACIG00000017156.1, ENSACIG00000017424.1, ENSACIG00000017437.1	ENSACLG00000005722.1, ENSACLG00000006050.1, ENSACLG00000006062.1, ENSACLG00000006066.1, ENSACLG00000006068.1, ENSACLG00000006071.1, ENSACLG00000006076.1, ENSACLG00000006081.1, ENSACLG00000006107.1, ENSACLG00000006119.1, ENSACLG00000006820.1, ENSACLG00000006828.1, ENSACLG00000006847.1, ENSACLG00000006857.1, ENSACLG00000006871.1, ENSACLG00000006883.1, ENSACLG00000027465.1	ENSDARG00000090444.4	ENSGACG00000019324.1, ENSGACG00000019326.1	ENSHBUG00000002217.1, ENSHBUG00000002223.1, ENSHBUG00000002230.1, ENSHBUG00000017644.1, ENSHBUG00000017693.1, ENSHBUG00000017699.1, ENSHBUG00000017703.1, ENSHBUG00000017714.1, ENSHBUG00000017729.1, ENSHBUG00000017739.1, ENSHBUG00000020904.1, ENSHBUG00000020914.1, ENSHBUG00000020919.1, ENSHBUG00000020930.1	ENSNBRG00000001960.1, ENSNBRG00000001967.1, ENSNBRG00000001976.1, ENSNBRG00000003012.1, ENSNBRG00000003036.1, ENSNBRG00000003055.1, ENSNBRG00000003073.1, ENSNBRG00000003117.1, ENSNBRG00000003189.1, ENSNBRG00000020236.1, ENSNBRG00000020251.1, ENSNBRG00000020272.1	ENSOABG00000001617.1, ENSOABG00000002060.1, ENSOABG00000002193.1, ENSOABG00000004253.1, ENSOABG00000004255.1, ENSOABG00000004258.1, ENSOABG00000004260.1, ENSOABG00000004261.1, ENSOABG00000008285.1, ENSOABG00000008286.1, ENSOABG00000025641.1	ENSONIG00000004845.2, ENSONIG00000004847.2, ENSONIG00000004851.2, ENSONIG00000004853.2, ENSONIG00000009244.2, ENSONIG00000012455.2, ENSONIG00000018980.2, ENSONIG00000018981.2, ENSONIG00000027740.1, ENSONIG00000030747.1, ENSONIG00000033020.1, ENSONIG00000037680.1	ENSORLG00000028811.1	ENSPNYG00000007250.1, ENSPNYG00000007268.1, ENSPNYG00000007294.1, ENSPNYG00000007309.1, ENSPNYG00000013864.1, ENSPNYG00000022320.1, ENSPNYG00000022709.1, ENSPNYG00000022712.1, ENSPNYG00000022717.1, ENSPNYG00000022721.1, ENSPNYG00000022724.1, ENSPNYG00000022730.1, ENSPNYG00000022736.1	ENSTRUG00000013896.3		ENSMZEG00005021399.1, ENSMZEG00005021401.1, ENSMZEG00005021403.1, ENSMZEG00005021404.1, ENSMZEG00005021408.1, ENSMZEG00005021569.1, ENSMZEG00005021572.1, ENSMZEG00005021575.1, ENSMZEG00005021577.1, ENSMZEG00005021578.1, ENSMZEG00005021585.1, ENSMZEG00005021642.1, ENSMZEG00005021645.1, ENSMZEG00005021646.1
OG0000091	ENSACIG00000012822.1, ENSACIG00000012831.1, ENSACIG00000012842.1, ENSACIG00000022446.1	ENSACLG00000021458.1, ENSACLG00000021683.1, ENSACLG00000021772.1, ENSACLG00000021788.1, ENSACLG00000021804.1, ENSACLG00000021833.1, ENSACLG00000021868.1, ENSACLG00000021929.1, ENSACLG00000021944.1, ENSACLG00000021953.1, ENSACLG00000021988.1, ENSACLG00000022061.1, ENSACLG00000022082.1, ENSACLG00000022105.1	ENSDARG00000008075.8, ENSDARG00000018327.9, ENSDARG00000059254.7, ENSDARG00000089377.4, ENSDARG00000092749.2, ENSDARG00000094796.2, ENSDARG00000094882.2, ENSDARG00000095424.3		ENSHBUG00000011158.1, ENSHBUG00000013795.1, ENSHBUG00000016693.1, ENSHBUG00000016744.1, ENSHBUG00000021365.1, ENSHBUG00000021392.1, ENSHBUG00000021395.1, ENSHBUG00000021416.1	ENSNBRG00000006209.1, ENSNBRG00000008777.1, ENSNBRG00000017811.1, ENSNBRG00000017856.1, ENSNBRG00000017939.1	ENSOABG00000003975.1, ENSOABG00000003976.1, ENSOABG00000003977.1, ENSOABG00000003979.1, ENSOABG00000003982.1, ENSOABG00000003986.1, ENSOABG00000003987.1, ENSOABG00000003988.1, ENSOABG00000004186.1, ENSOABG00000004189.1, ENSOABG00000004192.1, ENSOABG00000005428.1, ENSOABG00000008259.1, ENSOABG00000012653.1, ENSOABG00000015277.1, ENSOABG00000016286.1, ENSOABG00000022646.1	ENSONIG00000005029.2, ENSONIG00000005031.2, ENSONIG00000005034.2, ENSONIG00000005036.2, ENSONIG00000005038.2, ENSONIG00000005039.2, ENSONIG00000010124.2, ENSONIG00000017728.2, ENSONIG00000017729.2, ENSONIG00000017730.2, ENSONIG00000017733.2, ENSONIG00000028773.1, ENSONIG00000030208.1, ENSONIG00000033502.1, ENSONIG00000034819.1, ENSONIG00000036016.1, ENSONIG00000036583.1, ENSONIG00000036620.1, ENS…		ENSPNYG00000007637.1, ENSPNYG00000007680.1, ENSPNYG00000011209.1, ENSPNYG00000011274.1, ENSPNYG00000011307.1, ENSPNYG00000023727.1, ENSPNYG00000023844.1	ENSTRUG00000024338.2, ENSTRUG00000033139.1		ENSMZEG00005009046.1, ENSMZEG00005009055.1, ENSMZEG00005009069.1, ENSMZEG00005009080.1, ENSMZEG00005009106.1, ENSMZEG00005009138.1, ENSMZEG00005009165.1, ENSMZEG00005026034.1, ENSMZEG00005026035.1, ENSMZEG00005026050.1, ENSMZEG00005026051.1, ENSMZEG00005026053.1, ENSMZEG00005026057.1	ENSMUSG00000071158.9
OG0000092														ENSMUSG00000035523.8, ENSMUSG00000046924.4, ENSMUSG00000057513.3, ENSMUSG00000058631.6, ENSMUSG00000062483.4, ENSMUSG00000062598.3, ENSMUSG00000066850.2, ENSMUSG00000074291.3, ENSMUSG00000074311.3, ENSMUSG00000074322.5, ENSMUSG00000078808.5, ENSMUSG00000090411.2, ENSMUSG00000090715.2, ENSMUSG00000091435.1, ENSMUSG00000091638.2, ENSMUSG00000091652.2, ENSMUSG00000091874.2, ENSMUSG00000092297.1, ENS…
OG0000093	ENSACIG00000002727.1, ENSACIG00000002974.1, ENSACIG00000007179.1, ENSACIG00000008689.1, ENSACIG00000014261.1, ENSACIG00000014315.1, ENSACIG00000021010.1, ENSACIG00000021031.1, ENSACIG00000023646.1	ENSACLG00000003865.1, ENSACLG00000009117.1, ENSACLG00000014818.1, ENSACLG00000019626.1, ENSACLG00000019700.1, ENSACLG00000027526.1, ENSACLG00000027546.1	ENSDARG00000009014.12, ENSDARG00000012422.11, ENSDARG00000012593.13, ENSDARG00000026165.10, ENSDARG00000098294.2, ENSDARG00000098567.2, ENSDARG00000101816.2, ENSDARG00000115341.1	ENSGACG00000000099.1, ENSGACG00000002031.1, ENSGACG00000009896.1, ENSGACG00000015903.1, ENSGACG00000016535.1, ENSGACG00000016719.1	ENSHBUG00000007490.1, ENSHBUG00000010535.1, ENSHBUG00000010575.1, ENSHBUG00000015622.1, ENSHBUG00000016193.1, ENSHBUG00000022207.1	ENSNBRG00000006098.1, ENSNBRG00000008110.1, ENSNBRG00000008130.1, ENSNBRG00000008750.1, ENSNBRG00000009001.1, ENSNBRG00000012230.1, ENSNBRG00000013382.1, ENSNBRG00000013499.1, ENSNBRG00000021434.1	ENSOABG00000010710.1, ENSOABG00000010968.1, ENSOABG00000010974.1, ENSOABG00000013432.1, ENSOABG00000019449.1, ENSOABG00000020333.1	ENSONIG00000001614.2, ENSONIG00000004773.2, ENSONIG00000011209.2, ENSONIG00000018523.2, ENSONIG00000020011.2	ENSORLG00000003591.3, ENSORLG00000005664.2, ENSORLG00000005829.2, ENSORLG00000006525.2, ENSORLG00000019261.2, ENSORLG00000022633.1, ENSORLG00000024788.1, ENSORLG00000025318.1, ENSORLG00000028806.1, ENSORLG00000030058.1	ENSPNYG00000002231.1, ENSPNYG00000002267.1, ENSPNYG00000006421.1, ENSPNYG00000006526.1, ENSPNYG00000012320.1, ENSPNYG00000012370.1, ENSPNYG00000014184.1, ENSPNYG00000014231.1, ENSPNYG00000020475.1	ENSTRUG00000000434.3, ENSTRUG00000001411.3, ENSTRUG00000005534.3, ENSTRUG00000018538.3, ENSTRUG00000031065.1, ENSTRUG00000032311.1	ENSG00000060718.22, ENSG00000080573.7, ENSG00000130635.16, ENSG00000204248.11, ENSG00000206290.10, ENSG00000223699.8, ENSG00000227801.8, ENSG00000230930.8, ENSG00000235708.8	ENSMZEG00005004152.1, ENSMZEG00005004297.1, ENSMZEG00005013366.1, ENSMZEG00005018705.1, ENSMZEG00005018720.1, ENSMZEG00005020251.1, ENSMZEG00005023952.1, ENSMZEG00005024351.1	ENSMUSG00000004098.7, ENSMUSG00000024330.17, ENSMUSG00000026837.16, ENSMUSG00000027966.20
OG0000094	ENSACIG00000003470.1, ENSACIG00000006834.1, ENSACIG00000012732.1, ENSACIG00000012739.1, ENSACIG00000018106.1	ENSACLG00000015619.1, ENSACLG00000015627.1, ENSACLG00000017106.1, ENSACLG00000021778.1, ENSACLG00000021786.1, ENSACLG00000025487.1, ENSACLG00000025490.1, ENSACLG00000025541.1, ENSACLG00000025547.1, ENSACLG00000025560.1	ENSDARG00000016479.9, ENSDARG00000054835.6, ENSDARG00000058048.7, ENSDARG00000061672.6, ENSDARG00000091916.5, ENSDARG00000093640.4, ENSDARG00000099276.2, ENSDARG00000101495.2, ENSDARG00000104995.2	ENSGACG00000004476.1, ENSGACG00000011442.1, ENSGACG00000014675.1, ENSGACG00000016579.1	ENSHBUG00000001988.1, ENSHBUG00000001996.1, ENSHBUG00000003437.1, ENSHBUG00000007980.1	ENSNBRG00000000994.1, ENSNBRG00000010448.1, ENSNBRG00000010755.1, ENSNBRG00000010945.1, ENSNBRG00000023838.1	ENSOABG00000007095.1, ENSOABG00000007096.1, ENSOABG00000009222.1, ENSOABG00000025224.1, ENSOABG00000025226.1, ENSOABG00000025231.1, ENSOABG00000025394.1, ENSOABG00000025395.1, ENSOABG00000025568.1	ENSONIG00000020601.2, ENSONIG00000021132.2, ENSONIG00000030092.1, ENSONIG00000033191.1, ENSONIG00000033248.1, ENSONIG00000037955.1, ENSONIG00000040289.1, ENSONIG00000043195.1	ENSORLG00000004059.2, ENSORLG00000014037.2, ENSORLG00000020660.2, ENSORLG00000024879.1, ENSORLG00000024932.1, ENSORLG00000028406.1, ENSORLG00000029526.1, ENSORLG00000029648.1, ENSORLG00000030413.1	ENSPNYG00000005428.1, ENSPNYG00000011968.1, ENSPNYG00000011979.1, ENSPNYG00000020368.1, ENSPNYG00000022046.1	ENSTRUG00000005835.3, ENSTRUG00000008343.3, ENSTRUG00000017647.3, ENSTRUG00000021557.2, ENSTRUG00000023569.2, ENSTRUG00000026387.1, ENSTRUG00000026402.1, ENSTRUG00000026430.1, ENSTRUG00000026874.1, ENSTRUG00000026990.1, ENSTRUG00000027277.1, ENSTRUG00000027894.1, ENSTRUG00000028264.1, ENSTRUG00000029261.1, ENSTRUG00000029561.1, ENSTRUG00000029738.1, ENSTRUG00000030133.1, ENSTRUG00000031084.1, ENS…		ENSMZEG00005007437.1, ENSMZEG00005009220.1, ENSMZEG00005009244.1, ENSMZEG00005020017.1, ENSMZEG00005020020.1, ENSMZEG00005020022.1, ENSMZEG00005023481.1
OG0000095	ENSACIG00000004590.1, ENSACIG00000023474.1, ENSACIG00000023846.1, ENSACIG00000023966.1, ENSACIG00000024023.1, ENSACIG00000024065.1, ENSACIG00000024102.1, ENSACIG00000024158.1	ENSACLG00000007686.1, ENSACLG00000007692.1, ENSACLG00000008210.1, ENSACLG00000008223.1, ENSACLG00000009799.1, ENSACLG00000012332.1, ENSACLG00000013563.1, ENSACLG00000014481.1, ENSACLG00000016048.1, ENSACLG00000016321.1, ENSACLG00000016694.1, ENSACLG00000016905.1	ENSDARG00000045142.7, ENSDARG00000069735.5, ENSDARG00000079078.6, ENSDARG00000079305.6, ENSDARG00000088330.5, ENSDARG00000089124.4, ENSDARG00000089475.6, ENSDARG00000097011.3, ENSDARG00000116612.1	ENSGACG00000013869.1, ENSGACG00000013873.1, ENSGACG00000013880.1, ENSGACG00000013889.1, ENSGACG00000013902.1, ENSGACG00000014492.1	ENSHBUG00000000638.1, ENSHBUG00000004179.1, ENSHBUG00000016305.1, ENSHBUG00000017800.1, ENSHBUG00000020013.1, ENSHBUG00000020152.1, ENSHBUG00000020781.1, ENSHBUG00000020810.1	ENSNBRG00000010574.1, ENSNBRG00000012170.1, ENSNBRG00000012208.1, ENSNBRG00000012701.1, ENSNBRG00000012776.1, ENSNBRG00000013457.1, ENSNBRG00000014349.1, ENSNBRG00000018453.1	ENSOABG00000004587.1, ENSOABG00000004608.1, ENSOABG00000004642.1, ENSOABG00000004650.1, ENSOABG00000004654.1, ENSOABG00000017731.1, ENSOABG00000019010.1, ENSOABG00000019013.1, ENSOABG00000019016.1, ENSOABG00000019023.1, ENSOABG00000019024.1	ENSONIG00000019777.2, ENSONIG00000027602.1, ENSONIG00000030386.1, ENSONIG00000030762.1, ENSONIG00000032412.1, ENSONIG00000035139.1, ENSONIG00000036022.1, ENSONIG00000037601.1, ENSONIG00000037711.1, ENSONIG00000039159.1, ENSONIG00000041647.1	ENSORLG00000005210.2, ENSORLG00000005267.2, ENSORLG00000005297.2, ENSORLG00000027071.1, ENSORLG00000027445.1	ENSPNYG00000000664.1, ENSPNYG00000002492.1, ENSPNYG00000004969.1, ENSPNYG00000005836.1, ENSPNYG00000006253.1, ENSPNYG00000011577.1, ENSPNYG00000012508.1	ENSTRUG00000022530.2, ENSTRUG00000030273.1	ENSG00000130656.6	ENSMZEG00005007518.1, ENSMZEG00005019128.1, ENSMZEG00005022001.1, ENSMZEG00005022018.1, ENSMZEG00005022023.1, ENSMZEG00005022052.1, ENSMZEG00005022057.1, ENSMZEG00005022061.1, ENSMZEG00005022075.1, ENSMZEG00005022086.1, ENSMZEG00005022106.1	ENSMUSG00000055609.8, ENSMUSG00000069917.7, ENSMUSG00000069919.7
OG0000096	ENSACIG00000000539.1, ENSACIG00000008444.1, ENSACIG00000014958.1, ENSACIG00000022017.1, ENSACIG00000022028.1, ENSACIG00000022049.1, ENSACIG00000022062.1, ENSACIG00000022078.1, ENSACIG00000022090.1	ENSACLG00000000046.1, ENSACLG00000000060.1, ENSACLG00000000075.1, ENSACLG00000000090.1, ENSACLG00000000153.1, ENSACLG00000000175.1, ENSACLG00000011364.1, ENSACLG00000011690.1, ENSACLG00000026029.1, ENSACLG00000026041.1, ENSACLG00000026059.1	ENSDARG00000075697.5, ENSDARG00000077745.5, ENSDARG00000086025.4, ENSDARG00000091712.4, ENSDARG00000097307.3, ENSDARG00000097739.3	ENSGACG00000001705.1, ENSGACG00000007546.1, ENSGACG00000007557.1, ENSGACG00000007562.1	ENSHBUG00000007170.1, ENSHBUG00000013813.1, ENSHBUG00000015580.1, ENSHBUG00000020062.1, ENSHBUG00000020075.1, ENSHBUG00000020103.1	ENSNBRG00000006133.1, ENSNBRG00000006164.1, ENSNBRG00000006243.1, ENSNBRG00000006908.1, ENSNBRG00000006944.1, ENSNBRG00000006964.1, ENSNBRG00000007006.1, ENSNBRG00000007043.1, ENSNBRG00000007060.1	ENSOABG00000009533.1, ENSOABG00000011996.1, ENSOABG00000011997.1, ENSOABG00000011998.1, ENSOABG00000011999.1, ENSOABG00000012000.1, ENSOABG00000012003.1, ENSOABG00000012004.1, ENSOABG00000012005.1, ENSOABG00000012006.1, ENSOABG00000020518.1, ENSOABG00000020520.1	ENSONIG00000002731.2, ENSONIG00000007955.2, ENSONIG00000007957.2, ENSONIG00000013631.2, ENSONIG00000013633.2, ENSONIG00000013635.2, ENSONIG00000013639.2, ENSONIG00000013640.2, ENSONIG00000019011.2, ENSONIG00000033882.1, ENSONIG00000035207.1, ENSONIG00000039365.1, ENSONIG00000039434.1, ENSONIG00000040561.1	ENSORLG00000022105.1, ENSORLG00000022612.1, ENSORLG00000024844.1, ENSORLG00000024997.1, ENSORLG00000025278.1, ENSORLG00000030376.1	ENSPNYG00000003663.1, ENSPNYG00000008263.1, ENSPNYG00000008285.1, ENSPNYG00000008302.1, ENSPNYG00000008316.1, ENSPNYG00000008342.1, ENSPNYG00000009202.1, ENSPNYG00000023921.1	ENSTRUG00000019774.2, ENSTRUG00000025373.2		ENSMZEG00005012811.1, ENSMZEG00005012848.1, ENSMZEG00005012862.1, ENSMZEG00005012890.1, ENSMZEG00005012926.1, ENSMZEG00005012955.1, ENSMZEG00005012962.1, ENSMZEG00005012966.1, ENSMZEG00005012975.1, ENSMZEG00005012994.1, ENSMZEG00005025840.1, ENSMZEG00005025841.1, ENSMZEG00005025844.1, ENSMZEG00005025846.1
OG0000097	ENSACIG00000005035.1, ENSACIG00000005081.1, ENSACIG00000005113.1, ENSACIG00000005147.1, ENSACIG00000005154.1, ENSACIG00000005188.1, ENSACIG00000012848.1, ENSACIG00000012861.1, ENSACIG00000012908.1	ENSACLG00000012226.1, ENSACLG00000012272.1, ENSACLG00000012429.1, ENSACLG00000012439.1, ENSACLG00000012460.1, ENSACLG00000012500.1, ENSACLG00000012544.1, ENSACLG00000012566.1, ENSACLG00000012589.1, ENSACLG00000012601.1	ENSDARG00000086969.2, ENSDARG00000088475.4, ENSDARG00000098788.2, ENSDARG00000098963.2, ENSDARG00000099447.2, ENSDARG00000101307.3, ENSDARG00000101665.2, ENSDARG00000104057.3, ENSDARG00000112930.1, ENSDARG00000114196.1, ENSDARG00000116009.1	ENSGACG00000017907.1, ENSGACG00000017910.1, ENSGACG00000017911.1, ENSGACG00000017912.1, ENSGACG00000017913.1, ENSGACG00000018689.1	ENSHBUG00000011661.1, ENSHBUG00000020768.1	ENSNBRG00000003783.1, ENSNBRG00000003829.1, ENSNBRG00000006317.1	ENSOABG00000012838.1, ENSOABG00000012840.1, ENSOABG00000015970.1, ENSOABG00000015972.1, ENSOABG00000015975.1, ENSOABG00000015977.1, ENSOABG00000021470.1, ENSOABG00000021471.1, ENSOABG00000021472.1, ENSOABG00000021474.1, ENSOABG00000021477.1, ENSOABG00000021478.1, ENSOABG00000021479.1	ENSONIG00000027334.1, ENSONIG00000031809.1, ENSONIG00000035188.1, ENSONIG00000035314.1, ENSONIG00000035420.1, ENSONIG00000036439.1, ENSONIG00000037375.1, ENSONIG00000037438.1, ENSONIG00000039987.1, ENSONIG00000040089.1, ENSONIG00000040169.1, ENSONIG00000040628.1, ENSONIG00000042523.1	ENSORLG00000004162.2, ENSORLG00000021827.1, ENSORLG00000021889.1, ENSORLG00000022736.1, ENSORLG00000022883.1, ENSORLG00000023281.1, ENSORLG00000024665.1, ENSORLG00000026383.1, ENSORLG00000030362.1	ENSPNYG00000002580.1, ENSPNYG00000018369.1, ENSPNYG00000018414.1	ENSTRUG00000014108.3, ENSTRUG00000020029.2, ENSTRUG00000021983.2, ENSTRUG00000022585.2, ENSTRUG00000025098.2, ENSTRUG00000028342.1, ENSTRUG00000028797.1, ENSTRUG00000029067.1, ENSTRUG00000033156.1		ENSMZEG00005001776.1, ENSMZEG00005001872.1, ENSMZEG00005001880.1, ENSMZEG00005001889.1, ENSMZEG00005001906.1, ENSMZEG00005001921.1, ENSMZEG00005001932.1, ENSMZEG00005001948.1, ENSMZEG00005001963.1, ENSMZEG00005001978.1, ENSMZEG00005001985.1, ENSMZEG00005001993.1, ENSMZEG00005002004.1
OG0000098	ENSACIG00000000074.1, ENSACIG00000001079.1, ENSACIG00000007190.1, ENSACIG00000009905.1, ENSACIG00000010047.1, ENSACIG00000012320.1, ENSACIG00000014018.1, ENSACIG00000018731.1, ENSACIG00000020261.1, ENSACIG00000022159.1, ENSACIG00000022383.1	ENSACLG00000006730.1, ENSACLG00000008756.1, ENSACLG00000011356.1, ENSACLG00000012787.1, ENSACLG00000015344.1, ENSACLG00000018736.1, ENSACLG00000019283.1, ENSACLG00000021879.1, ENSACLG00000025454.1, ENSACLG00000025542.1, ENSACLG00000027537.1			ENSHBUG00000010718.1, ENSHBUG00000017580.1, ENSHBUG00000022798.1	ENSNBRG00000001086.1, ENSNBRG00000001861.1, ENSNBRG00000003728.1, ENSNBRG00000005817.1, ENSNBRG00000006320.1, ENSNBRG00000008844.1, ENSNBRG00000009476.1, ENSNBRG00000009996.1, ENSNBRG00000010025.1, ENSNBRG00000010029.1, ENSNBRG00000011628.1, ENSNBRG00000014517.1, ENSNBRG00000018492.1, ENSNBRG00000018616.1, ENSNBRG00000022088.1	ENSOABG00000000418.1, ENSOABG00000003187.1, ENSOABG00000004071.1, ENSOABG00000004774.1, ENSOABG00000009321.1, ENSOABG00000011368.1, ENSOABG00000013543.1, ENSOABG00000021718.1	ENSONIG00000030257.1, ENSONIG00000042709.1	ENSORLG00000026964.1, ENSORLG00000027070.1, ENSORLG00000027109.1, ENSORLG00000030026.1, ENSORLG00000030141.1	ENSPNYG00000002214.1, ENSPNYG00000006229.1, ENSPNYG00000007182.1, ENSPNYG00000010240.1, ENSPNYG00000013595.1, ENSPNYG00000019061.1	ENSTRUG00000027353.1, ENSTRUG00000028082.1, ENSTRUG00000028202.1, ENSTRUG00000031405.1, ENSTRUG00000032340.1, ENSTRUG00000032775.1, ENSTRUG00000033123.1	ENSG00000134590.14, ENSG00000182195.9, ENSG00000203950.6, ENSG00000212747.5, ENSG00000242265.5	ENSMZEG00005001392.1, ENSMZEG00005005578.1, ENSMZEG00005007727.1, ENSMZEG00005007738.1, ENSMZEG00005007987.1, ENSMZEG00005009316.1, ENSMZEG00005009359.1, ENSMZEG00005010111.1, ENSMZEG00005012272.1, ENSMZEG00005015666.1, ENSMZEG00005017195.1, ENSMZEG00005017370.1, ENSMZEG00005017652.1, ENSMZEG00005018086.1, ENSMZEG00005021018.1, ENSMZEG00005021409.1, ENSMZEG00005021915.1, ENSMZEG00005021989.1, ENS…	ENSMUSG00000051851.5, ENSMUSG00000057615.5, ENSMUSG00000067924.4, ENSMUSG00000067925.4, ENSMUSG00000092035.8, ENSMUSG00000115995.1, ENSMUSG00000116103.1, ENSMUSG00000116363.1
OG0000099	ENSACIG00000000763.1	ENSACLG00000005125.1, ENSACLG00000005129.1, ENSACLG00000005147.1, ENSACLG00000005149.1, ENSACLG00000005152.1, ENSACLG00000005322.1, ENSACLG00000005335.1, ENSACLG00000005629.1, ENSACLG00000005636.1, ENSACLG00000005670.1, ENSACLG00000005702.1, ENSACLG00000005735.1, ENSACLG00000005745.1, ENSACLG00000005756.1, ENSACLG00000006395.1, ENSACLG00000009439.1, ENSACLG00000016710.1, ENSACLG00000023244.1		ENSGACG00000009098.1	ENSHBUG00000004087.1, ENSHBUG00000005656.1, ENSHBUG00000008625.1, ENSHBUG00000017174.1, ENSHBUG00000020268.1, ENSHBUG00000020313.1	ENSNBRG00000000422.1, ENSNBRG00000002917.1, ENSNBRG00000023134.1, ENSNBRG00000023140.1, ENSNBRG00000023150.1, ENSNBRG00000023159.1, ENSNBRG00000023166.1, ENSNBRG00000023172.1, ENSNBRG00000023181.1, ENSNBRG00000023240.1, ENSNBRG00000024047.1	ENSOABG00000000124.1, ENSOABG00000002005.1, ENSOABG00000002008.1, ENSOABG00000002010.1, ENSOABG00000003379.1, ENSOABG00000009145.1, ENSOABG00000009907.1, ENSOABG00000014412.1, ENSOABG00000014417.1, ENSOABG00000014420.1, ENSOABG00000014525.1, ENSOABG00000014527.1, ENSOABG00000014529.1, ENSOABG00000014781.1, ENSOABG00000015106.1, ENSOABG00000015204.1, ENSOABG00000016414.1	ENSONIG00000007707.2, ENSONIG00000008167.2, ENSONIG00000008169.2, ENSONIG00000028133.1, ENSONIG00000028230.1, ENSONIG00000029389.1, ENSONIG00000029602.1, ENSONIG00000029970.1, ENSONIG00000029974.1, ENSONIG00000030550.1, ENSONIG00000030985.1, ENSONIG00000031549.1, ENSONIG00000031868.1, ENSONIG00000032089.1, ENSONIG00000032465.1, ENSONIG00000033937.1, ENSONIG00000035148.1, ENSONIG00000035847.1, ENS…	ENSORLG00000024496.1	ENSPNYG00000004143.1, ENSPNYG00000004163.1, ENSPNYG00000004594.1, ENSPNYG00000016365.1, ENSPNYG00000016461.1			ENSMZEG00005000062.1, ENSMZEG00005000082.1, ENSMZEG00005006364.1, ENSMZEG00005006387.1, ENSMZEG00005006417.1, ENSMZEG00005021041.1, ENSMZEG00005021046.1, ENSMZEG00005021048.1, ENSMZEG00005025976.1, ENSMZEG00005025979.1, ENSMZEG00005028005.1, ENSMZEG00005028006.1, ENSMZEG00005028007.1, ENSMZEG00005028010.1, ENSMZEG00005028012.1
OG0000100	ENSACIG00000003012.1, ENSACIG00000003091.1, ENSACIG00000003237.1, ENSACIG00000003304.1, ENSACIG00000003396.1, ENSACIG00000019455.1, ENSACIG00000020756.1	ENSACLG00000001114.1, ENSACLG00000026584.1, ENSACLG00000026607.1, ENSACLG00000026623.1, ENSACLG00000026631.1, ENSACLG00000026669.1, ENSACLG00000026724.1, ENSACLG00000026760.1, ENSACLG00000026788.1, ENSACLG00000026833.1	ENSDARG00000018521.8, ENSDARG00000022319.10, ENSDARG00000035048.8, ENSDARG00000044336.9, ENSDARG00000044337.6, ENSDARG00000044338.10, ENSDARG00000044343.7, ENSDARG00000044748.7, ENSDARG00000053779.7, ENSDARG00000053813.7, ENSDARG00000053817.8, ENSDARG00000068937.6, ENSDARG00000079294.3, ENSDARG00000092406.4, ENSDARG00000094235.3, ENSDARG00000094505.3, ENSDARG00000105792.2, ENSDARG00000105799.2, E…	ENSGACG00000001876.1, ENSGACG00000005746.1, ENSGACG00000005751.1, ENSGACG00000011423.1	ENSHBUG00000017608.1, ENSHBUG00000019942.1, ENSHBUG00000020065.1, ENSHBUG00000020210.1, ENSHBUG00000020217.1	ENSNBRG00000016508.1, ENSNBRG00000016566.1, ENSNBRG00000023568.1	ENSOABG00000000367.1, ENSOABG00000000379.1, ENSOABG00000000382.1, ENSOABG00000000383.1, ENSOABG00000000384.1, ENSOABG00000000386.1, ENSOABG00000005248.1, ENSOABG00000005249.1, ENSOABG00000012210.1	ENSONIG00000004122.2, ENSONIG00000021332.2, ENSONIG00000027984.1, ENSONIG00000028556.1, ENSONIG00000032511.1, ENSONIG00000032562.1, ENSONIG00000034960.1, ENSONIG00000038323.1, ENSONIG00000040490.1	ENSORLG00000013315.2, ENSORLG00000013323.2, ENSORLG00000022046.1, ENSORLG00000024364.1, ENSORLG00000028434.1, ENSORLG00000030406.1, ENSORLG00000030431.1	ENSPNYG00000002328.1, ENSPNYG00000004332.1, ENSPNYG00000004478.1, ENSPNYG00000004627.1, ENSPNYG00000006263.1, ENSPNYG00000023958.1	ENSTRUG00000007085.3, ENSTRUG00000028378.1, ENSTRUG00000028690.1, ENSTRUG00000028758.1, ENSTRUG00000029200.1, ENSTRUG00000029241.1, ENSTRUG00000030007.1, ENSTRUG00000030679.1, ENSTRUG00000032485.1, ENSTRUG00000033440.1		ENSMZEG00005009523.1, ENSMZEG00005022451.1, ENSMZEG00005022610.1, ENSMZEG00005022770.1, ENSMZEG00005024800.1, ENSMZEG00005024811.1, ENSMZEG00005024814.1, ENSMZEG00005024879.1, ENSMZEG00005024890.1, ENSMZEG00005024891.1, ENSMZEG00005024895.1
OG0000101	ENSACIG00000004418.1, ENSACIG00000005058.1, ENSACIG00000007410.1, ENSACIG00000019204.1	ENSACLG00000000254.1, ENSACLG00000001564.1, ENSACLG00000004224.1, ENSACLG00000017399.1	ENSDARG00000012381.9, ENSDARG00000021924.9, ENSDARG00000029688.9, ENSDARG00000037403.6, ENSDARG00000055723.6, ENSDARG00000056210.7, ENSDARG00000068992.5, ENSDARG00000092362.4, ENSDARG00000114726.1	ENSGACG00000007569.1, ENSGACG00000007903.1, ENSGACG00000010517.1, ENSGACG00000013046.1, ENSGACG00000013048.1, ENSGACG00000013051.1, ENSGACG00000013055.1, ENSGACG00000020117.1	ENSHBUG00000003782.1, ENSHBUG00000010693.1, ENSHBUG00000013676.1, ENSHBUG00000014516.1, ENSHBUG00000021500.1, ENSHBUG00000022182.1	ENSNBRG00000004943.1, ENSNBRG00000006859.1, ENSNBRG00000008819.1, ENSNBRG00000020947.1, ENSNBRG00000022327.1	ENSOABG00000000389.1, ENSOABG00000006132.1, ENSOABG00000011993.1, ENSOABG00000016085.1, ENSOABG00000016086.1, ENSOABG00000017393.1, ENSOABG00000023362.1, ENSOABG00000024832.1	ENSONIG00000002734.2, ENSONIG00000004759.2, ENSONIG00000011144.2, ENSONIG00000028338.1, ENSONIG00000037051.1	ENSORLG00000005316.2, ENSORLG00000006132.2, ENSORLG00000006386.2, ENSORLG00000013520.2, ENSORLG00000026256.1, ENSORLG00000026984.1, ENSORLG00000027683.1, ENSORLG00000028255.1	ENSPNYG00000001834.1, ENSPNYG00000005394.1, ENSPNYG00000008430.1, ENSPNYG00000012752.1, ENSPNYG00000014900.1, ENSPNYG00000023546.1	ENSTRUG00000002548.3, ENSTRUG00000003792.3, ENSTRUG00000019552.2, ENSTRUG00000019608.2, ENSTRUG00000023364.2, ENSTRUG00000024427.2, ENSTRUG00000026260.1, ENSTRUG00000029146.1	ENSG00000109971.14, ENSG00000126803.9, ENSG00000173110.8, ENSG00000204388.7, ENSG00000204389.10, ENSG00000204390.10, ENSG00000206383.8, ENSG00000212866.6, ENSG00000215328.6, ENSG00000224501.5, ENSG00000226704.6, ENSG00000231555.4, ENSG00000232804.5, ENSG00000234258.6, ENSG00000234475.5, ENSG00000235941.5, ENSG00000236251.6, ENSG00000237724.5	ENSMZEG00005001469.1, ENSMZEG00005005040.1, ENSMZEG00005006643.1, ENSMZEG00005012344.1, ENSMZEG00005023674.1, ENSMZEG00005025837.1	ENSMUSG00000007033.4, ENSMUSG00000015656.17, ENSMUSG00000059970.7, ENSMUSG00000090877.3, ENSMUSG00000091971.3
OG0000102	ENSACIG00000001741.1, ENSACIG00000001788.1, ENSACIG00000001848.1, ENSACIG00000001901.1, ENSACIG00000001965.1, ENSACIG00000014022.1, ENSACIG00000014707.1, ENSACIG00000023442.1, ENSACIG00000023452.1	ENSACLG00000003985.1, ENSACLG00000016283.1, ENSACLG00000020738.1, ENSACLG00000023458.1, ENSACLG00000023504.1, ENSACLG00000023544.1, ENSACLG00000023619.1, ENSACLG00000025852.1	ENSDARG00000001870.10, ENSDARG00000002791.11, ENSDARG00000007739.11, ENSDARG00000010472.9, ENSDARG00000018259.9, ENSDARG00000019856.6, ENSDARG00000039131.5, ENSDARG00000040252.6, ENSDARG00000104139.3, ENSDARG00000111818.1, ENSDARG00000115121.1, ENSDARG00000115733.1	ENSGACG00000001959.1, ENSGACG00000009524.1, ENSGACG00000014324.1, ENSGACG00000017683.1	ENSHBUG00000000243.1, ENSHBUG00000000658.1, ENSHBUG00000008041.1, ENSHBUG00000017381.1, ENSHBUG00000021121.1, ENSHBUG00000021178.1, ENSHBUG00000021275.1, ENSHBUG00000021421.1	ENSNBRG00000004921.1, ENSNBRG00000004998.1, ENSNBRG00000005085.1, ENSNBRG00000005416.1, ENSNBRG00000008877.1, ENSNBRG00000017270.1, ENSNBRG00000018647.1, ENSNBRG00000020364.1	ENSOABG00000000354.1, ENSOABG00000001461.1, ENSOABG00000001514.1, ENSOABG00000003032.1, ENSOABG00000014395.1, ENSOABG00000019864.1, ENSOABG00000024974.1	ENSONIG00000012358.2, ENSONIG00000012456.2, ENSONIG00000013081.2, ENSONIG00000015107.2, ENSONIG00000032416.1, ENSONIG00000038668.1	ENSORLG00000002047.2, ENSORLG00000002122.2, ENSORLG00000002639.2, ENSORLG00000007036.2, ENSORLG00000013191.2, ENSORLG00000018557.2	ENSPNYG00000002116.1, ENSPNYG00000018978.1, ENSPNYG00000021779.1, ENSPNYG00000021807.1, ENSPNYG00000021840.1, ENSPNYG00000021866.1, ENSPNYG00000021881.1, ENSPNYG00000022440.1	ENSTRUG00000002904.3, ENSTRUG00000008243.3, ENSTRUG00000012850.3, ENSTRUG00000021425.2	ENSG00000018625.15, ENSG00000075673.11, ENSG00000105409.19, ENSG00000132681.17, ENSG00000163399.16, ENSG00000285505.1	ENSMZEG00005017594.1, ENSMZEG00005017609.1, ENSMZEG00005017626.1, ENSMZEG00005017639.1, ENSMZEG00005017655.1, ENSMZEG00005018388.1, ENSMZEG00005024097.1, ENSMZEG00005025994.1	ENSMUSG00000007097.14, ENSMUSG00000007107.6, ENSMUSG00000022229.3, ENSMUSG00000033161.10, ENSMUSG00000040907.15
OG0000103	ENSACIG00000000717.1, ENSACIG00000000741.1, ENSACIG00000004408.1, ENSACIG00000004426.1, ENSACIG00000004444.1, ENSACIG00000004501.1, ENSACIG00000004521.1, ENSACIG00000015237.1, ENSACIG00000015616.1, ENSACIG00000015684.1, ENSACIG00000020163.1, ENSACIG00000023742.1	ENSACLG00000001609.1, ENSACLG00000002020.1, ENSACLG00000002053.1, ENSACLG00000002110.1, ENSACLG00000005819.1, ENSACLG00000010292.1, ENSACLG00000013950.1, ENSACLG00000016390.1, ENSACLG00000016487.1, ENSACLG00000018321.1, ENSACLG00000027615.1	ENSDARG00000015678.10, ENSDARG00000111120.1	ENSGACG00000001319.1, ENSGACG00000001321.1, ENSGACG00000001322.1, ENSGACG00000012548.1, ENSGACG00000012554.1, ENSGACG00000012556.1, ENSGACG00000012558.1, ENSGACG00000012564.1	ENSHBUG00000010596.1, ENSHBUG00000010945.1, ENSHBUG00000019847.1, ENSHBUG00000022133.1	ENSNBRG00000006386.1, ENSNBRG00000006414.1, ENSNBRG00000014612.1, ENSNBRG00000020744.1, ENSNBRG00000020781.1, ENSNBRG00000020806.1, ENSNBRG00000022075.1, ENSNBRG00000023290.1, ENSNBRG00000024253.1, ENSNBRG00000024365.1	ENSOABG00000000038.1, ENSOABG00000000044.1, ENSOABG00000001208.1, ENSOABG00000001553.1, ENSOABG00000001555.1, ENSOABG00000001556.1, ENSOABG00000003174.1, ENSOABG00000003181.1, ENSOABG00000003641.1, ENSOABG00000003968.1, ENSOABG00000004019.1, ENSOABG00000008572.1, ENSOABG00000012278.1, ENSOABG00000012280.1, ENSOABG00000012284.1, ENSOABG00000012285.1, ENSOABG00000012286.1, ENSOABG00000023790.1	ENSONIG00000002128.2, ENSONIG00000002130.2, ENSONIG00000013227.2, ENSONIG00000015371.2, ENSONIG00000016843.2, ENSONIG00000018790.2, ENSONIG00000032136.1, ENSONIG00000032488.1, ENSONIG00000032717.1, ENSONIG00000033791.1, ENSONIG00000038474.1, ENSONIG00000042915.1, ENSONIG00000042985.1		ENSPNYG00000001584.1, ENSPNYG00000005478.1, ENSPNYG00000013411.1, ENSPNYG00000013452.1, ENSPNYG00000013473.1, ENSPNYG00000023907.1, ENSPNYG00000024019.1	ENSTRUG00000022059.2, ENSTRUG00000023969.2		ENSMZEG00005008283.1, ENSMZEG00005008301.1, ENSMZEG00005008329.1, ENSMZEG00005008344.1, ENSMZEG00005011457.1, ENSMZEG00005011467.1, ENSMZEG00005011487.1, ENSMZEG00005015498.1, ENSMZEG00005021035.1, ENSMZEG00005025987.1, ENSMZEG00005027862.1
OG0000104	ENSACIG00000005236.1, ENSACIG00000023448.1, ENSACIG00000023720.1, ENSACIG00000024007.1, ENSACIG00000024054.1, ENSACIG00000024106.1, ENSACIG00000024108.1, ENSACIG00000024119.1, ENSACIG00000024166.1	ENSACLG00000007677.1, ENSACLG00000007738.1, ENSACLG00000009280.1, ENSACLG00000011615.1, ENSACLG00000013070.1, ENSACLG00000013814.1, ENSACLG00000016019.1, ENSACLG00000016316.1, ENSACLG00000016626.1, ENSACLG00000016642.1, ENSACLG00000016926.1	ENSDARG00000038147.6, ENSDARG00000045143.5, ENSDARG00000069734.5, ENSDARG00000087390.3, ENSDARG00000089087.7, ENSDARG00000097238.3, ENSDARG00000109344.1, ENSDARG00000109554.1, ENSDARG00000113599.1, ENSDARG00000115405.1	ENSGACG00000013871.1, ENSGACG00000013876.1, ENSGACG00000013882.1, ENSGACG00000013891.1, ENSGACG00000013895.1, ENSGACG00000013918.1	ENSHBUG00000004147.1, ENSHBUG00000016300.1, ENSHBUG00000020113.1, ENSHBUG00000020135.1, ENSHBUG00000020675.1, ENSHBUG00000020753.1, ENSHBUG00000020758.1, ENSHBUG00000020803.1	ENSNBRG00000011479.1, ENSNBRG00000012180.1, ENSNBRG00000012185.1, ENSNBRG00000012692.1, ENSNBRG00000014188.1, ENSNBRG00000017797.1	ENSOABG00000004586.1, ENSOABG00000004635.1, ENSOABG00000004647.1, ENSOABG00000017726.1, ENSOABG00000019011.1, ENSOABG00000019012.1, ENSOABG00000019015.1, ENSOABG00000019020.1	ENSONIG00000001473.2, ENSONIG00000001515.2, ENSONIG00000019774.2, ENSONIG00000030982.1, ENSONIG00000032930.1, ENSONIG00000034222.1, ENSONIG00000034901.1, ENSONIG00000039404.1, ENSONIG00000040658.1	ENSORLG00000005283.2, ENSORLG00000025271.1, ENSORLG00000025745.1, ENSORLG00000026120.1, ENSORLG00000030133.1	ENSPNYG00000001507.1, ENSPNYG00000005322.1, ENSPNYG00000006791.1, ENSPNYG00000012081.1, ENSPNYG00000012094.1, ENSPNYG00000012162.1	ENSTRUG00000028550.1	ENSG00000196565.15, ENSG00000213931.7, ENSG00000213934.9, ENSG00000223609.11, ENSG00000244734.4, ENSG00000284931.1	ENSMZEG00005007502.1, ENSMZEG00005019164.1, ENSMZEG00005022005.1, ENSMZEG00005022011.1, ENSMZEG00005022017.1, ENSMZEG00005022056.1, ENSMZEG00005022059.1, ENSMZEG00005022083.1, ENSMZEG00005022097.1	ENSMUSG00000052187.4, ENSMUSG00000052217.6, ENSMUSG00000052305.6, ENSMUSG00000073940.3
OG0000105	ENSACIG00000006047.1, ENSACIG00000007892.1, ENSACIG00000010604.1, ENSACIG00000010660.1, ENSACIG00000010668.1, ENSACIG00000017653.1, ENSACIG00000021185.1	ENSACLG00000003332.1, ENSACLG00000015980.1, ENSACLG00000016025.1, ENSACLG00000016593.1, ENSACLG00000019318.1, ENSACLG00000020260.1, ENSACLG00000025125.1	ENSDARG00000069869.4, ENSDARG00000076807.6, ENSDARG00000094216.3, ENSDARG00000094484.4, ENSDARG00000096026.4, ENSDARG00000097501.3, ENSDARG00000099070.2, ENSDARG00000100568.2, ENSDARG00000100673.2, ENSDARG00000102062.2, ENSDARG00000103341.2, ENSDARG00000103777.2, ENSDARG00000104822.2, ENSDARG00000105075.2, ENSDARG00000105690.2, ENSDARG00000113626.1	ENSGACG00000001009.1, ENSGACG00000002851.1, ENSGACG00000010498.1, ENSGACG00000015807.1, ENSGACG00000018816.1	ENSHBUG00000005951.1, ENSHBUG00000013078.1, ENSHBUG00000017251.1, ENSHBUG00000021003.1	ENSNBRG00000000793.1, ENSNBRG00000002902.1, ENSNBRG00000006125.1, ENSNBRG00000016626.1, ENSNBRG00000020302.1, ENSNBRG00000020968.1, ENSNBRG00000024019.1	ENSOABG00000000341.1, ENSOABG00000008715.1, ENSOABG00000009236.1, ENSOABG00000013736.1, ENSOABG00000016367.1, ENSOABG00000019225.1	ENSONIG00000008297.2, ENSONIG00000015557.2, ENSONIG00000028517.1, ENSONIG00000033530.1, ENSONIG00000033678.1, ENSONIG00000037603.1, ENSONIG00000041032.1, ENSONIG00000042828.1	ENSORLG00000000191.2, ENSORLG00000000262.2, ENSORLG00000011040.2, ENSORLG00000013850.2, ENSORLG00000022677.1, ENSORLG00000024208.1, ENSORLG00000024408.1, ENSORLG00000024652.1, ENSORLG00000025621.1, ENSORLG00000026191.1, ENSORLG00000027982.1, ENSORLG00000028168.1, ENSORLG00000028323.1, ENSORLG00000029027.1, ENSORLG00000030046.1	ENSPNYG00000001708.1, ENSPNYG00000004088.1, ENSPNYG00000005755.1, ENSPNYG00000006306.1, ENSPNYG00000007347.1, ENSPNYG00000007552.1, ENSPNYG00000014735.1, ENSPNYG00000015431.1, ENSPNYG00000019503.1, ENSPNYG00000019549.1	ENSTRUG00000022211.2, ENSTRUG00000030204.1	ENSG00000063587.15, ENSG00000279566.1	ENSMZEG00005003915.1, ENSMZEG00005003929.1, ENSMZEG00005007286.1, ENSMZEG00005010493.1, ENSMZEG00005022181.1, ENSMZEG00005022649.1, ENSMZEG00005024012.1, ENSMZEG00005024602.1	ENSMUSG00000031365.13
OG0000106	ENSACIG00000007424.1, ENSACIG00000007443.1, ENSACIG00000007461.1, ENSACIG00000016947.1, ENSACIG00000016961.1, ENSACIG00000016976.1, ENSACIG00000016993.1, ENSACIG00000020191.1	ENSACLG00000004551.1, ENSACLG00000004630.1, ENSACLG00000004675.1, ENSACLG00000004685.1, ENSACLG00000004714.1, ENSACLG00000004757.1, ENSACLG00000004777.1, ENSACLG00000004802.1, ENSACLG00000005039.1, ENSACLG00000005060.1, ENSACLG00000005109.1, ENSACLG00000017058.1, ENSACLG00000017080.1	ENSDARG00000042880.6, ENSDARG00000087403.4, ENSDARG00000093349.3		ENSHBUG00000001548.1, ENSHBUG00000015570.1, ENSHBUG00000021106.1, ENSHBUG00000021780.1, ENSHBUG00000021826.1, ENSHBUG00000021838.1, ENSHBUG00000021864.1, ENSHBUG00000023244.1	ENSNBRG00000007322.1, ENSNBRG00000007337.1, ENSNBRG00000007352.1, ENSNBRG00000007371.1, ENSNBRG00000007391.1, ENSNBRG00000007418.1, ENSNBRG00000007422.1, ENSNBRG00000007459.1, ENSNBRG00000007484.1	ENSOABG00000000207.1, ENSOABG00000005511.1, ENSOABG00000009156.1, ENSOABG00000009157.1, ENSOABG00000009160.1, ENSOABG00000009163.1, ENSOABG00000009164.1, ENSOABG00000009232.1, ENSOABG00000009238.1, ENSOABG00000009241.1, ENSOABG00000009245.1, ENSOABG00000010280.1, ENSOABG00000010281.1	ENSONIG00000003472.2, ENSONIG00000009068.2, ENSONIG00000009069.2, ENSONIG00000014407.2, ENSONIG00000015140.2, ENSONIG00000015143.2, ENSONIG00000015970.2, ENSONIG00000015971.2, ENSONIG00000027432.1, ENSONIG00000030374.1, ENSONIG00000031439.1, ENSONIG00000032480.1, ENSONIG00000032917.1, ENSONIG00000033007.1, ENSONIG00000035979.1, ENSONIG00000037699.1, ENSONIG00000037825.1, ENSONIG00000039625.1	ENSORLG00000023439.1, ENSORLG00000023858.1, ENSORLG00000024181.1, ENSORLG00000026854.1, ENSORLG00000027542.1, ENSORLG00000027779.1	ENSPNYG00000006894.1, ENSPNYG00000006949.1, ENSPNYG00000006963.1, ENSPNYG00000006983.1, ENSPNYG00000007011.1, ENSPNYG00000012645.1, ENSPNYG00000012713.1, ENSPNYG00000023983.1	ENSTRUG00000017525.3, ENSTRUG00000024110.2, ENSTRUG00000029177.1		ENSMZEG00005001640.1, ENSMZEG00005001652.1, ENSMZEG00005001679.1, ENSMZEG00005001712.1, ENSMZEG00005001730.1, ENSMZEG00005001752.1, ENSMZEG00005001772.1, ENSMZEG00005001804.1, ENSMZEG00005003721.1
OG0000107	ENSACIG00000000051.1, ENSACIG00000004895.1, ENSACIG00000010172.1, ENSACIG00000010762.1, ENSACIG00000016742.1, ENSACIG00000020406.1, ENSACIG00000021818.1, ENSACIG00000022439.1	ENSACLG00000000386.1, ENSACLG00000000676.1, ENSACLG00000013783.1, ENSACLG00000014300.1, ENSACLG00000014320.1, ENSACLG00000021488.1, ENSACLG00000025299.1	ENSDARG00000017742.11, ENSDARG00000025671.10, ENSDARG00000040156.7, ENSDARG00000076508.5, ENSDARG00000077654.6, ENSDARG00000100267.2, ENSDARG00000117152.1	ENSGACG00000000297.1, ENSGACG00000002655.1, ENSGACG00000003043.1, ENSGACG00000003323.1, ENSGACG00000004954.1, ENSGACG00000008757.1, ENSGACG00000012070.1, ENSGACG00000018829.1	ENSHBUG00000004739.1, ENSHBUG00000005266.1, ENSHBUG00000008056.1, ENSHBUG00000010707.1, ENSHBUG00000011533.1, ENSHBUG00000014416.1, ENSHBUG00000020941.1, ENSHBUG00000021021.1	ENSNBRG00000001866.1, ENSNBRG00000007667.1, ENSNBRG00000009022.1, ENSNBRG00000012416.1, ENSNBRG00000012602.1, ENSNBRG00000015838.1, ENSNBRG00000023489.1	ENSOABG00000001929.1, ENSOABG00000003616.1, ENSOABG00000006570.1, ENSOABG00000008373.1, ENSOABG00000009783.1, ENSOABG00000012360.1, ENSOABG00000017702.1, ENSOABG00000017852.1	ENSONIG00000000308.2, ENSONIG00000000755.2, ENSONIG00000003982.2, ENSONIG00000014738.2, ENSONIG00000016874.2, ENSONIG00000016968.2, ENSONIG00000017384.2, ENSONIG00000020285.2	ENSORLG00000000478.2, ENSORLG00000007238.2, ENSORLG00000009866.2, ENSORLG00000010879.2, ENSORLG00000013236.2, ENSORLG00000013266.2, ENSORLG00000014253.2, ENSORLG00000020032.2	ENSPNYG00000003049.1, ENSPNYG00000005053.1, ENSPNYG00000008738.1, ENSPNYG00000011049.1, ENSPNYG00000015798.1, ENSPNYG00000018018.1, ENSPNYG00000019092.1, ENSPNYG00000019962.1	ENSTRUG00000006490.3, ENSTRUG00000011185.3, ENSTRUG00000013670.3, ENSTRUG00000016654.3	ENSG00000113262.16, ENSG00000124493.14, ENSG00000179603.18, ENSG00000196277.16	ENSMZEG00005002311.1, ENSMZEG00005008472.1, ENSMZEG00005010508.1, ENSMZEG00005010691.1, ENSMZEG00005022595.1, ENSMZEG00005023623.1, ENSMZEG00005026226.1, ENSMZEG00005026751.1	ENSMUSG00000000617.14, ENSMUSG00000024211.15, ENSMUSG00000056755.13, ENSMUSG00000063239.17
OG0000108			ENSDARG00000034095.7, ENSDARG00000087518.7, ENSDARG00000087714.5, ENSDARG00000087788.7, ENSDARG00000088245.5, ENSDARG00000088836.5, ENSDARG00000088870.5, ENSDARG00000089179.5, ENSDARG00000089831.5, ENSDARG00000090033.5, ENSDARG00000090192.6, ENSDARG00000090392.4, ENSDARG00000090461.5, ENSDARG00000090734.5, ENSDARG00000091381.6, ENSDARG00000091499.4, ENSDARG00000091746.6, ENSDARG00000092197.5, ENS…
OG0000109	ENSACIG00000001062.1, ENSACIG00000001084.1, ENSACIG00000001099.1, ENSACIG00000001109.1, ENSACIG00000001126.1, ENSACIG00000001150.1, ENSACIG00000001446.1, ENSACIG00000004473.1, ENSACIG00000023319.1	ENSACLG00000007248.1, ENSACLG00000018071.1	ENSDARG00000022938.9, ENSDARG00000069214.5, ENSDARG00000089000.3, ENSDARG00000090592.4, ENSDARG00000109396.1, ENSDARG00000109677.1, ENSDARG00000109836.1, ENSDARG00000109851.1, ENSDARG00000110168.1, ENSDARG00000111108.1, ENSDARG00000111870.1, ENSDARG00000113636.1, ENSDARG00000114249.1, ENSDARG00000114376.1, ENSDARG00000115245.1, ENSDARG00000115995.1, ENSDARG00000116100.1, ENSDARG00000116668.1, ENS…	ENSGACG00000004274.1, ENSGACG00000004279.1, ENSGACG00000004280.1, ENSGACG00000004284.1, ENSGACG00000015361.1, ENSGACG00000017996.1	ENSHBUG00000001363.1, ENSHBUG00000003967.1	ENSNBRG00000006846.1, ENSNBRG00000013018.1, ENSNBRG00000014496.1	ENSOABG00000000414.1, ENSOABG00000000416.1, ENSOABG00000000420.1, ENSOABG00000006558.1, ENSOABG00000009886.1, ENSOABG00000021063.1, ENSOABG00000021065.1	ENSONIG00000014584.2, ENSONIG00000020710.2, ENSONIG00000020712.2, ENSONIG00000032571.1, ENSONIG00000032677.1, ENSONIG00000035553.1, ENSONIG00000035579.1	ENSORLG00000015604.2, ENSORLG00000015609.2, ENSORLG00000015622.2, ENSORLG00000019804.2, ENSORLG00000022096.1, ENSORLG00000022626.1, ENSORLG00000023770.1, ENSORLG00000024477.1, ENSORLG00000025407.1, ENSORLG00000025619.1, ENSORLG00000026588.1, ENSORLG00000027386.1, ENSORLG00000028309.1, ENSORLG00000028478.1	ENSPNYG00000004991.1, ENSPNYG00000022635.1	ENSTRUG00000004059.3, ENSTRUG00000004890.3, ENSTRUG00000004891.3, ENSTRUG00000025464.2, ENSTRUG00000029680.1	ENSG00000135569.4, ENSG00000146385.1, ENSG00000146399.2, ENSG00000237110.2	ENSMZEG00005014950.1, ENSMZEG00005023626.1, ENSMZEG00005026466.1	ENSMUSG00000037424.6, ENSMUSG00000045111.5, ENSMUSG00000056379.3, ENSMUSG00000059763.4, ENSMUSG00000069708.3, ENSMUSG00000095171.1, ENSMUSG00000095569.1, ENSMUSG00000095647.1, ENSMUSG00000096442.1, ENSMUSG00000100004.1, ENSMUSG00000100186.1, ENSMUSG00000100689.1, ENSMUSG00000100950.1
OG0000110	ENSACIG00000002655.1, ENSACIG00000010633.1, ENSACIG00000011854.1, ENSACIG00000013513.1, ENSACIG00000020265.1, ENSACIG00000023605.1, ENSACIG00000024195.1	ENSACLG00000005032.1, ENSACLG00000007240.1, ENSACLG00000009693.1, ENSACLG00000013600.1, ENSACLG00000016020.1, ENSACLG00000018415.1, ENSACLG00000022919.1	ENSDARG00000002411.13, ENSDARG00000013221.11, ENSDARG00000032344.7, ENSDARG00000032761.8, ENSDARG00000032868.9, ENSDARG00000074233.6, ENSDARG00000109835.1, ENSDARG00000110575.1, ENSDARG00000112137.1	ENSGACG00000007191.2, ENSGACG00000007263.1, ENSGACG00000008183.1, ENSGACG00000013825.1, ENSGACG00000015515.1, ENSGACG00000016235.1, ENSGACG00000019526.1	ENSHBUG00000001043.1, ENSHBUG00000006427.1, ENSHBUG00000011891.1, ENSHBUG00000013805.1, ENSHBUG00000014429.1, ENSHBUG00000015053.1, ENSHBUG00000021116.1	ENSNBRG00000000846.1, ENSNBRG00000006662.1, ENSNBRG00000007416.1, ENSNBRG00000010191.1, ENSNBRG00000013158.1, ENSNBRG00000024397.1	ENSOABG00000014143.1, ENSOABG00000015771.1, ENSOABG00000018680.1, ENSOABG00000021484.1, ENSOABG00000022730.1, ENSOABG00000022905.1, ENSOABG00000023551.1	ENSONIG00000001548.2, ENSONIG00000003869.2, ENSONIG00000009986.2, ENSONIG00000010458.2, ENSONIG00000012712.2, ENSONIG00000015095.2, ENSONIG00000018626.2	ENSORLG00000004643.3, ENSORLG00000005439.2, ENSORLG00000008341.2, ENSORLG00000009796.2, ENSORLG00000009983.2, ENSORLG00000010308.2, ENSORLG00000022636.1	ENSPNYG00000003553.1, ENSPNYG00000007527.1, ENSPNYG00000009643.1, ENSPNYG00000012821.1, ENSPNYG00000013235.1, ENSPNYG00000017013.1, ENSPNYG00000020996.1	ENSTRUG00000001133.3, ENSTRUG00000006287.3, ENSTRUG00000010334.3, ENSTRUG00000011028.3, ENSTRUG00000013545.3, ENSTRUG00000015440.3, ENSTRUG00000018562.3	ENSG00000065989.16, ENSG00000105650.22, ENSG00000113448.19, ENSG00000184588.18, ENSG00000285188.1	ENSMZEG00005003607.1, ENSMZEG00005005989.1, ENSMZEG00005009333.1, ENSMZEG00005013787.1, ENSMZEG00005016516.1, ENSMZEG00005018432.1, ENSMZEG00005019025.1	ENSMUSG00000021699.17, ENSMUSG00000028525.16, ENSMUSG00000031842.15, ENSMUSG00000032177.17, ENSMUSG00000111773.2
OG0000111	ENSACIG00000008240.1, ENSACIG00000008275.1, ENSACIG00000008369.1, ENSACIG00000008679.1, ENSACIG00000008692.1, ENSACIG00000008703.1, ENSACIG00000024217.1	ENSACLG00000013875.1, ENSACLG00000013904.1, ENSACLG00000013946.1, ENSACLG00000013978.1, ENSACLG00000013998.1, ENSACLG00000014010.1, ENSACLG00000014040.1, ENSACLG00000014139.1, ENSACLG00000014251.1, ENSACLG00000014534.1, ENSACLG00000014542.1, ENSACLG00000015781.1, ENSACLG00000015865.1, ENSACLG00000015905.1	ENSDARG00000086254.4	ENSGACG00000012920.1	ENSHBUG00000000874.1, ENSHBUG00000009800.1, ENSHBUG00000014794.1, ENSHBUG00000014808.1, ENSHBUG00000014821.1, ENSHBUG00000014832.1, ENSHBUG00000014902.1, ENSHBUG00000014914.1, ENSHBUG00000018958.1, ENSHBUG00000019596.1	ENSNBRG00000003227.1, ENSNBRG00000003405.1, ENSNBRG00000003423.1, ENSNBRG00000003443.1, ENSNBRG00000003492.1, ENSNBRG00000008294.1, ENSNBRG00000009269.1, ENSNBRG00000009868.1, ENSNBRG00000009890.1, ENSNBRG00000009923.1, ENSNBRG00000009934.1, ENSNBRG00000009949.1	ENSOABG00000010296.1, ENSOABG00000010298.1, ENSOABG00000010301.1, ENSOABG00000010303.1, ENSOABG00000011922.1	ENSONIG00000008095.2, ENSONIG00000008096.2, ENSONIG00000008097.2, ENSONIG00000008193.2, ENSONIG00000008274.2, ENSONIG00000008276.2, ENSONIG00000029285.1, ENSONIG00000031956.1, ENSONIG00000031981.1, ENSONIG00000032622.1, ENSONIG00000036509.1, ENSONIG00000038102.1, ENSONIG00000040366.1	ENSORLG00000018685.2, ENSORLG00000024006.1, ENSORLG00000024603.1, ENSORLG00000025893.1, ENSORLG00000026601.1, ENSORLG00000027247.1, ENSORLG00000027655.1, ENSORLG00000027784.1	ENSPNYG00000001548.1, ENSPNYG00000001559.1, ENSPNYG00000008465.1, ENSPNYG00000008540.1, ENSPNYG00000008551.1, ENSPNYG00000008568.1, ENSPNYG00000008588.1, ENSPNYG00000008650.1, ENSPNYG00000008679.1, ENSPNYG00000024264.1	ENSTRUG00000022953.2, ENSTRUG00000025679.2, ENSTRUG00000025737.2	ENSG00000114455.13	ENSMZEG00005019912.1, ENSMZEG00005019919.1, ENSMZEG00005019926.1, ENSMZEG00005019935.1, ENSMZEG00005019937.1, ENSMZEG00005019942.1, ENSMZEG00005019948.1, ENSMZEG00005019958.1, ENSMZEG00005019995.1, ENSMZEG00005020578.1
OG0000112	ENSACIG00000003047.1, ENSACIG00000003065.1, ENSACIG00000003070.1, ENSACIG00000015515.1, ENSACIG00000024025.1	ENSACLG00000008925.1, ENSACLG00000008927.1, ENSACLG00000008932.1, ENSACLG00000008940.1, ENSACLG00000008951.1, ENSACLG00000008957.1, ENSACLG00000008960.1, ENSACLG00000008963.1, ENSACLG00000008965.1, ENSACLG00000008968.1, ENSACLG00000008982.1, ENSACLG00000008989.1, ENSACLG00000009084.1, ENSACLG00000009094.1, ENSACLG00000009164.1	ENSDARG00000057142.3, ENSDARG00000103252.2, ENSDARG00000103866.2	ENSGACG00000014274.1, ENSGACG00000019352.1	ENSHBUG00000000105.1, ENSHBUG00000003963.1, ENSHBUG00000003971.1, ENSHBUG00000004189.1, ENSHBUG00000004200.1, ENSHBUG00000004206.1, ENSHBUG00000006600.1, ENSHBUG00000008669.1, ENSHBUG00000013279.1, ENSHBUG00000013314.1, ENSHBUG00000013325.1	ENSNBRG00000000686.1, ENSNBRG00000008356.1, ENSNBRG00000019326.1, ENSNBRG00000019343.1, ENSNBRG00000019351.1, ENSNBRG00000019367.1, ENSNBRG00000019378.1, ENSNBRG00000019388.1, ENSNBRG00000019396.1, ENSNBRG00000019411.1, ENSNBRG00000019432.1	ENSOABG00000011888.1, ENSOABG00000011889.1, ENSOABG00000011890.1, ENSOABG00000011891.1, ENSOABG00000011892.1, ENSOABG00000011894.1, ENSOABG00000016469.1, ENSOABG00000016853.1, ENSOABG00000023052.1, ENSOABG00000023059.1, ENSOABG00000023060.1, ENSOABG00000023061.1	ENSONIG00000013369.2, ENSONIG00000020899.2, ENSONIG00000020900.2, ENSONIG00000021231.2, ENSONIG00000032214.1, ENSONIG00000032787.1, ENSONIG00000035888.1, ENSONIG00000038841.1, ENSONIG00000039057.1	ENSORLG00000000518.2, ENSORLG00000024161.1, ENSORLG00000024359.1, ENSORLG00000030087.1	ENSPNYG00000004574.1, ENSPNYG00000009554.1, ENSPNYG00000009563.1, ENSPNYG00000016880.1, ENSPNYG00000021921.1, ENSPNYG00000021936.1, ENSPNYG00000021948.1, ENSPNYG00000021952.1, ENSPNYG00000021967.1, ENSPNYG00000021979.1			ENSMZEG00005010997.1, ENSMZEG00005014495.1, ENSMZEG00005014500.1, ENSMZEG00005014513.1, ENSMZEG00005014518.1, ENSMZEG00005014527.1, ENSMZEG00005014532.1, ENSMZEG00005014536.1, ENSMZEG00005014540.1, ENSMZEG00005014545.1, ENSMZEG00005014561.1
OG0000113	ENSACIG00000001295.1, ENSACIG00000001532.1, ENSACIG00000002300.1, ENSACIG00000006879.1, ENSACIG00000013908.1, ENSACIG00000018127.1, ENSACIG00000021938.1	ENSACLG00000008119.1, ENSACLG00000014773.1, ENSACLG00000020978.1, ENSACLG00000021084.1, ENSACLG00000027183.1, ENSACLG00000027882.1	ENSDARG00000005159.11, ENSDARG00000007807.9, ENSDARG00000021488.9, ENSDARG00000028800.8, ENSDARG00000038011.7, ENSDARG00000076742.5, ENSDARG00000089829.4, ENSDARG00000103984.2	ENSGACG00000002991.1, ENSGACG00000009526.1, ENSGACG00000011019.1, ENSGACG00000011515.1, ENSGACG00000011632.1, ENSGACG00000014532.1	ENSHBUG00000002909.1, ENSHBUG00000005183.1, ENSHBUG00000009451.1, ENSHBUG00000011278.1, ENSHBUG00000012927.1, ENSHBUG00000017280.1, ENSHBUG00000021678.1	ENSNBRG00000001900.1, ENSNBRG00000002515.1, ENSNBRG00000008098.1, ENSNBRG00000012037.1, ENSNBRG00000015536.1, ENSNBRG00000020727.1, ENSNBRG00000022769.1	ENSOABG00000000173.1, ENSOABG00000000337.1, ENSOABG00000002553.1, ENSOABG00000007683.1, ENSOABG00000009406.1, ENSOABG00000015380.1, ENSOABG00000018688.1	ENSONIG00000005316.2, ENSONIG00000009703.2, ENSONIG00000015825.2, ENSONIG00000016937.2, ENSONIG00000017152.2, ENSONIG00000019845.2, ENSONIG00000037759.1	ENSORLG00000001410.2, ENSORLG00000003522.2, ENSORLG00000007739.2, ENSORLG00000008792.2, ENSORLG00000010835.2, ENSORLG00000010886.2, ENSORLG00000011002.2	ENSPNYG00000002421.1, ENSPNYG00000004091.1, ENSPNYG00000011847.1, ENSPNYG00000015261.1, ENSPNYG00000018250.1, ENSPNYG00000019653.1, ENSPNYG00000019678.1	ENSTRUG00000011477.3, ENSTRUG00000012544.3, ENSTRUG00000016212.3, ENSTRUG00000016768.3, ENSTRUG00000018136.3, ENSTRUG00000019554.2, ENSTRUG00000027446.1	ENSG00000008256.16, ENSG00000100055.21, ENSG00000105443.15, ENSG00000108669.16, ENSG00000268465.1	ENSMZEG00005003544.1, ENSMZEG00005003908.1, ENSMZEG00005008872.1, ENSMZEG00005013194.1, ENSMZEG00005016272.1, ENSMZEG00005019173.1, ENSMZEG00005023300.1	ENSMUSG00000003269.17, ENSMUSG00000017132.17, ENSMUSG00000018001.18, ENSMUSG00000018008.8
OG0000114	ENSACIG00000000032.1, ENSACIG00000000453.1, ENSACIG00000002541.1, ENSACIG00000008616.1, ENSACIG00000017092.1, ENSACIG00000020957.1, ENSACIG00000024105.1	ENSACLG00000006444.1, ENSACLG00000011037.1, ENSACLG00000017863.1, ENSACLG00000023609.1, ENSACLG00000026412.1	ENSDARG00000011407.11, ENSDARG00000012405.10, ENSDARG00000020007.9, ENSDARG00000024847.10, ENSDARG00000031678.8, ENSDARG00000035809.6, ENSDARG00000069093.6, ENSDARG00000111202.1, ENSDARG00000116113.1	ENSGACG00000002409.1, ENSGACG00000003112.1, ENSGACG00000003361.1, ENSGACG00000005143.1, ENSGACG00000006511.1, ENSGACG00000006819.1, ENSGACG00000014923.1	ENSHBUG00000005415.1, ENSHBUG00000007919.1, ENSHBUG00000011436.1, ENSHBUG00000018298.1, ENSHBUG00000019130.1, ENSHBUG00000020378.1, ENSHBUG00000022083.1	ENSNBRG00000006458.1, ENSNBRG00000006663.1, ENSNBRG00000016673.1, ENSNBRG00000017096.1, ENSNBRG00000023099.1, ENSNBRG00000024309.1	ENSOABG00000001674.1, ENSOABG00000002023.1, ENSOABG00000014664.1, ENSOABG00000016309.1, ENSOABG00000016904.1, ENSOABG00000019042.1, ENSOABG00000024138.1	ENSONIG00000004630.2, ENSONIG00000005146.2, ENSONIG00000006366.2, ENSONIG00000007142.2, ENSONIG00000007944.2, ENSONIG00000010792.2, ENSONIG00000017019.2	ENSORLG00000000079.2, ENSORLG00000004319.2, ENSORLG00000005102.2, ENSORLG00000011273.2, ENSORLG00000012738.2, ENSORLG00000014658.2, ENSORLG00000017013.2	ENSPNYG00000003644.1, ENSPNYG00000008421.1, ENSPNYG00000012812.1, ENSPNYG00000014391.1, ENSPNYG00000016239.1, ENSPNYG00000019240.1, ENSPNYG00000019493.1	ENSTRUG00000002092.3, ENSTRUG00000007520.3, ENSTRUG00000010345.3, ENSTRUG00000013913.3, ENSTRUG00000015407.3	ENSG00000108821.14, ENSG00000139219.19, ENSG00000164692.18, ENSG00000168542.16, ENSG00000204262.14	ENSMZEG00005005660.1, ENSMZEG00005006568.1, ENSMZEG00005008145.1, ENSMZEG00005014706.1, ENSMZEG00005015382.1, ENSMZEG00005018722.1, ENSMZEG00005026136.1	ENSMUSG00000001506.10, ENSMUSG00000022483.17, ENSMUSG00000026042.16, ENSMUSG00000026043.18, ENSMUSG00000029661.16
OG0000115	ENSACIG00000004675.1, ENSACIG00000011930.1, ENSACIG00000013925.1, ENSACIG00000015783.1, ENSACIG00000016027.1, ENSACIG00000017397.1, ENSACIG00000021107.1	ENSACLG00000001229.1, ENSACLG00000011671.1, ENSACLG00000013282.1, ENSACLG00000017545.1, ENSACLG00000018933.1, ENSACLG00000019592.1, ENSACLG00000021545.1	ENSDARG00000004378.12, ENSDARG00000005941.8, ENSDARG00000008107.12, ENSDARG00000011370.12, ENSDARG00000025319.9	ENSGACG00000004157.1, ENSGACG00000005548.1, ENSGACG00000005767.1, ENSGACG00000006450.1, ENSGACG00000010180.1, ENSGACG00000011349.1, ENSGACG00000017071.1	ENSHBUG00000003523.1, ENSHBUG00000006907.1, ENSHBUG00000007505.1, ENSHBUG00000012210.1, ENSHBUG00000016658.1, ENSHBUG00000018891.1, ENSHBUG00000021963.1	ENSNBRG00000000427.1, ENSNBRG00000001659.1, ENSNBRG00000007194.1, ENSNBRG00000009820.1, ENSNBRG00000010599.1, ENSNBRG00000011225.1, ENSNBRG00000014747.1, ENSNBRG00000023178.1	ENSOABG00000003515.1, ENSOABG00000005334.1, ENSOABG00000006240.1, ENSOABG00000007991.1, ENSOABG00000012624.1, ENSOABG00000015645.1, ENSOABG00000022179.1	ENSONIG00000001335.2, ENSONIG00000002248.2, ENSONIG00000006089.2, ENSONIG00000006882.2, ENSONIG00000011372.2, ENSONIG00000016547.2, ENSONIG00000032220.1	ENSORLG00000006714.2, ENSORLG00000011084.2, ENSORLG00000011192.2, ENSORLG00000013453.2, ENSORLG00000016183.2, ENSORLG00000017875.2, ENSORLG00000018018.2	ENSPNYG00000001250.1, ENSPNYG00000006607.1, ENSPNYG00000009397.1, ENSPNYG00000010964.1, ENSPNYG00000015680.1, ENSPNYG00000016098.1, ENSPNYG00000021857.1	ENSTRUG00000003054.3, ENSTRUG00000003538.3, ENSTRUG00000005980.3, ENSTRUG00000009803.3, ENSTRUG00000012570.3, ENSTRUG00000014739.3, ENSTRUG00000018366.3	ENSG00000000938.13, ENSG00000010810.17, ENSG00000176105.14, ENSG00000197122.11	ENSMZEG00005001467.1, ENSMZEG00005001875.1, ENSMZEG00005004034.1, ENSMZEG00005006002.1, ENSMZEG00005015722.1, ENSMZEG00005020115.1, ENSMZEG00005023436.1	ENSMUSG00000014932.15, ENSMUSG00000019843.14, ENSMUSG00000027646.15, ENSMUSG00000028874.14
OG0000116	ENSACIG00000016548.1, ENSACIG00000023449.1	ENSACLG00000012766.1, ENSACLG00000012808.1, ENSACLG00000012839.1, ENSACLG00000013516.1, ENSACLG00000013529.1, ENSACLG00000013540.1, ENSACLG00000013557.1, ENSACLG00000013592.1, ENSACLG00000013612.1, ENSACLG00000013622.1, ENSACLG00000013642.1, ENSACLG00000013659.1, ENSACLG00000013715.1	ENSDARG00000098732.2, ENSDARG00000114798.1	ENSGACG00000010323.1	ENSHBUG00000001174.1, ENSHBUG00000015300.1, ENSHBUG00000015323.1, ENSHBUG00000015476.1, ENSHBUG00000021326.1, ENSHBUG00000021373.1, ENSHBUG00000021396.1	ENSNBRG00000001283.1, ENSNBRG00000001298.1, ENSNBRG00000001348.1, ENSNBRG00000001398.1, ENSNBRG00000001436.1, ENSNBRG00000001494.1, ENSNBRG00000001524.1, ENSNBRG00000001562.1, ENSNBRG00000001592.1	ENSOABG00000000903.1, ENSOABG00000000980.1, ENSOABG00000001405.1, ENSOABG00000001406.1, ENSOABG00000001407.1, ENSOABG00000001409.1, ENSOABG00000001441.1, ENSOABG00000001503.1, ENSOABG00000022945.1, ENSOABG00000022949.1, ENSOABG00000022975.1, ENSOABG00000022988.1, ENSOABG00000022996.1	ENSONIG00000010898.2, ENSONIG00000010901.2, ENSONIG00000031648.1, ENSONIG00000031814.1, ENSONIG00000037232.1, ENSONIG00000037378.1, ENSONIG00000038125.1, ENSONIG00000039372.1, ENSONIG00000039407.1, ENSONIG00000041515.1, ENSONIG00000043134.1	ENSORLG00000028144.1, ENSORLG00000029362.1	ENSPNYG00000001275.1, ENSPNYG00000008115.1, ENSPNYG00000008135.1, ENSPNYG00000008160.1, ENSPNYG00000008210.1, ENSPNYG00000008232.1, ENSPNYG00000008254.1, ENSPNYG00000008271.1, ENSPNYG00000008304.1, ENSPNYG00000008319.1	ENSTRUG00000005993.3, ENSTRUG00000008774.3, ENSTRUG00000031142.1, ENSTRUG00000032466.1, ENSTRUG00000032550.1, ENSTRUG00000032720.1, ENSTRUG00000033059.1		ENSMZEG00005001893.1, ENSMZEG00005001912.1, ENSMZEG00005001935.1, ENSMZEG00005001950.1, ENSMZEG00005001971.1, ENSMZEG00005002002.1, ENSMZEG00005002086.1, ENSMZEG00005002103.1, ENSMZEG00005002119.1, ENSMZEG00005002141.1, ENSMZEG00005002157.1, ENSMZEG00005002180.1, ENSMZEG00005002221.1, ENSMZEG00005002232.1
OG0000117	ENSACIG00000007979.1, ENSACIG00000009140.1, ENSACIG00000010517.1, ENSACIG00000012443.1, ENSACIG00000013952.1, ENSACIG00000016001.1, ENSACIG00000018724.1	ENSACLG00000002466.1, ENSACLG00000007550.1, ENSACLG00000008766.1, ENSACLG00000018393.1, ENSACLG00000021116.1, ENSACLG00000022023.1, ENSACLG00000022471.1	ENSDARG00000018328.10, ENSDARG00000021309.10, ENSDARG00000026845.11, ENSDARG00000094673.3, ENSDARG00000113341.1, ENSDARG00000116058.1	ENSGACG00000001206.1, ENSGACG00000003630.1, ENSGACG00000005413.1, ENSGACG00000005670.1, ENSGACG00000009574.1, ENSGACG00000009667.1, ENSGACG00000009938.1	ENSHBUG00000005847.1, ENSHBUG00000007206.1, ENSHBUG00000010167.1, ENSHBUG00000014710.1, ENSHBUG00000018961.1, ENSHBUG00000020089.1, ENSHBUG00000022920.1	ENSNBRG00000004961.1, ENSNBRG00000005480.1, ENSNBRG00000007550.1, ENSNBRG00000018580.1, ENSNBRG00000019773.1, ENSNBRG00000020653.1, ENSNBRG00000022888.1	ENSOABG00000004530.1, ENSOABG00000004765.1, ENSOABG00000005610.1, ENSOABG00000012766.1, ENSOABG00000018920.1, ENSOABG00000020739.1, ENSOABG00000024669.1	ENSONIG00000012272.2, ENSONIG00000018884.2, ENSONIG00000020448.2, ENSONIG00000031907.1, ENSONIG00000032497.1, ENSONIG00000040478.1, ENSONIG00000042680.1	ENSORLG00000002742.2, ENSORLG00000008072.2, ENSORLG00000012619.2, ENSORLG00000018833.2, ENSORLG00000019911.2, ENSORLG00000027727.1	ENSPNYG00000000432.1, ENSPNYG00000006351.1, ENSPNYG00000009317.1, ENSPNYG00000011381.1, ENSPNYG00000015253.1, ENSPNYG00000016821.1, ENSPNYG00000022862.1	ENSTRUG00000010942.3, ENSTRUG00000011944.3, ENSTRUG00000013021.3, ENSTRUG00000021194.2, ENSTRUG00000027503.1	ENSG00000067560.12, ENSG00000143878.10, ENSG00000155366.17, ENSG00000173156.7	ENSMZEG00005000393.1, ENSMZEG00005003594.1, ENSMZEG00005006954.1, ENSMZEG00005010160.1, ENSMZEG00005011907.1, ENSMZEG00005021303.1, ENSMZEG00005027126.1, ENSMZEG00005027165.1	ENSMUSG00000002233.13, ENSMUSG00000007815.13, ENSMUSG00000036463.8, ENSMUSG00000041845.11, ENSMUSG00000054364.5
OG0000118			ENSDARG00000054252.7, ENSDARG00000054254.7, ENSDARG00000054261.8, ENSDARG00000076345.2, ENSDARG00000086732.4, ENSDARG00000091796.4, ENSDARG00000092399.2, ENSDARG00000093266.3, ENSDARG00000093785.2, ENSDARG00000094261.3, ENSDARG00000094490.2, ENSDARG00000094997.2, ENSDARG00000095035.4, ENSDARG00000095156.4, ENSDARG00000095620.3, ENSDARG00000095748.2, ENSDARG00000096070.3, ENSDARG00000096086.3, ENS…
OG0000119	ENSACIG00000000869.1, ENSACIG00000010329.1, ENSACIG00000013545.1, ENSACIG00000014538.1, ENSACIG00000016990.1, ENSACIG00000021870.1	ENSACLG00000000545.1, ENSACLG00000002047.1, ENSACLG00000009296.1, ENSACLG00000012862.1, ENSACLG00000014901.1, ENSACLG00000023826.1, ENSACLG00000024996.1	ENSDARG00000011065.12, ENSDARG00000014273.11, ENSDARG00000043010.9, ENSDARG00000053617.9, ENSDARG00000056206.8, ENSDARG00000071395.8, ENSDARG00000100089.3, ENSDARG00000116258.1	ENSGACG00000001606.1, ENSGACG00000002892.1, ENSGACG00000010879.1, ENSGACG00000016075.1, ENSGACG00000020905.1	ENSHBUG00000000193.1, ENSHBUG00000009394.1, ENSHBUG00000010141.1, ENSHBUG00000010615.1, ENSHBUG00000012759.1, ENSHBUG00000018479.1, ENSHBUG00000022193.1	ENSNBRG00000000269.1, ENSNBRG00000003328.1, ENSNBRG00000004409.1, ENSNBRG00000009303.1, ENSNBRG00000016936.1, ENSNBRG00000018371.1	ENSOABG00000002491.1, ENSOABG00000004864.1, ENSOABG00000006219.1, ENSOABG00000009530.1, ENSOABG00000010854.1, ENSOABG00000013546.1, ENSOABG00000018072.1	ENSONIG00000008917.2, ENSONIG00000011488.2, ENSONIG00000015850.2, ENSONIG00000016392.2, ENSONIG00000017842.2, ENSONIG00000041261.1	ENSORLG00000000246.2, ENSORLG00000000900.2, ENSORLG00000004170.2, ENSORLG00000005088.2, ENSORLG00000010682.2, ENSORLG00000012861.2, ENSORLG00000019918.2	ENSPNYG00000000344.1, ENSPNYG00000001224.1, ENSPNYG00000004616.1, ENSPNYG00000009213.1, ENSPNYG00000009250.1, ENSPNYG00000009960.1	ENSTRUG00000003332.3, ENSTRUG00000006806.3, ENSTRUG00000007478.3, ENSTRUG00000007602.3, ENSTRUG00000016081.3, ENSTRUG00000018591.3, ENSTRUG00000032565.1	ENSG00000058404.20, ENSG00000070808.16, ENSG00000145349.17, ENSG00000148660.20	ENSMZEG00005003411.1, ENSMZEG00005012477.1, ENSMZEG00005021510.1, ENSMZEG00005021826.1, ENSMZEG00005024927.1, ENSMZEG00005024975.1, ENSMZEG00005025569.1, ENSMZEG00005027361.1	ENSMUSG00000021820.18, ENSMUSG00000024617.16, ENSMUSG00000053819.16, ENSMUSG00000057897.14
OG0000120	ENSACIG00000006465.1	ENSACLG00000005021.1, ENSACLG00000005472.1, ENSACLG00000007512.1, ENSACLG00000007543.1, ENSACLG00000014666.1, ENSACLG00000014925.1, ENSACLG00000016866.1, ENSACLG00000019297.1, ENSACLG00000019579.1, ENSACLG00000026352.1	ENSDARG00000109460.1, ENSDARG00000109743.1, ENSDARG00000110949.1, ENSDARG00000111309.1, ENSDARG00000111522.1, ENSDARG00000112918.1, ENSDARG00000113834.1, ENSDARG00000113858.1, ENSDARG00000114158.1, ENSDARG00000114317.1	ENSGACG00000000172.1, ENSGACG00000000540.1, ENSGACG00000000857.1, ENSGACG00000001724.1, ENSGACG00000002598.1, ENSGACG00000019238.1			ENSOABG00000023861.1	ENSONIG00000027111.1, ENSONIG00000027500.1, ENSONIG00000027618.1, ENSONIG00000027717.1, ENSONIG00000028309.1, ENSONIG00000028713.1, ENSONIG00000029068.1, ENSONIG00000029080.1, ENSONIG00000029498.1, ENSONIG00000029511.1, ENSONIG00000029707.1, ENSONIG00000029885.1, ENSONIG00000030061.1, ENSONIG00000030487.1, ENSONIG00000030556.1, ENSONIG00000030764.1, ENSONIG00000030783.1, ENSONIG00000031008.1, ENS…	ENSORLG00000028050.1				ENSMZEG00005005658.1, ENSMZEG00005009475.1, ENSMZEG00005012203.1
OG0000121												ENSG00000188403.7, ENSG00000211934.3, ENSG00000211935.3, ENSG00000211945.2, ENSG00000211950.2, ENSG00000211961.3, ENSG00000211968.3, ENSG00000211973.2, ENSG00000270505.1, ENSG00000275148.2, ENSG00000277282.1, ENSG00000280411.1, ENSG00000281179.1, ENSG00000281990.1, ENSG00000282122.1, ENSG00000282213.1, ENSG00000282284.1, ENSG00000282337.1, ENSG00000282350.1, ENSG00000282399.1, ENSG00000282550.1, …		ENSMUSG00000076666.2, ENSMUSG00000076695.7, ENSMUSG00000076709.2, ENSMUSG00000076710.2, ENSMUSG00000093894.1, ENSMUSG00000093896.2, ENSMUSG00000093955.2, ENSMUSG00000094051.6, ENSMUSG00000094075.1, ENSMUSG00000094087.1, ENSMUSG00000094088.2, ENSMUSG00000094102.1, ENSMUSG00000094124.5, ENSMUSG00000094198.2, ENSMUSG00000094241.2, ENSMUSG00000094322.2, ENSMUSG00000094502.5, ENSMUSG00000094509.1, ENS…
OG0000122	ENSACIG00000000065.1, ENSACIG00000000066.1, ENSACIG00000007666.1, ENSACIG00000009184.1, ENSACIG00000009330.1, ENSACIG00000009359.1, ENSACIG00000012454.1	ENSACLG00000007244.1, ENSACLG00000008346.1, ENSACLG00000017236.1, ENSACLG00000017248.1	ENSDARG00000020292.9, ENSDARG00000062357.7, ENSDARG00000062471.5, ENSDARG00000077626.3, ENSDARG00000079446.6, ENSDARG00000099464.2, ENSDARG00000110549.1, ENSDARG00000112763.1, ENSDARG00000113234.1	ENSGACG00000003478.1, ENSGACG00000003481.1, ENSGACG00000005373.1, ENSGACG00000009393.1, ENSGACG00000009569.1, ENSGACG00000019120.1	ENSHBUG00000000145.1, ENSHBUG00000000195.1, ENSHBUG00000007504.1, ENSHBUG00000010212.1, ENSHBUG00000011257.1, ENSHBUG00000013618.1, ENSHBUG00000013660.1	ENSNBRG00000007617.1, ENSNBRG00000011857.1, ENSNBRG00000011866.1, ENSNBRG00000018567.1, ENSNBRG00000020067.1, ENSNBRG00000021293.1, ENSNBRG00000021329.1	ENSOABG00000008037.1, ENSOABG00000018274.1, ENSOABG00000020118.1, ENSOABG00000020751.1, ENSOABG00000023552.1, ENSOABG00000023555.1	ENSONIG00000009959.2, ENSONIG00000014675.2, ENSONIG00000016939.2, ENSONIG00000020349.2, ENSONIG00000030060.1, ENSONIG00000036941.1, ENSONIG00000042621.1	ENSORLG00000007985.2, ENSORLG00000007990.2, ENSORLG00000008062.2, ENSORLG00000009142.2, ENSORLG00000021803.1, ENSORLG00000027193.1	ENSPNYG00000000620.1, ENSPNYG00000000630.1, ENSPNYG00000006283.1, ENSPNYG00000012029.1, ENSPNYG00000016834.1, ENSPNYG00000017410.1, ENSPNYG00000017420.1	ENSTRUG00000006186.3, ENSTRUG00000018281.3, ENSTRUG00000020466.2, ENSTRUG00000026858.1, ENSTRUG00000030074.1, ENSTRUG00000030232.1, ENSTRUG00000032427.1	ENSG00000163377.16, ENSG00000183662.11, ENSG00000198673.10	ENSMZEG00005003551.1, ENSMZEG00005011559.1, ENSMZEG00005011576.1, ENSMZEG00005018225.1, ENSMZEG00005026260.1, ENSMZEG00005026261.1, ENSMZEG00005027166.1	ENSMUSG00000044071.9, ENSMUSG00000046500.8, ENSMUSG00000055865.8, ENSMUSG00000059187.12
OG0000123				ENSGACG00000000004.1, ENSGACG00000000026.1, ENSGACG00000000041.1, ENSGACG00000000050.1, ENSGACG00000000051.1, ENSGACG00000000132.1, ENSGACG00000000157.1, ENSGACG00000000174.1, ENSGACG00000000179.1, ENSGACG00000000187.1, ENSGACG00000000221.1, ENSGACG00000000287.1, ENSGACG00000000322.1, ENSGACG00000000386.1, ENSGACG00000000395.1, ENSGACG00000000403.1, ENSGACG00000000414.1, ENSGACG00000000530.1, ENS…
OG0000124	ENSACIG00000001804.1, ENSACIG00000001832.1, ENSACIG00000003223.1, ENSACIG00000003439.1, ENSACIG00000009997.1, ENSACIG00000011380.1, ENSACIG00000012065.1, ENSACIG00000013512.1, ENSACIG00000013581.1, ENSACIG00000016218.1, ENSACIG00000019189.1, ENSACIG00000021485.1, ENSACIG00000023411.1	ENSACLG00000002811.1, ENSACLG00000006745.1, ENSACLG00000013870.1, ENSACLG00000014552.1, ENSACLG00000015122.1, ENSACLG00000015685.1, ENSACLG00000017907.1, ENSACLG00000019871.1	ENSDARG00000109729.1		ENSHBUG00000008806.1, ENSHBUG00000020000.1, ENSHBUG00000021095.1	ENSNBRG00000001629.1, ENSNBRG00000003569.1, ENSNBRG00000017679.1	ENSOABG00000003264.1, ENSOABG00000003335.1, ENSOABG00000004031.1, ENSOABG00000006640.1, ENSOABG00000006863.1, ENSOABG00000008692.1, ENSOABG00000020220.1	ENSONIG00000027919.1, ENSONIG00000029025.1, ENSONIG00000029293.1, ENSONIG00000029313.1, ENSONIG00000032223.1, ENSONIG00000034444.1, ENSONIG00000035504.1, ENSONIG00000035998.1, ENSONIG00000038208.1, ENSONIG00000039573.1, ENSONIG00000040626.1, ENSONIG00000042339.1	ENSORLG00000012667.2, ENSORLG00000020512.2, ENSORLG00000021888.1, ENSORLG00000022168.1, ENSORLG00000022783.1, ENSORLG00000024401.1, ENSORLG00000024624.1, ENSORLG00000025873.1, ENSORLG00000026518.1, ENSORLG00000027062.1, ENSORLG00000028293.1, ENSORLG00000029301.1, ENSORLG00000029306.1, ENSORLG00000029817.1	ENSPNYG00000000544.1, ENSPNYG00000001982.1, ENSPNYG00000003002.1, ENSPNYG00000003024.1, ENSPNYG00000003088.1, ENSPNYG00000003325.1, ENSPNYG00000014826.1	ENSTRUG00000029758.1, ENSTRUG00000030937.1	ENSG00000240563.2	ENSMZEG00005000142.1, ENSMZEG00005000666.1, ENSMZEG00005001462.1, ENSMZEG00005002659.1, ENSMZEG00005004956.1, ENSMZEG00005006825.1, ENSMZEG00005010573.1, ENSMZEG00005014393.1, ENSMZEG00005015366.1, ENSMZEG00005020773.1, ENSMZEG00005021581.1, ENSMZEG00005022886.1, ENSMZEG00005024706.1, ENSMZEG00005025723.1	ENSMUSG00000087166.9
OG0000125	ENSACIG00000003620.1, ENSACIG00000006882.1, ENSACIG00000007368.1, ENSACIG00000021937.1, ENSACIG00000022057.1, ENSACIG00000022175.1, ENSACIG00000022324.1, ENSACIG00000022471.1, ENSACIG00000022535.1, ENSACIG00000023194.1	ENSACLG00000011205.1, ENSACLG00000011226.1, ENSACLG00000011256.1, ENSACLG00000011559.1, ENSACLG00000011568.1, ENSACLG00000011584.1, ENSACLG00000011648.1, ENSACLG00000011665.1, ENSACLG00000011678.1, ENSACLG00000011689.1, ENSACLG00000011841.1, ENSACLG00000012694.1	ENSDARG00000056180.7, ENSDARG00000061903.6, ENSDARG00000091990.3, ENSDARG00000098225.2, ENSDARG00000098546.2, ENSDARG00000101083.2	ENSGACG00000010322.1, ENSGACG00000010326.1, ENSGACG00000010337.1	ENSHBUG00000005438.1, ENSHBUG00000006363.1	ENSNBRG00000001251.1, ENSNBRG00000001380.1, ENSNBRG00000004470.1, ENSNBRG00000004540.1, ENSNBRG00000004555.1, ENSNBRG00000004664.1	ENSOABG00000001501.1, ENSOABG00000021727.1, ENSOABG00000021730.1, ENSOABG00000022830.1, ENSOABG00000022831.1, ENSOABG00000022833.1	ENSONIG00000010905.2, ENSONIG00000010917.2, ENSONIG00000028979.1, ENSONIG00000033018.1, ENSONIG00000036429.1, ENSONIG00000037307.1, ENSONIG00000038033.1, ENSONIG00000039332.1	ENSORLG00000005587.2, ENSORLG00000005596.2, ENSORLG00000005602.2, ENSORLG00000005616.2, ENSORLG00000022128.1, ENSORLG00000028177.1	ENSPNYG00000001989.1, ENSPNYG00000002023.1, ENSPNYG00000008176.1, ENSPNYG00000008195.1, ENSPNYG00000011664.1, ENSPNYG00000011790.1, ENSPNYG00000013932.1, ENSPNYG00000014022.1, ENSPNYG00000014114.1	ENSTRUG00000019797.2, ENSTRUG00000029804.1, ENSTRUG00000030596.1, ENSTRUG00000030789.1		ENSMZEG00005002738.1, ENSMZEG00005002764.1, ENSMZEG00005002872.1, ENSMZEG00005002923.1, ENSMZEG00005002943.1, ENSMZEG00005003024.1, ENSMZEG00005003034.1, ENSMZEG00005003056.1, ENSMZEG00005003075.1, ENSMZEG00005003104.1, ENSMZEG00005003147.1, ENSMZEG00005003171.1, ENSMZEG00005003208.1, ENSMZEG00005026046.1
OG0000126	ENSACIG00000005573.1, ENSACIG00000005587.1, ENSACIG00000012061.1, ENSACIG00000020231.1	ENSACLG00000001777.1, ENSACLG00000001790.1, ENSACLG00000001800.1, ENSACLG00000001833.1, ENSACLG00000001869.1, ENSACLG00000001886.1, ENSACLG00000001892.1, ENSACLG00000001896.1, ENSACLG00000001909.1, ENSACLG00000001927.1, ENSACLG00000003763.1, ENSACLG00000003776.1, ENSACLG00000006534.1, ENSACLG00000017422.1, ENSACLG00000017433.1	ENSDARG00000041333.8, ENSDARG00000074205.5, ENSDARG00000090099.5, ENSDARG00000092823.3	ENSGACG00000001202.1, ENSGACG00000018058.1, ENSGACG00000018970.1, ENSGACG00000018973.1, ENSGACG00000018974.1, ENSGACG00000018975.1, ENSGACG00000018976.1, ENSGACG00000018977.1, ENSGACG00000018978.1	ENSHBUG00000000685.1, ENSHBUG00000005035.1, ENSHBUG00000011192.1, ENSHBUG00000015375.1, ENSHBUG00000015908.1, ENSHBUG00000018072.1, ENSHBUG00000023569.1	ENSNBRG00000000688.1, ENSNBRG00000000701.1, ENSNBRG00000005554.1, ENSNBRG00000005577.1, ENSNBRG00000005692.1, ENSNBRG00000020330.1, ENSNBRG00000020521.1, ENSNBRG00000024202.1	ENSOABG00000010031.1, ENSOABG00000010032.1, ENSOABG00000010034.1, ENSOABG00000012398.1, ENSOABG00000015239.1, ENSOABG00000020761.1, ENSOABG00000020774.1, ENSOABG00000020776.1	ENSONIG00000000503.2, ENSONIG00000007916.2, ENSONIG00000018721.2, ENSONIG00000018722.2, ENSONIG00000020390.2, ENSONIG00000027998.1, ENSONIG00000031303.1, ENSONIG00000032422.1, ENSONIG00000033649.1, ENSONIG00000035330.1, ENSONIG00000035473.1, ENSONIG00000039497.1	ENSORLG00000018965.2, ENSORLG00000026065.1	ENSPNYG00000000776.1, ENSPNYG00000007322.1, ENSPNYG00000007332.1, ENSPNYG00000007341.1, ENSPNYG00000018374.1, ENSPNYG00000023577.1, ENSPNYG00000023733.1			ENSMZEG00005020557.1, ENSMZEG00005020560.1, ENSMZEG00005020563.1, ENSMZEG00005020565.1, ENSMZEG00005020569.1, ENSMZEG00005020576.1, ENSMZEG00005020584.1, ENSMZEG00005020588.1, ENSMZEG00005020592.1, ENSMZEG00005020600.1
OG0000127	ENSACIG00000006175.1, ENSACIG00000006213.1, ENSACIG00000010426.1, ENSACIG00000010700.1, ENSACIG00000010717.1, ENSACIG00000010740.1, ENSACIG00000018749.1, ENSACIG00000022579.1	ENSACLG00000006852.1, ENSACLG00000011078.1, ENSACLG00000012538.1, ENSACLG00000012588.1, ENSACLG00000015557.1, ENSACLG00000027550.1	ENSDARG00000040921.6, ENSDARG00000060655.6, ENSDARG00000073901.4, ENSDARG00000074607.3, ENSDARG00000078349.4, ENSDARG00000079269.4, ENSDARG00000087575.3, ENSDARG00000089602.4, ENSDARG00000101189.2, ENSDARG00000109240.1, ENSDARG00000109658.1, ENSDARG00000110173.1, ENSDARG00000111399.1, ENSDARG00000111833.1	ENSGACG00000001182.1, ENSGACG00000007447.1, ENSGACG00000007449.1, ENSGACG00000007451.1, ENSGACG00000007454.1, ENSGACG00000007511.1	ENSHBUG00000002006.1, ENSHBUG00000015236.1, ENSHBUG00000015254.1, ENSHBUG00000016709.1, ENSHBUG00000020628.1	ENSNBRG00000002903.1, ENSNBRG00000002916.1, ENSNBRG00000002920.1, ENSNBRG00000010375.1, ENSNBRG00000010389.1, ENSNBRG00000012771.1, ENSNBRG00000012790.1, ENSNBRG00000014288.1, ENSNBRG00000014316.1, ENSNBRG00000014719.1	ENSOABG00000001135.1, ENSOABG00000006463.1, ENSOABG00000014066.1, ENSOABG00000014707.1	ENSONIG00000012894.2, ENSONIG00000013725.2, ENSONIG00000018048.2, ENSONIG00000021079.2, ENSONIG00000027280.1, ENSONIG00000029675.1, ENSONIG00000033654.1, ENSONIG00000033729.1, ENSONIG00000038154.1, ENSONIG00000043113.1	ENSORLG00000026701.1, ENSORLG00000029438.1	ENSPNYG00000000269.1, ENSPNYG00000000270.1, ENSPNYG00000003687.1, ENSPNYG00000007644.1, ENSPNYG00000010472.1, ENSPNYG00000011108.1, ENSPNYG00000021326.1, ENSPNYG00000024018.1	ENSTRUG00000027122.1, ENSTRUG00000027660.1, ENSTRUG00000030944.1, ENSTRUG00000031495.1, ENSTRUG00000031643.1, ENSTRUG00000031877.1		ENSMZEG00005010450.1, ENSMZEG00005011744.1, ENSMZEG00005019094.1, ENSMZEG00005022204.1, ENSMZEG00005028093.1	ENSMUSG00000045868.12, ENSMUSG00000078606.8
OG0000128	ENSACIG00000006758.1, ENSACIG00000011563.1, ENSACIG00000011606.1, ENSACIG00000011789.1, ENSACIG00000011932.1, ENSACIG00000012416.1, ENSACIG00000012612.1, ENSACIG00000023574.1	ENSACLG00000010860.1, ENSACLG00000012715.1, ENSACLG00000012809.1, ENSACLG00000013179.1, ENSACLG00000014196.1, ENSACLG00000014295.1, ENSACLG00000016816.1, ENSACLG00000018024.1, ENSACLG00000018589.1	ENSDARG00000008835.10, ENSDARG00000041645.6, ENSDARG00000041685.8, ENSDARG00000056314.8, ENSDARG00000074764.3, ENSDARG00000075737.5, ENSDARG00000078183.4, ENSDARG00000078757.5, ENSDARG00000093199.4, ENSDARG00000100979.2, ENSDARG00000115205.1, ENSDARG00000115817.1, ENSDARG00000116005.1	ENSGACG00000005067.1, ENSGACG00000005083.1, ENSGACG00000005228.1	ENSHBUG00000003505.1, ENSHBUG00000019509.1, ENSHBUG00000020058.1	ENSNBRG00000000537.1, ENSNBRG00000001097.1, ENSNBRG00000002636.1, ENSNBRG00000003912.1	ENSOABG00000003354.1, ENSOABG00000004303.1, ENSOABG00000014572.1, ENSOABG00000021889.1, ENSOABG00000022031.1	ENSONIG00000012460.2, ENSONIG00000012967.2, ENSONIG00000012970.2, ENSONIG00000014773.2, ENSONIG00000033074.1, ENSONIG00000034179.1, ENSONIG00000034338.1, ENSONIG00000035111.1, ENSONIG00000036040.1, ENSONIG00000036349.1, ENSONIG00000042281.1	ENSORLG00000009954.2, ENSORLG00000009995.2, ENSORLG00000010010.2, ENSORLG00000018607.2, ENSORLG00000022208.1, ENSORLG00000023081.1, ENSORLG00000025635.1, ENSORLG00000026740.1, ENSORLG00000030198.1	ENSPNYG00000016544.1, ENSPNYG00000021330.1, ENSPNYG00000024134.1	ENSTRUG00000010826.3	ENSG00000126838.10, ENSG00000166535.20, ENSG00000175899.15	ENSMZEG00005009277.1, ENSMZEG00005009392.1, ENSMZEG00005009809.1, ENSMZEG00005010847.1, ENSMZEG00005012623.1, ENSMZEG00005013721.1, ENSMZEG00005019073.1, ENSMZEG00005019358.1, ENSMZEG00005026603.1	ENSMUSG00000030111.9, ENSMUSG00000030131.8, ENSMUSG00000030359.14, ENSMUSG00000059908.9, ENSMUSG00000108022.1
OG0000129	ENSACIG00000011711.1, ENSACIG00000019567.1	ENSACLG00000000597.1, ENSACLG00000001865.1, ENSACLG00000002680.1, ENSACLG00000002685.1, ENSACLG00000004998.1, ENSACLG00000005921.1, ENSACLG00000007654.1, ENSACLG00000008092.1, ENSACLG00000012352.1, ENSACLG00000014642.1, ENSACLG00000015536.1, ENSACLG00000015732.1, ENSACLG00000019417.1, ENSACLG00000019519.1, ENSACLG00000020926.1, ENSACLG00000022877.1, ENSACLG00000022966.1, ENSACLG00000023425.1, ENS…		ENSGACG00000000624.1	ENSHBUG00000007584.1, ENSHBUG00000008975.1, ENSHBUG00000023204.1	ENSNBRG00000007566.1, ENSNBRG00000012007.1, ENSNBRG00000018819.1, ENSNBRG00000018843.1, ENSNBRG00000024357.1	ENSOABG00000010582.1	ENSONIG00000014030.2, ENSONIG00000027191.1, ENSONIG00000028437.1, ENSONIG00000030161.1, ENSONIG00000030321.1, ENSONIG00000030486.1, ENSONIG00000031083.1, ENSONIG00000031274.1, ENSONIG00000031411.1, ENSONIG00000031513.1, ENSONIG00000031873.1, ENSONIG00000032311.1, ENSONIG00000032957.1, ENSONIG00000033065.1, ENSONIG00000033311.1, ENSONIG00000033696.1, ENSONIG00000034221.1, ENSONIG00000034728.1, ENS…	ENSORLG00000022033.1, ENSORLG00000022560.1, ENSORLG00000022855.1, ENSORLG00000024565.1, ENSORLG00000024692.1, ENSORLG00000028297.1, ENSORLG00000028816.1, ENSORLG00000028985.1, ENSORLG00000028997.1				ENSMZEG00005014234.1, ENSMZEG00005014775.1, ENSMZEG00005015165.1, ENSMZEG00005018679.1, ENSMZEG00005027329.1
OG0000130	ENSACIG00000000887.1, ENSACIG00000010145.1, ENSACIG00000010803.1, ENSACIG00000022061.1, ENSACIG00000022276.1, ENSACIG00000023631.1	ENSACLG00000017536.1, ENSACLG00000018637.1, ENSACLG00000019062.1, ENSACLG00000022610.1, ENSACLG00000024804.1, ENSACLG00000026832.1	ENSDARG00000009677.13, ENSDARG00000041926.7, ENSDARG00000076796.5, ENSDARG00000099323.2, ENSDARG00000102216.2, ENSDARG00000111101.1, ENSDARG00000111729.1	ENSGACG00000001161.1, ENSGACG00000001405.1, ENSGACG00000006210.1, ENSGACG00000017128.2, ENSGACG00000020108.1, ENSGACG00000020694.1	ENSHBUG00000000771.1, ENSHBUG00000003817.1, ENSHBUG00000004815.1, ENSHBUG00000014129.1, ENSHBUG00000021592.1, ENSHBUG00000021892.1	ENSNBRG00000006920.1, ENSNBRG00000006952.1, ENSNBRG00000010746.1, ENSNBRG00000019848.1, ENSNBRG00000021684.1, ENSNBRG00000022832.1, ENSNBRG00000024355.1	ENSOABG00000001948.1, ENSOABG00000011384.1, ENSOABG00000011392.1, ENSOABG00000013350.1, ENSOABG00000017989.1, ENSOABG00000021575.1, ENSOABG00000025199.1	ENSONIG00000000315.2, ENSONIG00000002786.2, ENSONIG00000004683.2, ENSONIG00000005194.2, ENSONIG00000008304.2, ENSONIG00000008942.2, ENSONIG00000038009.1	ENSORLG00000001913.2, ENSORLG00000005470.2, ENSORLG00000006845.2, ENSORLG00000007626.2, ENSORLG00000011180.2	ENSPNYG00000009187.1, ENSPNYG00000013351.1, ENSPNYG00000015386.1, ENSPNYG00000015715.1, ENSPNYG00000016525.1, ENSPNYG00000020632.1, ENSPNYG00000023798.1	ENSTRUG00000001498.3, ENSTRUG00000009694.3, ENSTRUG00000016826.3, ENSTRUG00000018374.3, ENSTRUG00000029168.1	ENSG00000075711.21, ENSG00000082458.12, ENSG00000132535.21, ENSG00000150672.17	ENSMZEG00005004850.1, ENSMZEG00005005742.1, ENSMZEG00005013877.1, ENSMZEG00005017060.1, ENSMZEG00005023233.1, ENSMZEG00005025235.1, ENSMZEG00005025242.1, ENSMZEG00005027766.1	ENSMUSG00000000881.12, ENSMUSG00000020886.17, ENSMUSG00000022770.17, ENSMUSG00000052572.19
OG0000131	ENSACIG00000000902.1, ENSACIG00000006500.1, ENSACIG00000010072.1, ENSACIG00000019596.1, ENSACIG00000020761.1, ENSACIG00000022562.1	ENSACLG00000001287.1, ENSACLG00000003058.1, ENSACLG00000012191.1, ENSACLG00000014075.1, ENSACLG00000025753.1, ENSACLG00000025894.1	ENSDARG00000005775.10, ENSDARG00000018032.11, ENSDARG00000034588.10, ENSDARG00000062744.7, ENSDARG00000086819.6, ENSDARG00000098738.2, ENSDARG00000113568.1	ENSGACG00000000664.1, ENSGACG00000003521.1, ENSGACG00000005450.1, ENSGACG00000007545.1, ENSGACG00000008449.1, ENSGACG00000013923.1, ENSGACG00000014830.1	ENSHBUG00000005618.1, ENSHBUG00000006732.1, ENSHBUG00000009892.1, ENSHBUG00000022167.1, ENSHBUG00000023371.1	ENSNBRG00000005380.1, ENSNBRG00000012055.1, ENSNBRG00000013577.1, ENSNBRG00000014258.1, ENSNBRG00000017323.1, ENSNBRG00000022307.1	ENSOABG00000006283.1, ENSOABG00000015094.1, ENSOABG00000017503.1, ENSOABG00000018528.1, ENSOABG00000019193.1, ENSOABG00000019248.1	ENSONIG00000007880.2, ENSONIG00000008862.2, ENSONIG00000009190.2, ENSONIG00000011823.2, ENSONIG00000011915.2, ENSONIG00000019136.2	ENSORLG00000003411.2, ENSORLG00000006930.2, ENSORLG00000011619.2, ENSORLG00000016955.2, ENSORLG00000019133.2	ENSPNYG00000002743.1, ENSPNYG00000003561.1, ENSPNYG00000015858.1, ENSPNYG00000018500.1, ENSPNYG00000021794.1, ENSPNYG00000022365.1	ENSTRUG00000000432.3, ENSTRUG00000000558.3, ENSTRUG00000002374.3, ENSTRUG00000010095.3, ENSTRUG00000015715.3, ENSTRUG00000018547.3, ENSTRUG00000032053.1	ENSG00000007314.12, ENSG00000136531.17, ENSG00000144285.21, ENSG00000153253.18, ENSG00000169432.18, ENSG00000196876.18	ENSMZEG00005000344.1, ENSMZEG00005003079.1, ENSMZEG00005006202.1, ENSMZEG00005006656.1, ENSMZEG00005007579.1, ENSMZEG00005018065.1	ENSMUSG00000001027.7, ENSMUSG00000023033.14, ENSMUSG00000057182.15, ENSMUSG00000064329.13, ENSMUSG00000075316.11, ENSMUSG00000075318.13
OG0000132	ENSACIG00000001143.1, ENSACIG00000001483.1, ENSACIG00000001502.1, ENSACIG00000001524.1, ENSACIG00000001539.1	ENSACLG00000002004.1, ENSACLG00000002016.1, ENSACLG00000002032.1, ENSACLG00000002072.1, ENSACLG00000002126.1, ENSACLG00000002162.1, ENSACLG00000002181.1, ENSACLG00000002186.1, ENSACLG00000002190.1, ENSACLG00000002199.1, ENSACLG00000002213.1, ENSACLG00000002261.1, ENSACLG00000002276.1, ENSACLG00000002309.1, ENSACLG00000002319.1	ENSDARG00000089404.4, ENSDARG00000093569.4	ENSGACG00000012600.1	ENSHBUG00000001014.1, ENSHBUG00000014764.1, ENSHBUG00000014774.1, ENSHBUG00000014800.1, ENSHBUG00000014803.1, ENSHBUG00000014819.1, ENSHBUG00000014853.1, ENSHBUG00000014888.1, ENSHBUG00000018245.1	ENSNBRG00000006281.1, ENSNBRG00000011550.1, ENSNBRG00000011593.1, ENSNBRG00000011663.1, ENSNBRG00000011688.1	ENSOABG00000004364.1, ENSOABG00000004367.1, ENSOABG00000004370.1, ENSOABG00000004377.1, ENSOABG00000004383.1, ENSOABG00000004387.1, ENSOABG00000004394.1, ENSOABG00000004395.1, ENSOABG00000004397.1, ENSOABG00000004400.1, ENSOABG00000004404.1, ENSOABG00000004407.1, ENSOABG00000006499.1	ENSONIG00000001472.2, ENSONIG00000001475.2, ENSONIG00000007487.2, ENSONIG00000007488.2, ENSONIG00000007491.2, ENSONIG00000011771.2, ENSONIG00000027900.1, ENSONIG00000031421.1, ENSONIG00000031536.1, ENSONIG00000032835.1, ENSONIG00000033389.1, ENSONIG00000036692.1, ENSONIG00000039636.1, ENSONIG00000040033.1	ENSORLG00000022853.1, ENSORLG00000026673.1, ENSORLG00000030019.1	ENSPNYG00000013133.1, ENSPNYG00000015742.1, ENSPNYG00000015761.1, ENSPNYG00000015797.1, ENSPNYG00000023749.1	ENSTRUG00000002774.3, ENSTRUG00000026231.1		ENSMZEG00005008453.1, ENSMZEG00005008465.1, ENSMZEG00005008485.1, ENSMZEG00005008504.1, ENSMZEG00005008528.1, ENSMZEG00005008541.1, ENSMZEG00005008551.1, ENSMZEG00005008565.1, ENSMZEG00005008576.1, ENSMZEG00005008590.1, ENSMZEG00005008615.1
OG0000133	ENSACIG00000006989.1, ENSACIG00000007390.1, ENSACIG00000007669.1, ENSACIG00000018028.1, ENSACIG00000020930.1, ENSACIG00000022774.1	ENSACLG00000001015.1, ENSACLG00000003952.1, ENSACLG00000004210.1, ENSACLG00000016298.1, ENSACLG00000017770.1, ENSACLG00000019525.1, ENSACLG00000020807.1	ENSDARG00000000103.12, ENSDARG00000001014.14, ENSDARG00000009782.9, ENSDARG00000063295.8, ENSDARG00000073732.6, ENSDARG00000100972.2	ENSGACG00000006070.1, ENSGACG00000007073.1, ENSGACG00000011600.1, ENSGACG00000014959.1, ENSGACG00000019168.1, ENSGACG00000019284.1, ENSGACG00000019298.1	ENSHBUG00000003172.1, ENSHBUG00000003422.1, ENSHBUG00000005049.1, ENSHBUG00000018598.1, ENSHBUG00000020558.1, ENSHBUG00000021084.1, ENSHBUG00000022142.1	ENSNBRG00000002041.1, ENSNBRG00000002329.1, ENSNBRG00000002642.1, ENSNBRG00000009432.1, ENSNBRG00000010730.1, ENSNBRG00000020427.1	ENSOABG00000001274.1, ENSOABG00000002950.1, ENSOABG00000004528.1, ENSOABG00000016495.1, ENSOABG00000018638.1, ENSOABG00000020923.1, ENSOABG00000020953.1	ENSONIG00000006492.2, ENSONIG00000008128.2, ENSONIG00000008299.2, ENSONIG00000009489.2, ENSONIG00000018217.2, ENSONIG00000018235.2, ENSONIG00000018867.2	ENSORLG00000010926.2, ENSORLG00000013536.2, ENSORLG00000016200.2	ENSPNYG00000001361.1, ENSPNYG00000002550.1, ENSPNYG00000005302.1, ENSPNYG00000010014.1, ENSPNYG00000016788.1, ENSPNYG00000017010.1, ENSPNYG00000020696.1	ENSTRUG00000000581.3, ENSTRUG00000001884.3, ENSTRUG00000004910.3, ENSTRUG00000010006.3, ENSTRUG00000010806.3, ENSTRUG00000015194.3	ENSG00000100345.22, ENSG00000105357.18, ENSG00000133026.13, ENSG00000133392.18, ENSG00000276480.5	ENSMZEG00005000404.1, ENSMZEG00005000820.1, ENSMZEG00005000908.1, ENSMZEG00005002935.1, ENSMZEG00005004747.1, ENSMZEG00005009756.1, ENSMZEG00005016220.1	ENSMUSG00000018830.10, ENSMUSG00000020900.15, ENSMUSG00000022443.17, ENSMUSG00000030739.18
OG0000134	ENSACIG00000012961.1, ENSACIG00000013006.1, ENSACIG00000018525.1, ENSACIG00000018559.1, ENSACIG00000021160.1, ENSACIG00000022981.1, ENSACIG00000023185.1	ENSACLG00000004000.1, ENSACLG00000010874.1, ENSACLG00000010987.1, ENSACLG00000018170.1, ENSACLG00000018882.1, ENSACLG00000027084.1, ENSACLG00000027140.1	ENSDARG00000002831.12, ENSDARG00000003395.12, ENSDARG00000052061.7, ENSDARG00000052063.8, ENSDARG00000055009.8, ENSDARG00000104110.2	ENSGACG00000003532.1, ENSGACG00000003548.1, ENSGACG00000004438.1, ENSGACG00000004458.1, ENSGACG00000013912.1, ENSGACG00000013929.1, ENSGACG00000018775.1, ENSGACG00000018779.1	ENSHBUG00000002622.1, ENSHBUG00000012909.1, ENSHBUG00000016876.1, ENSHBUG00000022334.1	ENSNBRG00000001224.1, ENSNBRG00000004731.1, ENSNBRG00000006604.1, ENSNBRG00000006640.1, ENSNBRG00000016792.1	ENSOABG00000014998.1, ENSOABG00000021568.1, ENSOABG00000022146.1, ENSOABG00000022154.1	ENSONIG00000001058.2, ENSONIG00000004997.2, ENSONIG00000014329.2, ENSONIG00000014346.2, ENSONIG00000028918.1, ENSONIG00000039576.1	ENSORLG00000009315.2, ENSORLG00000009416.3, ENSORLG00000018010.2, ENSORLG00000026823.1	ENSPNYG00000009368.1, ENSPNYG00000009524.1, ENSPNYG00000009914.1, ENSPNYG00000015574.1, ENSPNYG00000015626.1, ENSPNYG00000019765.1, ENSPNYG00000019987.1	ENSTRUG00000006458.3, ENSTRUG00000009825.3, ENSTRUG00000010428.3, ENSTRUG00000025315.2, ENSTRUG00000031294.1, ENSTRUG00000031835.1	ENSG00000081052.13, ENSG00000134871.19, ENSG00000169031.20, ENSG00000187498.16, ENSG00000188153.14, ENSG00000197565.16	ENSMZEG00005000072.1, ENSMZEG00005000127.1, ENSMZEG00005000220.1, ENSMZEG00005022396.1, ENSMZEG00005024227.1, ENSMZEG00005024905.1, ENSMZEG00005025521.1, ENSMZEG00005025522.1	ENSMUSG00000031273.16, ENSMUSG00000031274.16, ENSMUSG00000031502.11, ENSMUSG00000031503.13, ENSMUSG00000067158.9, ENSMUSG00000079465.8, ENSMUSG00000116510.1
OG0000135	ENSACIG00000016897.1, ENSACIG00000016905.1, ENSACIG00000016923.1, ENSACIG00000016940.1, ENSACIG00000021733.1	ENSACLG00000011370.1, ENSACLG00000014093.1, ENSACLG00000014126.1, ENSACLG00000014194.1, ENSACLG00000018578.1, ENSACLG00000018613.1, ENSACLG00000018624.1, ENSACLG00000018635.1, ENSACLG00000018733.1, ENSACLG00000018761.1, ENSACLG00000018830.1	ENSDARG00000036767.8, ENSDARG00000058685.7, ENSDARG00000078731.4	ENSGACG00000019933.1	ENSHBUG00000000477.1, ENSHBUG00000005029.1, ENSHBUG00000006010.1, ENSHBUG00000009805.1, ENSHBUG00000011992.1, ENSHBUG00000015213.1	ENSNBRG00000000458.1, ENSNBRG00000000480.1, ENSNBRG00000002293.1, ENSNBRG00000003579.1, ENSNBRG00000003610.1, ENSNBRG00000006297.1, ENSNBRG00000006318.1, ENSNBRG00000006339.1, ENSNBRG00000011044.1, ENSNBRG00000011067.1, ENSNBRG00000011088.1	ENSOABG00000003684.1, ENSOABG00000005636.1, ENSOABG00000005637.1, ENSOABG00000012055.1, ENSOABG00000015676.1, ENSOABG00000016872.1, ENSOABG00000017959.1, ENSOABG00000020359.1, ENSOABG00000021779.1	ENSONIG00000006396.2, ENSONIG00000019899.2, ENSONIG00000020199.2, ENSONIG00000020799.2, ENSONIG00000020874.2, ENSONIG00000027327.1, ENSONIG00000028034.1, ENSONIG00000028181.1, ENSONIG00000029815.1, ENSONIG00000029866.1, ENSONIG00000029971.1, ENSONIG00000030634.1, ENSONIG00000033154.1, ENSONIG00000034098.1, ENSONIG00000035068.1, ENSONIG00000040395.1, ENSONIG00000041831.1, ENSONIG00000042871.1		ENSPNYG00000000961.1, ENSPNYG00000004887.1, ENSPNYG00000020456.1, ENSPNYG00000021935.1, ENSPNYG00000023621.1, ENSPNYG00000023622.1, ENSPNYG00000023892.1		ENSG00000106608.16, ENSG00000270617.1	ENSMZEG00005005152.1, ENSMZEG00005005186.1, ENSMZEG00005013898.1, ENSMZEG00005020879.1, ENSMZEG00005020881.1, ENSMZEG00005022188.1, ENSMZEG00005022190.1, ENSMZEG00005025790.1, ENSMZEG00005025792.1, ENSMZEG00005027711.1, ENSMZEG00005028142.1	ENSMUSG00000049680.17
OG0000136	ENSACIG00000000240.1, ENSACIG00000002992.1, ENSACIG00000002996.1, ENSACIG00000003056.1, ENSACIG00000007690.1	ENSACLG00000011342.1, ENSACLG00000011344.1, ENSACLG00000025697.1, ENSACLG00000025708.1, ENSACLG00000025711.1, ENSACLG00000025713.1, ENSACLG00000025718.1, ENSACLG00000025734.1, ENSACLG00000025738.1	ENSDARG00000031749.7, ENSDARG00000042984.8	ENSGACG00000007488.1, ENSGACG00000007491.1, ENSGACG00000007493.1	ENSHBUG00000016781.1, ENSHBUG00000016797.1, ENSHBUG00000016803.1, ENSHBUG00000016820.1, ENSHBUG00000016834.1, ENSHBUG00000016863.1, ENSHBUG00000016868.1, ENSHBUG00000021996.1	ENSNBRG00000000930.1, ENSNBRG00000001883.1, ENSNBRG00000006461.1, ENSNBRG00000006486.1, ENSNBRG00000006498.1, ENSNBRG00000006523.1, ENSNBRG00000006535.1	ENSOABG00000000661.1, ENSOABG00000000662.1, ENSOABG00000001557.1, ENSOABG00000010009.1, ENSOABG00000012492.1, ENSOABG00000014533.1, ENSOABG00000018615.1, ENSOABG00000023843.1, ENSOABG00000023846.1, ENSOABG00000023848.1, ENSOABG00000023849.1	ENSONIG00000000170.2, ENSONIG00000010583.2, ENSONIG00000020495.2, ENSONIG00000027603.1, ENSONIG00000028762.1, ENSONIG00000030893.1, ENSONIG00000032453.1, ENSONIG00000035869.1, ENSONIG00000036581.1	ENSORLG00000006293.2, ENSORLG00000020746.2, ENSORLG00000023499.1	ENSPNYG00000003366.1, ENSPNYG00000003375.1, ENSPNYG00000003402.1, ENSPNYG00000003417.1, ENSPNYG00000003433.1, ENSPNYG00000003449.1, ENSPNYG00000003996.1, ENSPNYG00000004011.1		ENSG00000171049.9, ENSG00000171051.8, ENSG00000174600.14, ENSG00000187474.5	ENSMZEG00005012595.1, ENSMZEG00005012599.1, ENSMZEG00005012609.1, ENSMZEG00005012619.1, ENSMZEG00005012634.1, ENSMZEG00005012640.1, ENSMZEG00005025470.1	ENSMUSG00000042190.12, ENSMUSG00000045551.7, ENSMUSG00000048062.4, ENSMUSG00000052270.7, ENSMUSG00000060701.1, ENSMUSG00000071275.1, ENSMUSG00000071276.1, ENSMUSG00000079700.7
OG0000137		ENSACLG00000002299.1, ENSACLG00000002748.1, ENSACLG00000003130.1, ENSACLG00000003399.1, ENSACLG00000005466.1, ENSACLG00000007947.1, ENSACLG00000011463.1, ENSACLG00000012223.1, ENSACLG00000012503.1, ENSACLG00000014178.1, ENSACLG00000014673.1, ENSACLG00000015440.1, ENSACLG00000018177.1, ENSACLG00000019432.1, ENSACLG00000020021.1, ENSACLG00000023207.1, ENSACLG00000027433.1	ENSDARG00000086420.3, ENSDARG00000099418.2, ENSDARG00000100065.2, ENSDARG00000112132.1		ENSHBUG00000007736.1, ENSHBUG00000015481.1		ENSOABG00000019211.1	ENSONIG00000027108.1, ENSONIG00000027389.1, ENSONIG00000027399.1, ENSONIG00000028093.1, ENSONIG00000028930.1, ENSONIG00000028994.1, ENSONIG00000029719.1, ENSONIG00000030672.1, ENSONIG00000031627.1, ENSONIG00000032256.1, ENSONIG00000032553.1, ENSONIG00000032798.1, ENSONIG00000033133.1, ENSONIG00000034186.1, ENSONIG00000034245.1, ENSONIG00000034735.1, ENSONIG00000035093.1, ENSONIG00000035275.1, ENS…	ENSORLG00000022016.1, ENSORLG00000023193.1, ENSORLG00000023604.1, ENSORLG00000024464.1, ENSORLG00000024714.1, ENSORLG00000026117.1, ENSORLG00000026511.1, ENSORLG00000027244.1, ENSORLG00000027370.1, ENSORLG00000027601.1, ENSORLG00000027914.1, ENSORLG00000028454.1, ENSORLG00000028976.1, ENSORLG00000029532.1, ENSORLG00000030415.1	ENSPNYG00000005142.1	ENSTRUG00000027053.1, ENSTRUG00000028158.1		ENSMZEG00005011529.1, ENSMZEG00005013632.1, ENSMZEG00005016362.1, ENSMZEG00005017030.1, ENSMZEG00005021837.1, ENSMZEG00005023574.1
OG0000138	ENSACIG00000002237.1, ENSACIG00000002248.1, ENSACIG00000002253.1, ENSACIG00000002278.1, ENSACIG00000016809.1, ENSACIG00000016823.1, ENSACIG00000016830.1, ENSACIG00000016846.1, ENSACIG00000016860.1, ENSACIG00000016870.1	ENSACLG00000014644.1, ENSACLG00000014662.1, ENSACLG00000014680.1, ENSACLG00000014699.1, ENSACLG00000014720.1, ENSACLG00000014732.1, ENSACLG00000014766.1		ENSGACG00000008985.1	ENSHBUG00000015348.1, ENSHBUG00000020115.1, ENSHBUG00000020140.1, ENSHBUG00000020150.1, ENSHBUG00000020158.1	ENSNBRG00000001526.1, ENSNBRG00000018236.1, ENSNBRG00000018250.1, ENSNBRG00000018278.1, ENSNBRG00000018302.1	ENSOABG00000000114.1, ENSOABG00000000422.1, ENSOABG00000001997.1, ENSOABG00000009290.1, ENSOABG00000009291.1, ENSOABG00000009293.1, ENSOABG00000009373.1, ENSOABG00000009374.1	ENSONIG00000000328.2, ENSONIG00000009109.2, ENSONIG00000018538.2, ENSONIG00000027425.1, ENSONIG00000028651.1, ENSONIG00000029611.1, ENSONIG00000030186.1, ENSONIG00000030266.1, ENSONIG00000031197.1, ENSONIG00000031273.1, ENSONIG00000032181.1, ENSONIG00000032535.1, ENSONIG00000032986.1, ENSONIG00000033787.1, ENSONIG00000034356.1, ENSONIG00000036901.1, ENSONIG00000040157.1, ENSONIG00000040618.1, ENS…	ENSORLG00000022482.1	ENSPNYG00000006999.1, ENSPNYG00000011066.1, ENSPNYG00000011081.1, ENSPNYG00000011090.1	ENSTRUG00000022595.2, ENSTRUG00000024965.2, ENSTRUG00000026491.1, ENSTRUG00000027302.1, ENSTRUG00000027769.1, ENSTRUG00000028960.1, ENSTRUG00000029127.1, ENSTRUG00000029315.1, ENSTRUG00000029587.1, ENSTRUG00000030266.1, ENSTRUG00000031758.1, ENSTRUG00000033261.1, ENSTRUG00000033488.1	ENSG00000204345.1	ENSMZEG00005027584.1, ENSMZEG00005027585.1, ENSMZEG00005027587.1, ENSMZEG00005027588.1, ENSMZEG00005027589.1, ENSMZEG00005027590.1, ENSMZEG00005027591.1
OG0000139	ENSACIG00000009145.1, ENSACIG00000009173.1, ENSACIG00000009735.1, ENSACIG00000009750.1, ENSACIG00000019746.1, ENSACIG00000019759.1, ENSACIG00000019777.1, ENSACIG00000019787.1	ENSACLG00000002854.1, ENSACLG00000002884.1, ENSACLG00000002900.1, ENSACLG00000002913.1, ENSACLG00000002943.1, ENSACLG00000002962.1, ENSACLG00000003312.1, ENSACLG00000003323.1, ENSACLG00000003339.1, ENSACLG00000003351.1	ENSDARG00000005865.8, ENSDARG00000073812.6, ENSDARG00000077898.3	ENSGACG00000011318.1, ENSGACG00000011320.1, ENSGACG00000011325.1, ENSGACG00000011326.1	ENSHBUG00000012048.1, ENSHBUG00000012057.1, ENSHBUG00000012090.1, ENSHBUG00000017073.1, ENSHBUG00000017098.1	ENSNBRG00000002878.1, ENSNBRG00000018747.1, ENSNBRG00000018759.1, ENSNBRG00000023361.1, ENSNBRG00000023376.1, ENSNBRG00000023386.1, ENSNBRG00000023392.1	ENSOABG00000005225.1, ENSOABG00000013865.1, ENSOABG00000013866.1, ENSOABG00000013867.1, ENSOABG00000013869.1	ENSONIG00000020864.2, ENSONIG00000027471.1, ENSONIG00000031340.1, ENSONIG00000031793.1, ENSONIG00000035735.1, ENSONIG00000040233.1, ENSONIG00000041050.1, ENSONIG00000042784.1	ENSORLG00000004229.2, ENSORLG00000004246.2, ENSORLG00000021903.1, ENSORLG00000022110.1, ENSORLG00000024218.1, ENSORLG00000024370.1, ENSORLG00000027742.1, ENSORLG00000027789.1, ENSORLG00000030250.1	ENSPNYG00000003648.1, ENSPNYG00000023721.1	ENSTRUG00000007445.3, ENSTRUG00000007462.3, ENSTRUG00000020247.2, ENSTRUG00000023479.2, ENSTRUG00000024396.2, ENSTRUG00000027314.1, ENSTRUG00000029624.1, ENSTRUG00000029737.1, ENSTRUG00000031781.1		ENSMZEG00005008825.1, ENSMZEG00005008838.1, ENSMZEG00005008841.1, ENSMZEG00005008848.1, ENSMZEG00005008854.1, ENSMZEG00005008859.1, ENSMZEG00005008864.1, ENSMZEG00005008871.1, ENSMZEG00005009322.1, ENSMZEG00005009331.1, ENSMZEG00005009585.1, ENSMZEG00005009632.1, ENSMZEG00005009635.1
OG0000140	ENSACIG00000023184.1	ENSACLG00000010309.1	ENSDARG00000077211.5	ENSGACG00000004589.1	ENSHBUG00000016281.1	ENSNBRG00000020455.1	ENSOABG00000023275.1	ENSONIG00000021010.2	ENSORLG00000019163.2	ENSPNYG00000009918.1		ENSG00000176787.2, ENSG00000180785.10, ENSG00000180974.4, ENSG00000181009.5, ENSG00000181609.5, ENSG00000181616.9, ENSG00000181963.5, ENSG00000182070.5, ENSG00000183269.5, ENSG00000183313.4, ENSG00000187747.2, ENSG00000196778.3, ENSG00000197790.1, ENSG00000205409.3, ENSG00000205495.1, ENSG00000221996.6, ENSG00000255307.1, ENSG00000273085.3, ENSG00000277932.2, ENSG00000279270.2	ENSMZEG00005000700.1	ENSMUSG00000042909.4, ENSMUSG00000043925.7, ENSMUSG00000043948.2, ENSMUSG00000044705.3, ENSMUSG00000044814.6, ENSMUSG00000044824.8, ENSMUSG00000044899.3, ENSMUSG00000045540.5, ENSMUSG00000047535.11, ENSMUSG00000047545.5, ENSMUSG00000047794.6, ENSMUSG00000050085.5, ENSMUSG00000050266.6, ENSMUSG00000051172.7, ENSMUSG00000051182.5, ENSMUSG00000051362.2, ENSMUSG00000057461.3, ENSMUSG00000059874.2, EN…
OG0000141		ENSACLG00000000979.1, ENSACLG00000001520.1, ENSACLG00000004239.1, ENSACLG00000006099.1, ENSACLG00000013444.1, ENSACLG00000018360.1, ENSACLG00000020165.1, ENSACLG00000025646.1	ENSDARG00000109561.1, ENSDARG00000112947.1			ENSNBRG00000009681.1	ENSOABG00000004630.1	ENSONIG00000021414.2, ENSONIG00000027097.1, ENSONIG00000027572.1, ENSONIG00000028000.1, ENSONIG00000028396.1, ENSONIG00000028629.1, ENSONIG00000029163.1, ENSONIG00000029549.1, ENSONIG00000029804.1, ENSONIG00000030377.1, ENSONIG00000031010.1, ENSONIG00000031025.1, ENSONIG00000031140.1, ENSONIG00000031264.1, ENSONIG00000031775.1, ENSONIG00000031830.1, ENSONIG00000031913.1, ENSONIG00000032300.1, ENS…		ENSPNYG00000017254.1	ENSTRUG00000027496.1, ENSTRUG00000028069.1, ENSTRUG00000028935.1, ENSTRUG00000030639.1
OG0000142	ENSACIG00000000444.1, ENSACIG00000003743.1, ENSACIG00000009125.1, ENSACIG00000012802.1, ENSACIG00000012936.1, ENSACIG00000015414.1	ENSACLG00000013869.1, ENSACLG00000013981.1, ENSACLG00000015467.1, ENSACLG00000017232.1, ENSACLG00000019447.1, ENSACLG00000024967.1	ENSDARG00000002696.10, ENSDARG00000004358.7, ENSDARG00000019278.9, ENSDARG00000035357.6, ENSDARG00000090454.4, ENSDARG00000104372.2, ENSDARG00000105310.2, ENSDARG00000113470.1, ENSDARG00000115383.1	ENSGACG00000005452.1, ENSGACG00000009422.1, ENSGACG00000009868.1, ENSGACG00000009890.1, ENSGACG00000012145.1, ENSGACG00000020395.1	ENSHBUG00000000066.1, ENSHBUG00000002364.1, ENSHBUG00000016419.1, ENSHBUG00000019960.1, ENSHBUG00000020857.1, ENSHBUG00000022486.1	ENSNBRG00000001863.1, ENSNBRG00000017309.1, ENSNBRG00000019095.1, ENSNBRG00000019747.1, ENSNBRG00000021283.1, ENSNBRG00000022239.1	ENSOABG00000004828.1, ENSOABG00000018326.1, ENSOABG00000020491.1, ENSOABG00000023413.1, ENSOABG00000023872.1, ENSOABG00000024801.1	ENSONIG00000001671.2, ENSONIG00000004022.2, ENSONIG00000004205.2, ENSONIG00000006594.2, ENSONIG00000006978.2, ENSONIG00000013000.2	ENSORLG00000003613.2, ENSORLG00000005797.2, ENSORLG00000006403.2, ENSORLG00000007905.2, ENSORLG00000012677.2, ENSORLG00000024369.1	ENSPNYG00000002013.1, ENSPNYG00000005369.1, ENSPNYG00000012124.1, ENSPNYG00000016679.1, ENSPNYG00000018490.1, ENSPNYG00000022884.1	ENSTRUG00000000211.3, ENSTRUG00000000699.3, ENSTRUG00000010132.3, ENSTRUG00000012118.3, ENSTRUG00000016369.3	ENSG00000078369.18, ENSG00000111664.10, ENSG00000114450.10, ENSG00000172354.10	ENSMZEG00005001568.1, ENSMZEG00005002097.1, ENSMZEG00005014959.1, ENSMZEG00005016245.1, ENSMZEG00005017862.1, ENSMZEG00005021435.1	ENSMUSG00000023439.11, ENSMUSG00000027669.14, ENSMUSG00000029064.15, ENSMUSG00000029713.15
OG0000143	ENSACIG00000000275.1, ENSACIG00000002255.1, ENSACIG00000003329.1, ENSACIG00000003607.1, ENSACIG00000004951.1, ENSACIG00000006004.1, ENSACIG00000006850.1, ENSACIG00000006851.1, ENSACIG00000012058.1, ENSACIG00000015037.1, ENSACIG00000015141.1	ENSACLG00000001417.1, ENSACLG00000001533.1, ENSACLG00000001610.1, ENSACLG00000003732.1, ENSACLG00000006257.1, ENSACLG00000007988.1, ENSACLG00000009488.1, ENSACLG00000010010.1, ENSACLG00000016948.1, ENSACLG00000017145.1, ENSACLG00000022395.1, ENSACLG00000022452.1			ENSHBUG00000002279.1, ENSHBUG00000008246.1, ENSHBUG00000013143.1, ENSHBUG00000017126.1, ENSHBUG00000018982.1, ENSHBUG00000019185.1, ENSHBUG00000021017.1, ENSHBUG00000021714.1	ENSNBRG00000000864.1, ENSNBRG00000005366.1, ENSNBRG00000006196.1, ENSNBRG00000011737.1, ENSNBRG00000011989.1, ENSNBRG00000022740.1	ENSOABG00000001655.1, ENSOABG00000001688.1, ENSOABG00000007043.1, ENSOABG00000015857.1, ENSOABG00000017801.1, ENSOABG00000019212.1, ENSOABG00000023163.1	ENSONIG00000027431.1, ENSONIG00000030880.1, ENSONIG00000031337.1, ENSONIG00000031684.1, ENSONIG00000035695.1, ENSONIG00000036575.1		ENSPNYG00000005154.1, ENSPNYG00000005523.1, ENSPNYG00000012280.1, ENSPNYG00000012372.1, ENSPNYG00000012438.1, ENSPNYG00000023791.1		ENSG00000255501.3	ENSMZEG00005000150.1, ENSMZEG00005003274.1, ENSMZEG00005004200.1, ENSMZEG00005011195.1, ENSMZEG00005011607.1, ENSMZEG00005011636.1, ENSMZEG00005015158.1, ENSMZEG00005015257.1, ENSMZEG00005015510.1, ENSMZEG00005016457.1, ENSMZEG00005022191.1, ENSMZEG00005023109.1, ENSMZEG00005024033.1, ENSMZEG00005024552.1, ENSMZEG00005024843.1, ENSMZEG00005024844.1, ENSMZEG00005024898.1, ENSMZEG00005024914.1, ENS…
OG0000144	ENSACIG00000000947.1, ENSACIG00000012379.1, ENSACIG00000012391.1, ENSACIG00000012407.1, ENSACIG00000019622.1, ENSACIG00000019641.1, ENSACIG00000020880.1	ENSACLG00000000066.1, ENSACLG00000000134.1, ENSACLG00000006438.1, ENSACLG00000027531.1, ENSACLG00000027532.1, ENSACLG00000027540.1, ENSACLG00000027543.1			ENSHBUG00000012774.1, ENSHBUG00000012780.1, ENSHBUG00000014962.1, ENSHBUG00000014990.1, ENSHBUG00000015005.1, ENSHBUG00000015022.1, ENSHBUG00000015062.1, ENSHBUG00000018702.1	ENSNBRG00000004027.1, ENSNBRG00000004050.1, ENSNBRG00000004079.1, ENSNBRG00000004093.1, ENSNBRG00000004173.1, ENSNBRG00000004179.1, ENSNBRG00000004189.1, ENSNBRG00000004200.1, ENSNBRG00000004209.1, ENSNBRG00000004231.1	ENSOABG00000000226.1, ENSOABG00000000229.1, ENSOABG00000001637.1, ENSOABG00000006092.1, ENSOABG00000006094.1, ENSOABG00000007344.1, ENSOABG00000007349.1	ENSONIG00000029308.1, ENSONIG00000034742.1, ENSONIG00000034782.1, ENSONIG00000036647.1, ENSONIG00000038846.1, ENSONIG00000039244.1, ENSONIG00000041627.1, ENSONIG00000041821.1	ENSORLG00000023057.1, ENSORLG00000024391.1, ENSORLG00000027347.1, ENSORLG00000027543.1	ENSPNYG00000003811.1, ENSPNYG00000006154.1, ENSPNYG00000010635.1, ENSPNYG00000010643.1, ENSPNYG00000010659.1, ENSPNYG00000010669.1, ENSPNYG00000010679.1, ENSPNYG00000010690.1, ENSPNYG00000010716.1, ENSPNYG00000011018.1, ENSPNYG00000022682.1, ENSPNYG00000022687.1, ENSPNYG00000022692.1, ENSPNYG00000022696.1, ENSPNYG00000022702.1	ENSTRUG00000026036.1, ENSTRUG00000026200.1, ENSTRUG00000026380.1, ENSTRUG00000027657.1, ENSTRUG00000028669.1, ENSTRUG00000030883.1, ENSTRUG00000032552.1, ENSTRUG00000033340.1		ENSMZEG00005011403.1, ENSMZEG00005011411.1, ENSMZEG00005011485.1, ENSMZEG00005011500.1, ENSMZEG00005011508.1, ENSMZEG00005011534.1, ENSMZEG00005018716.1
OG0000145	ENSACIG00000001168.1, ENSACIG00000001814.1, ENSACIG00000004849.1, ENSACIG00000005990.1, ENSACIG00000012807.1, ENSACIG00000016718.1, ENSACIG00000017480.1	ENSACLG00000001580.1, ENSACLG00000010714.1, ENSACLG00000012319.1, ENSACLG00000013314.1, ENSACLG00000016449.1, ENSACLG00000026937.1	ENSDARG00000006624.12, ENSDARG00000021996.10, ENSDARG00000056797.7, ENSDARG00000062277.6, ENSDARG00000099221.2, ENSDARG00000100093.2, ENSDARG00000102009.2, ENSDARG00000109286.1	ENSGACG00000009543.1, ENSGACG00000011334.1, ENSGACG00000016052.1, ENSGACG00000017871.1, ENSGACG00000018156.1, ENSGACG00000018440.1	ENSHBUG00000004086.1, ENSHBUG00000005208.1, ENSHBUG00000010056.1, ENSHBUG00000011605.1, ENSHBUG00000017557.1, ENSHBUG00000018283.1	ENSNBRG00000005601.1, ENSNBRG00000012091.1, ENSNBRG00000016625.1, ENSNBRG00000017033.1, ENSNBRG00000017086.1, ENSNBRG00000018281.1	ENSOABG00000004283.1, ENSOABG00000013611.1, ENSOABG00000017117.1, ENSOABG00000017756.1, ENSOABG00000019404.1, ENSOABG00000021061.1	ENSONIG00000005046.2, ENSONIG00000008902.2, ENSONIG00000010687.2, ENSONIG00000017671.2, ENSONIG00000039942.1	ENSORLG00000003880.2, ENSORLG00000004957.2, ENSORLG00000005885.2, ENSORLG00000007398.2, ENSORLG00000012071.2, ENSORLG00000012297.2	ENSPNYG00000000172.1, ENSPNYG00000002107.1, ENSPNYG00000004735.1, ENSPNYG00000017070.1, ENSPNYG00000017675.1, ENSPNYG00000018783.1	ENSTRUG00000006171.3, ENSTRUG00000007774.3, ENSTRUG00000010364.3, ENSTRUG00000010879.3, ENSTRUG00000029005.1	ENSG00000074211.14, ENSG00000156475.18, ENSG00000175470.20, ENSG00000221914.11	ENSMZEG00005002484.1, ENSMZEG00005008829.1, ENSMZEG00005010950.1, ENSMZEG00005015765.1, ENSMZEG00005021472.1, ENSMZEG00005027504.1	ENSMUSG00000022052.9, ENSMUSG00000024500.20, ENSMUSG00000029120.10, ENSMUSG00000041769.13
OG0000146	ENSACIG00000002009.1, ENSACIG00000002204.1, ENSACIG00000007803.1, ENSACIG00000012893.1, ENSACIG00000015124.1, ENSACIG00000022975.1	ENSACLG00000004470.1, ENSACLG00000011481.1, ENSACLG00000012137.1, ENSACLG00000013254.1, ENSACLG00000022681.1, ENSACLG00000022891.1	ENSDARG00000032737.8, ENSDARG00000037496.8, ENSDARG00000037498.7, ENSDARG00000052765.8, ENSDARG00000059368.6, ENSDARG00000070173.8, ENSDARG00000110508.1, ENSDARG00000111839.1, ENSDARG00000114212.1, ENSDARG00000115594.1, ENSDARG00000116006.1	ENSGACG00000008129.1, ENSGACG00000016558.1, ENSGACG00000018071.1, ENSGACG00000018300.1, ENSGACG00000020368.1, ENSGACG00000020783.1	ENSHBUG00000003498.1, ENSHBUG00000008833.1, ENSHBUG00000011369.1, ENSHBUG00000012033.1, ENSHBUG00000012754.1, ENSHBUG00000023844.1	ENSNBRG00000007840.1, ENSNBRG00000013070.1, ENSNBRG00000013291.1, ENSNBRG00000014042.1, ENSNBRG00000014329.1, ENSNBRG00000018156.1	ENSOABG00000012083.1, ENSOABG00000013059.1, ENSOABG00000016948.1, ENSOABG00000017508.1, ENSOABG00000020817.1, ENSOABG00000022088.1	ENSONIG00000001193.2, ENSONIG00000004341.2, ENSONIG00000005083.2, ENSONIG00000009523.2, ENSONIG00000016067.2, ENSONIG00000017818.2	ENSORLG00000006513.2, ENSORLG00000008662.2, ENSORLG00000010595.2, ENSORLG00000014865.2, ENSORLG00000020342.2	ENSPNYG00000000228.1, ENSPNYG00000011041.1, ENSPNYG00000014862.1, ENSPNYG00000016977.1, ENSPNYG00000019554.1, ENSPNYG00000021331.1	ENSTRUG00000007674.3, ENSTRUG00000008169.3, ENSTRUG00000011517.3, ENSTRUG00000015213.3, ENSTRUG00000015959.3	ENSG00000120251.20, ENSG00000125675.18, ENSG00000152578.13	ENSMZEG00005001754.1, ENSMZEG00005010313.1, ENSMZEG00005010846.1, ENSMZEG00005014085.1, ENSMZEG00005015135.1, ENSMZEG00005015863.1	ENSMUSG00000001986.16, ENSMUSG00000025892.16, ENSMUSG00000033981.14
OG0000147	ENSACIG00000009788.1, ENSACIG00000013044.1, ENSACIG00000017565.1, ENSACIG00000022002.1, ENSACIG00000022007.1	ENSACLG00000011242.1, ENSACLG00000011248.1, ENSACLG00000011255.1, ENSACLG00000011258.1, ENSACLG00000011260.1, ENSACLG00000011263.1, ENSACLG00000011267.1, ENSACLG00000011536.1, ENSACLG00000011538.1, ENSACLG00000011577.1, ENSACLG00000016913.1, ENSACLG00000027061.1, ENSACLG00000027082.1	ENSDARG00000040076.8	ENSGACG00000012348.1, ENSGACG00000012351.1, ENSGACG00000012356.1, ENSGACG00000012358.1	ENSHBUG00000002161.1, ENSHBUG00000008182.1, ENSHBUG00000010041.1, ENSHBUG00000010055.1, ENSHBUG00000017756.1	ENSNBRG00000000557.1, ENSNBRG00000002494.1, ENSNBRG00000005938.1, ENSNBRG00000006064.1, ENSNBRG00000009526.1, ENSNBRG00000011894.1, ENSNBRG00000012489.1	ENSOABG00000004339.1, ENSOABG00000009869.1, ENSOABG00000011468.1, ENSOABG00000011469.1, ENSOABG00000011900.1, ENSOABG00000011902.1, ENSOABG00000017034.1, ENSOABG00000021975.1	ENSONIG00000002216.2, ENSONIG00000004169.2, ENSONIG00000034154.1, ENSONIG00000035600.1, ENSONIG00000036398.1	ENSORLG00000022180.1, ENSORLG00000024983.1, ENSORLG00000025616.1, ENSORLG00000025688.1, ENSORLG00000026281.1	ENSPNYG00000002020.1, ENSPNYG00000003023.1, ENSPNYG00000005744.1, ENSPNYG00000019181.1	ENSTRUG00000030194.1	ENSG00000103490.14	ENSMZEG00005007686.1, ENSMZEG00005009858.1, ENSMZEG00005009863.1, ENSMZEG00005009901.1, ENSMZEG00005009918.1, ENSMZEG00005009935.1, ENSMZEG00005009943.1, ENSMZEG00005010900.1, ENSMZEG00005025847.1, ENSMZEG00005025850.1, ENSMZEG00005025851.1, ENSMZEG00005025852.1, ENSMZEG00005025854.1, ENSMZEG00005025999.1, ENSMZEG00005027765.1, ENSMZEG00005027767.1, ENSMZEG00005027769.1, ENSMZEG00005027770.1, ENS…	ENSMUSG00000030793.4
OG0000148	ENSACIG00000015691.1, ENSACIG00000023624.1, ENSACIG00000024410.1	ENSACLG00000003486.1, ENSACLG00000012051.1, ENSACLG00000012089.1, ENSACLG00000016618.1, ENSACLG00000017467.1, ENSACLG00000018116.1, ENSACLG00000018494.1, ENSACLG00000019306.1, ENSACLG00000025253.1	ENSDARG00000038681.8, ENSDARG00000038682.6, ENSDARG00000038683.8, ENSDARG00000088745.5, ENSDARG00000089667.4, ENSDARG00000090557.5, ENSDARG00000090783.5, ENSDARG00000092806.4, ENSDARG00000093877.5, ENSDARG00000094408.4, ENSDARG00000094845.3, ENSDARG00000095746.5, ENSDARG00000096586.2, ENSDARG00000109399.1, ENSDARG00000110574.1, ENSDARG00000111491.1, ENSDARG00000115195.1, ENSDARG00000116066.1		ENSHBUG00000006065.1, ENSHBUG00000006400.1, ENSHBUG00000015221.1, ENSHBUG00000015652.1, ENSHBUG00000021449.1	ENSNBRG00000006008.1, ENSNBRG00000022967.1	ENSOABG00000009635.1, ENSOABG00000009879.1, ENSOABG00000009883.1, ENSOABG00000014175.1, ENSOABG00000018451.1, ENSOABG00000019235.1	ENSONIG00000000210.2, ENSONIG00000006632.2, ENSONIG00000019060.2, ENSONIG00000019069.2, ENSONIG00000019075.2, ENSONIG00000019114.2, ENSONIG00000019115.2, ENSONIG00000028904.1, ENSONIG00000030050.1	ENSORLG00000009446.2, ENSORLG00000019614.2, ENSORLG00000020400.2, ENSORLG00000020401.2, ENSORLG00000024348.1, ENSORLG00000024551.1, ENSORLG00000027007.1	ENSPNYG00000001822.1, ENSPNYG00000002145.1, ENSPNYG00000003252.1, ENSPNYG00000006305.1, ENSPNYG00000017542.1	ENSTRUG00000007704.3, ENSTRUG00000013979.3, ENSTRUG00000022290.2, ENSTRUG00000023425.2	ENSG00000142748.12, ENSG00000166482.12	ENSMZEG00005007219.1, ENSMZEG00005010150.1, ENSMZEG00005013231.1, ENSMZEG00005013304.1, ENSMZEG00005016025.1, ENSMZEG00005026643.1, ENSMZEG00005026645.1, ENSMZEG00005026809.1	ENSMUSG00000026835.15, ENSMUSG00000026938.10, ENSMUSG00000042436.12
OG0000149	ENSACIG00000000601.1, ENSACIG00000002628.1, ENSACIG00000003781.1, ENSACIG00000010910.1, ENSACIG00000011157.1, ENSACIG00000020019.1	ENSACLG00000002403.1, ENSACLG00000007231.1, ENSACLG00000007553.1, ENSACLG00000016378.1, ENSACLG00000021408.1, ENSACLG00000022842.1	ENSDARG00000014462.9, ENSDARG00000018107.9, ENSDARG00000042803.6, ENSDARG00000043835.8, ENSDARG00000056347.6, ENSDARG00000101534.2, ENSDARG00000114357.1, ENSDARG00000114797.1	ENSGACG00000003615.1, ENSGACG00000006453.1, ENSGACG00000007201.1, ENSGACG00000008173.1, ENSGACG00000015513.1, ENSGACG00000019452.1	ENSHBUG00000008714.1, ENSHBUG00000011855.1, ENSHBUG00000014123.1, ENSHBUG00000014437.1, ENSHBUG00000018925.1, ENSHBUG00000019542.1	ENSNBRG00000000839.1, ENSNBRG00000009233.1, ENSNBRG00000009621.1, ENSNBRG00000013139.1, ENSNBRG00000019454.1, ENSNBRG00000024399.1	ENSOABG00000003805.1, ENSOABG00000012220.1, ENSOABG00000014162.1, ENSOABG00000018683.1, ENSOABG00000020152.1, ENSOABG00000023743.1	ENSONIG00000004646.2, ENSONIG00000008043.2, ENSONIG00000037772.1, ENSONIG00000039875.1, ENSONIG00000040136.1, ENSONIG00000043208.1	ENSORLG00000003625.2, ENSORLG00000004659.2, ENSORLG00000005469.2, ENSORLG00000008371.2, ENSORLG00000016555.2, ENSORLG00000029024.1	ENSPNYG00000002000.1, ENSPNYG00000002411.1, ENSPNYG00000002471.1, ENSPNYG00000003624.1, ENSPNYG00000009690.1, ENSPNYG00000016958.1	ENSTRUG00000005632.3, ENSTRUG00000011189.3, ENSTRUG00000026216.1	ENSG00000105514.8, ENSG00000105649.10, ENSG00000152932.8, ENSG00000169213.7	ENSMZEG00005001924.1, ENSMZEG00005003592.1, ENSMZEG00005005072.1, ENSMZEG00005005927.1, ENSMZEG00005016480.1, ENSMZEG00005023881.1	ENSMUSG00000003411.10, ENSMUSG00000019066.13, ENSMUSG00000021700.10, ENSMUSG00000031840.12, ENSMUSG00000111277.2
OG0000150	ENSACIG00000006044.1, ENSACIG00000015917.1, ENSACIG00000016390.1	ENSACLG00000021381.1	ENSDARG00000002344.9, ENSDARG00000016301.7, ENSDARG00000037997.6, ENSDARG00000039522.7, ENSDARG00000041723.4, ENSDARG00000053066.5, ENSDARG00000098591.2, ENSDARG00000104436.2, ENSDARG00000104801.2, ENSDARG00000116706.1, ENSDARG00000117112.1	ENSGACG00000002049.1, ENSGACG00000003471.1, ENSGACG00000006306.1, ENSGACG00000009635.1, ENSGACG00000010471.1, ENSGACG00000012635.1, ENSGACG00000013114.1, ENSGACG00000018863.1	ENSHBUG00000000132.1, ENSHBUG00000003588.1, ENSHBUG00000003904.1, ENSHBUG00000006343.1, ENSHBUG00000009384.1, ENSHBUG00000016755.1, ENSHBUG00000016882.1, ENSHBUG00000017451.1	ENSNBRG00000010731.1, ENSNBRG00000020657.1, ENSNBRG00000024190.1	ENSOABG00000012971.1, ENSOABG00000023205.1	ENSONIG00000009687.2, ENSONIG00000011492.2, ENSONIG00000020223.2	ENSORLG00000012987.2, ENSORLG00000017113.2, ENSORLG00000027123.1	ENSPNYG00000013382.1	ENSTRUG00000012143.3, ENSTRUG00000013246.3, ENSTRUG00000021687.2, ENSTRUG00000027290.1, ENSTRUG00000028044.1, ENSTRUG00000030757.1	ENSG00000101162.4, ENSG00000104833.12, ENSG00000137267.6, ENSG00000137285.10, ENSG00000173213.9, ENSG00000176014.13, ENSG00000183311.16, ENSG00000188229.6, ENSG00000196230.13, ENSG00000224156.10, ENSG00000227739.10, ENSG00000229684.10, ENSG00000232421.10, ENSG00000232575.10, ENSG00000235067.10, ENSG00000258947.7, ENSG00000261456.6	ENSMZEG00005006371.1, ENSMZEG00005010426.1, ENSMZEG00005018259.1, ENSMZEG00005018470.1, ENSMZEG00005025168.1, ENSMZEG00005025981.1	ENSMUSG00000001473.7, ENSMUSG00000001525.10, ENSMUSG00000016255.5, ENSMUSG00000036752.4, ENSMUSG00000045136.6, ENSMUSG00000058672.7, ENSMUSG00000062380.4, ENSMUSG00000062591.5
OG0000151	ENSACIG00000013796.1	ENSACLG00000010337.1, ENSACLG00000011914.1, ENSACLG00000011922.1, ENSACLG00000011965.1, ENSACLG00000011983.1, ENSACLG00000012003.1, ENSACLG00000012021.1, ENSACLG00000012127.1, ENSACLG00000012138.1, ENSACLG00000012168.1, ENSACLG00000012180.1, ENSACLG00000012189.1, ENSACLG00000015126.1, ENSACLG00000015134.1, ENSACLG00000015153.1			ENSHBUG00000010103.1, ENSHBUG00000010256.1, ENSHBUG00000010265.1, ENSHBUG00000021968.1, ENSHBUG00000021976.1, ENSHBUG00000021983.1, ENSHBUG00000021988.1, ENSHBUG00000021992.1, ENSHBUG00000022002.1	ENSNBRG00000001422.1, ENSNBRG00000001438.1, ENSNBRG00000001454.1, ENSNBRG00000006541.1, ENSNBRG00000006674.1, ENSNBRG00000006695.1, ENSNBRG00000006705.1, ENSNBRG00000008689.1	ENSOABG00000005515.1, ENSOABG00000005929.1, ENSOABG00000005931.1, ENSOABG00000007851.1, ENSOABG00000008048.1, ENSOABG00000010132.1, ENSOABG00000015529.1, ENSOABG00000015531.1, ENSOABG00000015693.1, ENSOABG00000017962.1, ENSOABG00000019226.1	ENSONIG00000004481.2, ENSONIG00000005373.2, ENSONIG00000005376.2, ENSONIG00000005380.2, ENSONIG00000005382.2, ENSONIG00000015688.2, ENSONIG00000030232.1, ENSONIG00000030785.1, ENSONIG00000032940.1, ENSONIG00000036641.1, ENSONIG00000036748.1, ENSONIG00000037389.1, ENSONIG00000040649.1		ENSPNYG00000001526.1, ENSPNYG00000003478.1, ENSPNYG00000013088.1, ENSPNYG00000013119.1, ENSPNYG00000013129.1, ENSPNYG00000013135.1, ENSPNYG00000019917.1, ENSPNYG00000023870.1, ENSPNYG00000024011.1	ENSTRUG00000025339.2		ENSMZEG00005009772.1, ENSMZEG00005021251.1, ENSMZEG00005021255.1, ENSMZEG00005021260.1, ENSMZEG00005021261.1, ENSMZEG00005021264.1, ENSMZEG00005021266.1, ENSMZEG00005021270.1, ENSMZEG00005021488.1, ENSMZEG00005021497.1, ENSMZEG00005021500.1, ENSMZEG00005021503.1, ENSMZEG00005021506.1
OG0000152														ENSMUSG00000025839.3, ENSMUSG00000035201.15, ENSMUSG00000036749.15, ENSMUSG00000037028.7, ENSMUSG00000046133.3, ENSMUSG00000046435.7, ENSMUSG00000046862.14, ENSMUSG00000066688.4, ENSMUSG00000070616.13, ENSMUSG00000070618.10, ENSMUSG00000070619.5, ENSMUSG00000070677.8, ENSMUSG00000070686.10, ENSMUSG00000070890.3, ENSMUSG00000072813.5, ENSMUSG00000072814.10, ENSMUSG00000072821.4, ENSMUSG00000072822…
OG0000153	ENSACIG00000001395.1, ENSACIG00000003730.1, ENSACIG00000008910.1, ENSACIG00000009451.1, ENSACIG00000015559.1, ENSACIG00000021197.1	ENSACLG00000005041.1, ENSACLG00000009248.1, ENSACLG00000016297.1, ENSACLG00000021790.1, ENSACLG00000023450.1, ENSACLG00000024644.1	ENSDARG00000014378.11, ENSDARG00000062058.7, ENSDARG00000073756.7, ENSDARG00000075815.6, ENSDARG00000078187.6	ENSGACG00000001024.1, ENSGACG00000002806.1, ENSGACG00000005480.1, ENSGACG00000014494.1, ENSGACG00000016630.1, ENSGACG00000018893.2	ENSHBUG00000001382.1, ENSHBUG00000001837.1, ENSHBUG00000005343.1, ENSHBUG00000006258.1, ENSHBUG00000010047.1, ENSHBUG00000022991.1	ENSNBRG00000001582.1, ENSNBRG00000007329.1, ENSNBRG00000009962.1, ENSNBRG00000015271.1, ENSNBRG00000017133.1, ENSNBRG00000024224.1	ENSOABG00000000585.1, ENSOABG00000017236.1, ENSOABG00000021099.1, ENSOABG00000021843.1, ENSOABG00000023766.1	ENSONIG00000000287.2, ENSONIG00000002766.2, ENSONIG00000003786.2, ENSONIG00000014642.2, ENSONIG00000016682.2, ENSONIG00000017301.2	ENSORLG00000006643.2, ENSORLG00000008920.2, ENSORLG00000010451.2, ENSORLG00000012908.2, ENSORLG00000013517.2	ENSPNYG00000004347.1, ENSPNYG00000006448.1, ENSPNYG00000008311.1, ENSPNYG00000010367.1, ENSPNYG00000021011.1, ENSPNYG00000023649.1	ENSTRUG00000003205.3, ENSTRUG00000004961.3, ENSTRUG00000011258.3, ENSTRUG00000011523.3, ENSTRUG00000018315.3, ENSTRUG00000031720.1	ENSG00000113504.21, ENSG00000124067.17, ENSG00000124140.14, ENSG00000140199.12, ENSG00000276482.3	ENSMZEG00005003733.1, ENSMZEG00005007044.1, ENSMZEG00005015160.1, ENSMZEG00005016880.1, ENSMZEG00005021123.1, ENSMZEG00005023733.1	ENSMUSG00000017740.17, ENSMUSG00000017756.9, ENSMUSG00000017765.17, ENSMUSG00000027130.15, ENSMUSG00000096764.1
OG0000154	ENSACIG00000004108.1, ENSACIG00000004132.1, ENSACIG00000006604.1, ENSACIG00000014767.1, ENSACIG00000014795.1, ENSACIG00000017855.1	ENSACLG00000000940.1, ENSACLG00000000953.1, ENSACLG00000000974.1, ENSACLG00000009973.1, ENSACLG00000019861.1, ENSACLG00000019914.1, ENSACLG00000019930.1	ENSDARG00000010002.12, ENSDARG00000011487.9, ENSDARG00000025013.10, ENSDARG00000053326.7, ENSDARG00000111208.1	ENSGACG00000007821.1, ENSGACG00000007900.1, ENSGACG00000009827.1, ENSGACG00000011473.1, ENSGACG00000016180.1, ENSGACG00000016186.1	ENSHBUG00000006568.1, ENSHBUG00000006601.1, ENSHBUG00000008386.1, ENSHBUG00000008547.1, ENSHBUG00000008963.1	ENSNBRG00000000924.1, ENSNBRG00000005658.1, ENSNBRG00000005690.1, ENSNBRG00000010770.1, ENSNBRG00000021559.1, ENSNBRG00000021590.1	ENSOABG00000006695.1, ENSOABG00000014997.1, ENSOABG00000020572.1, ENSOABG00000020573.1, ENSOABG00000024067.1, ENSOABG00000024343.1, ENSOABG00000024347.1	ENSONIG00000001147.2, ENSONIG00000002275.2, ENSONIG00000007563.2, ENSONIG00000007564.2, ENSONIG00000014912.2, ENSONIG00000037957.1	ENSORLG00000004736.2, ENSORLG00000004772.2, ENSORLG00000005669.2, ENSORLG00000005681.2, ENSORLG00000014137.2, ENSORLG00000016885.2	ENSPNYG00000005542.1, ENSPNYG00000005729.1, ENSPNYG00000012168.1, ENSPNYG00000012201.1, ENSPNYG00000013482.1, ENSPNYG00000022196.1	ENSTRUG00000000423.3, ENSTRUG00000020151.2, ENSTRUG00000021191.2, ENSTRUG00000025488.2, ENSTRUG00000025929.2, ENSTRUG00000032396.1	ENSG00000088256.9, ENSG00000156049.7, ENSG00000156052.11	ENSMZEG00005000449.1, ENSMZEG00005000847.1, ENSMZEG00005000859.1, ENSMZEG00005004271.1, ENSMZEG00005004299.1, ENSMZEG00005004457.1, ENSMZEG00005008850.1	ENSMUSG00000024639.5, ENSMUSG00000024697.4, ENSMUSG00000034781.5
OG0000155	ENSACIG00000004505.1, ENSACIG00000005577.1, ENSACIG00000013057.1, ENSACIG00000013087.1, ENSACIG00000015583.1, ENSACIG00000016842.1	ENSACLG00000000691.1, ENSACLG00000000896.1, ENSACLG00000014741.1, ENSACLG00000015299.1, ENSACLG00000017708.1, ENSACLG00000018348.1	ENSDARG00000002787.11, ENSDARG00000008767.12, ENSDARG00000042484.9, ENSDARG00000069006.8, ENSDARG00000109448.1, ENSDARG00000115825.1	ENSGACG00000004838.1, ENSGACG00000005213.1, ENSGACG00000007510.1, ENSGACG00000011493.1, ENSGACG00000011508.1, ENSGACG00000016913.1	ENSHBUG00000008383.1, ENSHBUG00000008444.1, ENSHBUG00000010435.1, ENSHBUG00000011356.1, ENSHBUG00000017866.1	ENSNBRG00000000969.1, ENSNBRG00000001048.1, ENSNBRG00000012385.1, ENSNBRG00000015223.1, ENSNBRG00000021683.1, ENSNBRG00000022080.1	ENSOABG00000002666.1, ENSOABG00000006712.1, ENSOABG00000012323.1, ENSOABG00000014983.1, ENSOABG00000014985.1, ENSOABG00000025482.1	ENSONIG00000002245.2, ENSONIG00000002262.2, ENSONIG00000013230.2, ENSONIG00000015027.2, ENSONIG00000015480.2, ENSONIG00000016994.2	ENSORLG00000001664.2, ENSORLG00000001969.2, ENSORLG00000005051.2, ENSORLG00000006700.2, ENSORLG00000016856.2, ENSORLG00000016862.2	ENSPNYG00000004015.1, ENSPNYG00000010511.1, ENSPNYG00000012169.1, ENSPNYG00000014824.1, ENSPNYG00000022243.1, ENSPNYG00000022295.1	ENSTRUG00000000978.3, ENSTRUG00000007051.3, ENSTRUG00000007715.3, ENSTRUG00000011681.3, ENSTRUG00000015125.3, ENSTRUG00000016796.3	ENSG00000065717.15, ENSG00000106829.19, ENSG00000140332.17, ENSG00000196781.16	ENSMZEG00005000148.1, ENSMZEG00005004858.1, ENSMZEG00005008700.1, ENSMZEG00005008803.1, ENSMZEG00005012572.1, ENSMZEG00005012901.1	ENSMUSG00000008305.18, ENSMUSG00000024642.17, ENSMUSG00000032280.16, ENSMUSG00000034771.15
OG0000156	ENSACIG00000005102.1, ENSACIG00000006751.1, ENSACIG00000010558.1, ENSACIG00000022123.1, ENSACIG00000023428.1	ENSACLG00000000226.1, ENSACLG00000001566.1, ENSACLG00000010252.1, ENSACLG00000016262.1, ENSACLG00000019503.1, ENSACLG00000022636.1	ENSDARG00000015057.8, ENSDARG00000029107.6, ENSDARG00000038473.10, ENSDARG00000038576.5, ENSDARG00000043484.7, ENSDARG00000099749.2, ENSDARG00000111656.1	ENSGACG00000005044.1, ENSGACG00000010058.1, ENSGACG00000011172.1, ENSGACG00000015413.1, ENSGACG00000016868.1, ENSGACG00000018665.1	ENSHBUG00000001681.1, ENSHBUG00000004096.1, ENSHBUG00000012194.1, ENSHBUG00000016001.1, ENSHBUG00000018489.1, ENSHBUG00000020418.1	ENSNBRG00000005892.1, ENSNBRG00000013447.1, ENSNBRG00000015350.1, ENSNBRG00000018918.1, ENSNBRG00000021262.1, ENSNBRG00000022985.1	ENSOABG00000002065.1, ENSOABG00000003921.1, ENSOABG00000004515.1, ENSOABG00000018498.1, ENSOABG00000020949.1, ENSOABG00000025529.1	ENSONIG00000000626.2, ENSONIG00000004373.2, ENSONIG00000015759.2, ENSONIG00000033996.1, ENSONIG00000040062.1	ENSORLG00000009695.2, ENSORLG00000011717.2, ENSORLG00000026032.1, ENSORLG00000027618.1, ENSORLG00000028427.1	ENSPNYG00000000075.1, ENSPNYG00000002786.1, ENSPNYG00000008863.1, ENSPNYG00000009584.1, ENSPNYG00000015942.1, ENSPNYG00000016553.1	ENSTRUG00000001962.3, ENSTRUG00000009326.3, ENSTRUG00000021480.2, ENSTRUG00000022866.2, ENSTRUG00000031281.1	ENSG00000072401.15, ENSG00000078967.13, ENSG00000109332.20, ENSG00000131508.16	ENSMZEG00005003206.1, ENSMZEG00005003871.1, ENSMZEG00005006020.1, ENSMZEG00005011321.1, ENSMZEG00005012121.1, ENSMZEG00005027430.1	ENSMUSG00000019927.6, ENSMUSG00000047079.1, ENSMUSG00000050435.2, ENSMUSG00000063447.7, ENSMUSG00000078578.9, ENSMUSG00000091896.8
OG0000157	ENSACIG00000008677.1, ENSACIG00000008694.1, ENSACIG00000008736.1, ENSACIG00000008753.1, ENSACIG00000008780.1, ENSACIG00000008798.1, ENSACIG00000008821.1, ENSACIG00000008837.1, ENSACIG00000008858.1	ENSACLG00000003701.1, ENSACLG00000003809.1, ENSACLG00000003840.1, ENSACLG00000003858.1, ENSACLG00000003895.1, ENSACLG00000003909.1, ENSACLG00000003919.1, ENSACLG00000004086.1, ENSACLG00000005029.1, ENSACLG00000006348.1	ENSDARG00000004141.11, ENSDARG00000031299.7, ENSDARG00000046090.8, ENSDARG00000112531.1, ENSDARG00000113420.1	ENSGACG00000020248.1	ENSHBUG00000007868.1, ENSHBUG00000007933.1, ENSHBUG00000013616.1, ENSHBUG00000013631.1, ENSHBUG00000013649.1, ENSHBUG00000013657.1, ENSHBUG00000015969.1, ENSHBUG00000022109.1, ENSHBUG00000022851.1	ENSNBRG00000015900.1, ENSNBRG00000019410.1, ENSNBRG00000019449.1, ENSNBRG00000019502.1, ENSNBRG00000019526.1, ENSNBRG00000019541.1, ENSNBRG00000019570.1	ENSOABG00000000741.1, ENSOABG00000008729.1, ENSOABG00000008799.1, ENSOABG00000008800.1, ENSOABG00000013732.1, ENSOABG00000021927.1, ENSOABG00000021932.1, ENSOABG00000021940.1, ENSOABG00000022809.1	ENSONIG00000012781.2, ENSONIG00000013178.2, ENSONIG00000028471.1, ENSONIG00000037658.1, ENSONIG00000042123.1	ENSORLG00000004364.2, ENSORLG00000011374.2	ENSPNYG00000004987.1, ENSPNYG00000017212.1, ENSPNYG00000017589.1, ENSPNYG00000017655.1, ENSPNYG00000023935.1, ENSPNYG00000024103.1	ENSTRUG00000006229.3, ENSTRUG00000006470.3, ENSTRUG00000026667.1	ENSG00000275397.2, ENSG00000278535.5	ENSMZEG00005008363.1, ENSMZEG00005008379.1, ENSMZEG00005008451.1, ENSMZEG00005008463.1, ENSMZEG00005008491.1, ENSMZEG00005008521.1, ENSMZEG00005008546.1, ENSMZEG00005008557.1, ENSMZEG00005008575.1, ENSMZEG00005023815.1	ENSMUSG00000034449.7
OG0000158	ENSACIG00000013633.1, ENSACIG00000013643.1, ENSACIG00000021486.1, ENSACIG00000021542.1	ENSACLG00000011696.1, ENSACLG00000011712.1, ENSACLG00000011729.1, ENSACLG00000011758.1, ENSACLG00000011766.1, ENSACLG00000011774.1, ENSACLG00000011797.1, ENSACLG00000011808.1, ENSACLG00000011825.1, ENSACLG00000011865.1, ENSACLG00000011887.1, ENSACLG00000011969.1, ENSACLG00000012048.1, ENSACLG00000012054.1, ENSACLG00000012063.1, ENSACLG00000012077.1, ENSACLG00000012097.1, ENSACLG00000012118.1	ENSDARG00000099646.2, ENSDARG00000101232.3, ENSDARG00000101338.2, ENSDARG00000104007.2	ENSGACG00000017914.1	ENSHBUG00000015376.1	ENSNBRG00000006776.1	ENSOABG00000021453.1, ENSOABG00000021454.1, ENSOABG00000021459.1, ENSOABG00000021468.1	ENSONIG00000004967.2, ENSONIG00000028202.1, ENSONIG00000028830.1, ENSONIG00000029451.1, ENSONIG00000031218.1, ENSONIG00000032226.1, ENSONIG00000032670.1, ENSONIG00000036968.1, ENSONIG00000040060.1, ENSONIG00000041668.1, ENSONIG00000042593.1	ENSORLG00000004166.2, ENSORLG00000022222.1, ENSORLG00000022955.1, ENSORLG00000024469.1, ENSORLG00000025167.1, ENSORLG00000025371.1, ENSORLG00000025477.1, ENSORLG00000026337.1, ENSORLG00000026934.1, ENSORLG00000028019.1, ENSORLG00000028443.1, ENSORLG00000029389.1, ENSORLG00000029709.1, ENSORLG00000029802.1, ENSORLG00000030466.1, ENSORLG00000030492.1	ENSPNYG00000002485.1	ENSTRUG00000002066.3, ENSTRUG00000019736.2, ENSTRUG00000023371.2, ENSTRUG00000023463.2, ENSTRUG00000023622.2, ENSTRUG00000032017.1		ENSMZEG00005001606.1, ENSMZEG00005001612.1, ENSMZEG00005001638.1, ENSMZEG00005001643.1, ENSMZEG00005001657.1, ENSMZEG00005001678.1, ENSMZEG00005001693.1, ENSMZEG00005001722.1, ENSMZEG00005001729.1, ENSMZEG00005001737.1, ENSMZEG00005003628.1, ENSMZEG00005003649.1
OG0000159	ENSACIG00000014121.1, ENSACIG00000014132.1, ENSACIG00000014156.1, ENSACIG00000014167.1, ENSACIG00000014188.1	ENSACLG00000004161.1, ENSACLG00000004170.1, ENSACLG00000004187.1, ENSACLG00000004201.1, ENSACLG00000004214.1, ENSACLG00000004229.1, ENSACLG00000004267.1, ENSACLG00000004455.1	ENSDARG00000077309.3, ENSDARG00000079657.4, ENSDARG00000098337.2, ENSDARG00000103241.2, ENSDARG00000105438.2	ENSGACG00000000899.1, ENSGACG00000017395.1, ENSGACG00000017397.1, ENSGACG00000017399.1, ENSGACG00000017688.1	ENSHBUG00000007823.1, ENSHBUG00000007832.1, ENSHBUG00000007848.1, ENSHBUG00000007863.1, ENSHBUG00000007876.1, ENSHBUG00000007890.1, ENSHBUG00000015754.1, ENSHBUG00000023548.1	ENSNBRG00000016820.1, ENSNBRG00000016858.1, ENSNBRG00000016872.1, ENSNBRG00000016889.1, ENSNBRG00000016904.1, ENSNBRG00000016925.1, ENSNBRG00000022913.1	ENSOABG00000024901.1, ENSOABG00000024902.1, ENSOABG00000024903.1, ENSOABG00000024904.1, ENSOABG00000024905.1, ENSOABG00000024906.1, ENSOABG00000024910.1	ENSONIG00000015149.2, ENSONIG00000015150.2, ENSONIG00000015151.2, ENSONIG00000027848.1, ENSONIG00000031912.1, ENSONIG00000032132.1, ENSONIG00000037502.1, ENSONIG00000037856.1, ENSONIG00000037997.1, ENSONIG00000042053.1	ENSORLG00000025232.1, ENSORLG00000028256.1, ENSORLG00000028674.1	ENSPNYG00000002319.1, ENSPNYG00000002375.1, ENSPNYG00000002392.1, ENSPNYG00000002406.1, ENSPNYG00000002435.1, ENSPNYG00000002476.1, ENSPNYG00000002513.1, ENSPNYG00000002537.1, ENSPNYG00000002569.1, ENSPNYG00000002597.1, ENSPNYG00000002642.1			ENSMZEG00005024118.1, ENSMZEG00005024120.1, ENSMZEG00005024121.1, ENSMZEG00005024122.1, ENSMZEG00005024123.1, ENSMZEG00005024125.1, ENSMZEG00005024126.1, ENSMZEG00005024128.1, ENSMZEG00005024129.1, ENSMZEG00005024130.1
OG0000160	ENSACIG00000020801.1, ENSACIG00000020812.1, ENSACIG00000020824.1, ENSACIG00000020877.1, ENSACIG00000020911.1, ENSACIG00000020933.1	ENSACLG00000000800.1, ENSACLG00000000808.1, ENSACLG00000000816.1, ENSACLG00000000831.1, ENSACLG00000000840.1, ENSACLG00000000846.1, ENSACLG00000000851.1, ENSACLG00000000883.1, ENSACLG00000000924.1, ENSACLG00000000928.1, ENSACLG00000000938.1, ENSACLG00000000962.1, ENSACLG00000001007.1, ENSACLG00000001039.1			ENSHBUG00000000585.1, ENSHBUG00000010622.1, ENSHBUG00000010634.1, ENSHBUG00000011148.1, ENSHBUG00000017911.1	ENSNBRG00000023585.1, ENSNBRG00000023587.1, ENSNBRG00000023597.1, ENSNBRG00000023603.1	ENSOABG00000001327.1, ENSOABG00000003499.1, ENSOABG00000006690.1, ENSOABG00000006691.1, ENSOABG00000006694.1, ENSOABG00000010092.1, ENSOABG00000011739.1, ENSOABG00000012187.1, ENSOABG00000012190.1, ENSOABG00000012194.1, ENSOABG00000012196.1, ENSOABG00000018403.1, ENSOABG00000018405.1	ENSONIG00000027858.1, ENSONIG00000028026.1, ENSONIG00000028468.1, ENSONIG00000030576.1, ENSONIG00000030583.1, ENSONIG00000030846.1, ENSONIG00000031135.1, ENSONIG00000031660.1, ENSONIG00000032528.1, ENSONIG00000032596.1, ENSONIG00000034046.1, ENSONIG00000037153.1, ENSONIG00000038387.1, ENSONIG00000039523.1, ENSONIG00000040461.1, ENSONIG00000040652.1, ENSONIG00000041670.1, ENSONIG00000042760.1		ENSPNYG00000002256.1, ENSPNYG00000003307.1, ENSPNYG00000018991.1, ENSPNYG00000019002.1			ENSMZEG00005010108.1, ENSMZEG00005010156.1, ENSMZEG00005010163.1, ENSMZEG00005010172.1, ENSMZEG00005010183.1, ENSMZEG00005010203.1, ENSMZEG00005010210.1, ENSMZEG00005010216.1, ENSMZEG00005010222.1, ENSMZEG00005010246.1, ENSMZEG00005010257.1, ENSMZEG00005010263.1, ENSMZEG00005024257.1, ENSMZEG00005024259.1, ENSMZEG00005024261.1
OG0000161		ENSACLG00000000736.1, ENSACLG00000002468.1, ENSACLG00000002614.1, ENSACLG00000005547.1, ENSACLG00000005642.1, ENSACLG00000008391.1, ENSACLG00000008859.1, ENSACLG00000014746.1, ENSACLG00000020864.1, ENSACLG00000021287.1, ENSACLG00000023885.1						ENSONIG00000027183.1, ENSONIG00000027529.1, ENSONIG00000027643.1, ENSONIG00000027793.1, ENSONIG00000028457.1, ENSONIG00000028532.1, ENSONIG00000028561.1, ENSONIG00000028769.1, ENSONIG00000028823.1, ENSONIG00000028997.1, ENSONIG00000029205.1, ENSONIG00000029637.1, ENSONIG00000030375.1, ENSONIG00000030683.1, ENSONIG00000030814.1, ENSONIG00000030832.1, ENSONIG00000031047.1, ENSONIG00000031049.1, ENS…
OG0000162	ENSACIG00000001141.1, ENSACIG00000001171.1, ENSACIG00000001199.1, ENSACIG00000001429.1, ENSACIG00000021284.1, ENSACIG00000021303.1, ENSACIG00000021602.1, ENSACIG00000021964.1, ENSACIG00000022113.1	ENSACLG00000008458.1, ENSACLG00000021820.1	ENSDARG00000003181.9, ENSDARG00000018361.9, ENSDARG00000028275.8, ENSDARG00000041540.7, ENSDARG00000079079.5, ENSDARG00000094996.4	ENSGACG00000002907.1	ENSHBUG00000013797.1, ENSHBUG00000020459.1, ENSHBUG00000020486.1, ENSHBUG00000020512.1, ENSHBUG00000022891.1, ENSHBUG00000022930.1, ENSHBUG00000022953.1	ENSNBRG00000018129.1, ENSNBRG00000018146.1, ENSNBRG00000018164.1, ENSNBRG00000018334.1, ENSNBRG00000018938.1, ENSNBRG00000018980.1, ENSNBRG00000019220.1, ENSNBRG00000019227.1, ENSNBRG00000019272.1	ENSOABG00000001796.1, ENSOABG00000001926.1, ENSOABG00000001961.1, ENSOABG00000001966.1, ENSOABG00000001998.1, ENSOABG00000002701.1, ENSOABG00000002706.1, ENSOABG00000022241.1, ENSOABG00000024962.1, ENSOABG00000024969.1	ENSONIG00000017258.2, ENSONIG00000028103.1, ENSONIG00000034937.1, ENSONIG00000039142.1, ENSONIG00000039507.1, ENSONIG00000039747.1, ENSONIG00000043155.1	ENSORLG00000010795.2, ENSORLG00000010801.2	ENSPNYG00000003891.1, ENSPNYG00000005445.1, ENSPNYG00000005462.1, ENSPNYG00000005485.1, ENSPNYG00000005506.1, ENSPNYG00000005625.1, ENSPNYG00000006266.1, ENSPNYG00000010568.1, ENSPNYG00000010662.1, ENSPNYG00000011148.1, ENSPNYG00000011799.1, ENSPNYG00000015017.1	ENSTRUG00000000731.3, ENSTRUG00000001170.3, ENSTRUG00000003123.3, ENSTRUG00000003656.3, ENSTRUG00000025178.2		ENSMZEG00005000074.1, ENSMZEG00005024209.1, ENSMZEG00005024212.1, ENSMZEG00005024213.1, ENSMZEG00005024218.1, ENSMZEG00005024223.1, ENSMZEG00005024231.1, ENSMZEG00005024885.1
OG0000163	ENSACIG00000001412.1, ENSACIG00000005724.1, ENSACIG00000009823.1, ENSACIG00000011287.1, ENSACIG00000013779.1, ENSACIG00000014853.1	ENSACLG00000001047.1, ENSACLG00000001257.1, ENSACLG00000007625.1, ENSACLG00000018405.1, ENSACLG00000023751.1, ENSACLG00000024676.1	ENSDARG00000020944.11, ENSDARG00000025091.11, ENSDARG00000028740.9, ENSDARG00000058128.7, ENSDARG00000109311.1, ENSDARG00000110190.1, ENSDARG00000114614.1	ENSGACG00000005170.1, ENSGACG00000010010.1, ENSGACG00000014895.2, ENSGACG00000018527.1, ENSGACG00000020333.1	ENSHBUG00000002711.1, ENSHBUG00000003470.1, ENSHBUG00000006815.1, ENSHBUG00000017839.1, ENSHBUG00000018845.1, ENSHBUG00000020993.1	ENSNBRG00000005644.1, ENSNBRG00000006927.1, ENSNBRG00000012126.1, ENSNBRG00000014902.1, ENSNBRG00000019671.1, ENSNBRG00000021747.1	ENSOABG00000003236.1, ENSOABG00000007647.1, ENSOABG00000009689.1, ENSOABG00000011288.1, ENSOABG00000013062.1, ENSOABG00000023320.1	ENSONIG00000000427.2, ENSONIG00000006005.2, ENSONIG00000012273.2, ENSONIG00000012861.2, ENSONIG00000015749.2, ENSONIG00000017537.2	ENSORLG00000005481.2, ENSORLG00000008254.2, ENSORLG00000009173.2, ENSORLG00000009545.2, ENSORLG00000012128.2, ENSORLG00000018142.2	ENSPNYG00000000132.1, ENSPNYG00000007087.1, ENSPNYG00000009797.1, ENSPNYG00000015828.1, ENSPNYG00000017977.1, ENSPNYG00000023196.1	ENSTRUG00000005544.3, ENSTRUG00000005857.3, ENSTRUG00000008111.3, ENSTRUG00000012243.3, ENSTRUG00000015416.3, ENSTRUG00000017761.3	ENSG00000092820.18, ENSG00000137710.17, ENSG00000147065.17	ENSMZEG00005001137.1, ENSMZEG00005007300.1, ENSMZEG00005007475.1, ENSMZEG00005007733.1, ENSMZEG00005011983.1, ENSMZEG00005019148.1	ENSMUSG00000031207.16, ENSMUSG00000032050.18, ENSMUSG00000052397.8
OG0000164	ENSACIG00000001844.1, ENSACIG00000015376.1, ENSACIG00000024389.1	ENSACLG00000005946.1, ENSACLG00000006607.1, ENSACLG00000007732.1, ENSACLG00000007815.1, ENSACLG00000008118.1, ENSACLG00000008366.1, ENSACLG00000009351.1, ENSACLG00000009504.1, ENSACLG00000010110.1, ENSACLG00000010382.1, ENSACLG00000010715.1	ENSDARG00000022631.8, ENSDARG00000042978.8, ENSDARG00000042980.5, ENSDARG00000042982.5, ENSDARG00000042990.7, ENSDARG00000094057.4	ENSGACG00000014531.1	ENSHBUG00000005518.1, ENSHBUG00000011040.1, ENSHBUG00000011109.1, ENSHBUG00000012302.1, ENSHBUG00000012347.1, ENSHBUG00000012427.1	ENSNBRG00000023633.1, ENSNBRG00000023700.1	ENSOABG00000003701.1, ENSOABG00000003814.1, ENSOABG00000005834.1, ENSOABG00000005989.1, ENSOABG00000006209.1, ENSOABG00000006211.1, ENSOABG00000006212.1, ENSOABG00000006213.1, ENSOABG00000006226.1, ENSOABG00000008944.1, ENSOABG00000022564.1, ENSOABG00000022570.1	ENSONIG00000030382.1, ENSONIG00000031225.1, ENSONIG00000035577.1, ENSONIG00000038279.1, ENSONIG00000038345.1, ENSONIG00000039651.1, ENSONIG00000040000.1, ENSONIG00000042533.1, ENSONIG00000043194.1	ENSORLG00000014936.2, ENSORLG00000015011.2, ENSORLG00000028232.1	ENSPNYG00000004531.1, ENSPNYG00000015320.1, ENSPNYG00000015826.1, ENSPNYG00000016383.1, ENSPNYG00000016468.1, ENSPNYG00000016993.1, ENSPNYG00000017505.1, ENSPNYG00000018095.1, ENSPNYG00000018704.1	ENSTRUG00000018373.3	ENSG00000134716.11	ENSMZEG00005011775.1, ENSMZEG00005016289.1, ENSMZEG00005016443.1, ENSMZEG00005017947.1, ENSMZEG00005018939.1, ENSMZEG00005018956.1, ENSMZEG00005018984.1, ENSMZEG00005018993.1, ENSMZEG00005019001.1, ENSMZEG00005019007.1, ENSMZEG00005019015.1	ENSMUSG00000052520.7, ENSMUSG00000052914.4, ENSMUSG00000081225.3
OG0000165	ENSACIG00000006794.1, ENSACIG00000006818.1	ENSACLG00000004969.1, ENSACLG00000004978.1, ENSACLG00000004996.1, ENSACLG00000005068.1, ENSACLG00000005170.1, ENSACLG00000005924.1, ENSACLG00000005949.1, ENSACLG00000005959.1, ENSACLG00000006018.1, ENSACLG00000006058.1	ENSDARG00000096376.2, ENSDARG00000096406.2, ENSDARG00000096424.3	ENSGACG00000001698.1, ENSGACG00000012794.1	ENSHBUG00000000396.1, ENSHBUG00000006837.1, ENSHBUG00000006852.1, ENSHBUG00000006859.1, ENSHBUG00000006945.1, ENSHBUG00000006952.1, ENSHBUG00000014056.1	ENSNBRG00000007684.1, ENSNBRG00000007872.1, ENSNBRG00000008102.1, ENSNBRG00000008208.1, ENSNBRG00000008251.1, ENSNBRG00000008310.1, ENSNBRG00000017958.1, ENSNBRG00000017985.1	ENSOABG00000000890.1, ENSOABG00000000923.1, ENSOABG00000000937.1, ENSOABG00000007525.1, ENSOABG00000012841.1, ENSOABG00000014049.1, ENSOABG00000015849.1, ENSOABG00000015881.1, ENSOABG00000015887.1, ENSOABG00000015891.1, ENSOABG00000016027.1, ENSOABG00000016028.1	ENSONIG00000021354.2, ENSONIG00000032899.1, ENSONIG00000033340.1, ENSONIG00000043141.1	ENSORLG00000022501.1, ENSORLG00000026360.1, ENSORLG00000029391.1, ENSORLG00000029474.1	ENSPNYG00000023340.1, ENSPNYG00000023355.1, ENSPNYG00000023361.1, ENSPNYG00000023363.1, ENSPNYG00000023364.1, ENSPNYG00000023390.1, ENSPNYG00000023404.1	ENSTRUG00000002923.3, ENSTRUG00000026864.1, ENSTRUG00000027984.1, ENSTRUG00000029781.1, ENSTRUG00000033194.1	ENSG00000211979.2	ENSMZEG00005009728.1, ENSMZEG00005009755.1, ENSMZEG00005009763.1, ENSMZEG00005009781.1, ENSMZEG00005009804.1, ENSMZEG00005009957.1, ENSMZEG00005009991.1, ENSMZEG00005009999.1, ENSMZEG00005010019.1, ENSMZEG00005010057.1, ENSMZEG00005010102.1, ENSMZEG00005010149.1, ENSMZEG00005025910.1
OG0000166	ENSACIG00000010642.1, ENSACIG00000010711.1, ENSACIG00000010743.1, ENSACIG00000010770.1	ENSACLG00000025436.1, ENSACLG00000025439.1, ENSACLG00000025443.1, ENSACLG00000025492.1, ENSACLG00000025498.1, ENSACLG00000025504.1, ENSACLG00000025509.1, ENSACLG00000025514.1	ENSDARG00000093303.2		ENSHBUG00000003144.1, ENSHBUG00000008633.1, ENSHBUG00000008644.1, ENSHBUG00000008658.1, ENSHBUG00000012517.1, ENSHBUG00000018247.1	ENSNBRG00000018143.1, ENSNBRG00000018150.1, ENSNBRG00000018161.1, ENSNBRG00000018187.1, ENSNBRG00000018195.1, ENSNBRG00000018203.1, ENSNBRG00000018210.1	ENSOABG00000000203.1, ENSOABG00000000205.1, ENSOABG00000000210.1, ENSOABG00000004315.1, ENSOABG00000004333.1, ENSOABG00000007505.1, ENSOABG00000007508.1, ENSOABG00000007511.1, ENSOABG00000007515.1, ENSOABG00000008735.1, ENSOABG00000010309.1, ENSOABG00000011600.1, ENSOABG00000019428.1	ENSONIG00000013613.2, ENSONIG00000028299.1, ENSONIG00000033843.1, ENSONIG00000036156.1, ENSONIG00000039103.1, ENSONIG00000039938.1, ENSONIG00000043124.1	ENSORLG00000001737.2, ENSORLG00000016164.2, ENSORLG00000023363.1, ENSORLG00000024330.1, ENSORLG00000028839.1	ENSPNYG00000005079.1, ENSPNYG00000008420.1, ENSPNYG00000008435.1, ENSPNYG00000008450.1, ENSPNYG00000008463.1, ENSPNYG00000008472.1, ENSPNYG00000008502.1, ENSPNYG00000023549.1	ENSTRUG00000016228.3	ENSG00000142089.16, ENSG00000185201.16, ENSG00000185885.16	ENSMZEG00005010695.1, ENSMZEG00005011245.1, ENSMZEG00005011250.1, ENSMZEG00005011261.1, ENSMZEG00005011277.1, ENSMZEG00005022802.1, ENSMZEG00005022803.1, ENSMZEG00005022804.1, ENSMZEG00005026215.1	ENSMUSG00000025491.14, ENSMUSG00000025492.6, ENSMUSG00000059108.4, ENSMUSG00000060591.9, ENSMUSG00000065968.8, ENSMUSG00000110104.1
OG0000167	ENSACIG00000014126.1, ENSACIG00000014155.1, ENSACIG00000014219.1, ENSACIG00000014227.1, ENSACIG00000014255.1, ENSACIG00000014308.1	ENSACLG00000010525.1, ENSACLG00000010550.1, ENSACLG00000010832.1, ENSACLG00000010851.1, ENSACLG00000010858.1, ENSACLG00000010875.1, ENSACLG00000010910.1, ENSACLG00000010956.1, ENSACLG00000010963.1, ENSACLG00000011008.1	ENSDARG00000037695.6, ENSDARG00000088136.3, ENSDARG00000099535.2	ENSGACG00000017917.1	ENSHBUG00000000235.1, ENSHBUG00000001186.1, ENSHBUG00000009276.1, ENSHBUG00000009287.1, ENSHBUG00000009340.1, ENSHBUG00000009365.1, ENSHBUG00000009382.1, ENSHBUG00000009406.1, ENSHBUG00000009423.1, ENSHBUG00000009443.1	ENSNBRG00000007525.1, ENSNBRG00000007597.1, ENSNBRG00000007606.1, ENSNBRG00000007631.1, ENSNBRG00000007729.1	ENSOABG00000021386.1, ENSOABG00000021389.1, ENSOABG00000021391.1, ENSOABG00000021395.1, ENSOABG00000021396.1, ENSOABG00000021398.1, ENSOABG00000021401.1, ENSOABG00000021408.1, ENSOABG00000021409.1	ENSONIG00000027109.1, ENSONIG00000030596.1, ENSONIG00000032107.1, ENSONIG00000034641.1, ENSONIG00000035556.1	ENSORLG00000004181.2, ENSORLG00000021994.1, ENSORLG00000022312.1, ENSORLG00000028208.1, ENSORLG00000028629.1, ENSORLG00000028903.1	ENSPNYG00000001937.1, ENSPNYG00000001990.1, ENSPNYG00000002003.1, ENSPNYG00000002026.1, ENSPNYG00000002050.1, ENSPNYG00000002073.1, ENSPNYG00000002123.1	ENSTRUG00000001035.3, ENSTRUG00000001724.3, ENSTRUG00000001739.3, ENSTRUG00000021621.2, ENSTRUG00000023244.2, ENSTRUG00000023579.2		ENSMZEG00005000640.1, ENSMZEG00005000675.1, ENSMZEG00005000694.1, ENSMZEG00005000843.1, ENSMZEG00005000854.1, ENSMZEG00005000894.1, ENSMZEG00005000946.1, ENSMZEG00005000982.1, ENSMZEG00005000994.1, ENSMZEG00005001006.1
OG0000168	ENSACIG00000015407.1	ENSACLG00000003542.1, ENSACLG00000005544.1, ENSACLG00000006792.1, ENSACLG00000008485.1, ENSACLG00000014667.1, ENSACLG00000016372.1, ENSACLG00000025771.1	ENSDARG00000086849.3, ENSDARG00000096715.2, ENSDARG00000098557.2, ENSDARG00000099710.2, ENSDARG00000100234.2, ENSDARG00000100538.2, ENSDARG00000100925.2, ENSDARG00000103841.2, ENSDARG00000103976.2, ENSDARG00000105300.2		ENSHBUG00000009853.1, ENSHBUG00000020644.1		ENSOABG00000023824.1	ENSONIG00000027193.1, ENSONIG00000027730.1, ENSONIG00000028302.1, ENSONIG00000029910.1, ENSONIG00000030606.1, ENSONIG00000032123.1, ENSONIG00000032227.1, ENSONIG00000033584.1, ENSONIG00000034083.1, ENSONIG00000036447.1, ENSONIG00000036722.1, ENSONIG00000037638.1, ENSONIG00000039618.1, ENSONIG00000039862.1, ENSONIG00000041503.1, ENSONIG00000042006.1, ENSONIG00000042109.1, ENSONIG00000042117.1, ENS…	ENSORLG00000021884.1, ENSORLG00000022021.1, ENSORLG00000022153.1, ENSORLG00000022221.1, ENSORLG00000022574.1, ENSORLG00000022718.1, ENSORLG00000022810.1, ENSORLG00000024361.1, ENSORLG00000024817.1, ENSORLG00000024853.1, ENSORLG00000025257.1, ENSORLG00000026021.1, ENSORLG00000026865.1, ENSORLG00000027038.1, ENSORLG00000027119.1, ENSORLG00000027203.1, ENSORLG00000027316.1, ENSORLG00000027382.1, ENS…	ENSPNYG00000003086.1, ENSPNYG00000013477.1, ENSPNYG00000013812.1			ENSMZEG00005001249.1, ENSMZEG00005004253.1, ENSMZEG00005019985.1, ENSMZEG00005020264.1, ENSMZEG00005027508.1, ENSMZEG00005028430.1
OG0000169		ENSACLG00000000041.1, ENSACLG00000001010.1, ENSACLG00000001096.1, ENSACLG00000001462.1, ENSACLG00000001469.1, ENSACLG00000002058.1, ENSACLG00000002314.1, ENSACLG00000002457.1, ENSACLG00000003179.1, ENSACLG00000004208.1, ENSACLG00000004891.1, ENSACLG00000005338.1, ENSACLG00000005668.1, ENSACLG00000006201.1, ENSACLG00000006471.1, ENSACLG00000006897.1, ENSACLG00000008103.1, ENSACLG00000008777.1, ENS…			ENSHBUG00000013593.1			ENSONIG00000027784.1, ENSONIG00000028939.1, ENSONIG00000032879.1, ENSONIG00000033844.1, ENSONIG00000035387.1, ENSONIG00000040590.1, ENSONIG00000040844.1		ENSPNYG00000001955.1, ENSPNYG00000011562.1, ENSPNYG00000015130.1, ENSPNYG00000017562.1, ENSPNYG00000021144.1, ENSPNYG00000023861.1			ENSMZEG00005004029.1, ENSMZEG00005015831.1, ENSMZEG00005019096.1, ENSMZEG00005027663.1
OG0000170														ENSMUSG00000031125.2, ENSMUSG00000054626.11, ENSMUSG00000093895.7, ENSMUSG00000093993.7, ENSMUSG00000094181.7, ENSMUSG00000094399.7, ENSMUSG00000094570.7, ENSMUSG00000094616.7, ENSMUSG00000094647.7, ENSMUSG00000094746.7, ENSMUSG00000094782.7, ENSMUSG00000094789.7, ENSMUSG00000094821.7, ENSMUSG00000095011.7, ENSMUSG00000095135.7, ENSMUSG00000095141.7, ENSMUSG00000095153.7, ENSMUSG00000095263.7, EN…
OG0000171	ENSACIG00000000632.1, ENSACIG00000004103.1, ENSACIG00000009794.1, ENSACIG00000010510.1, ENSACIG00000015066.1, ENSACIG00000017033.1, ENSACIG00000019876.1, ENSACIG00000020873.1, ENSACIG00000021427.1, ENSACIG00000023403.1, ENSACIG00000023693.1, ENSACIG00000023725.1	ENSACLG00000002079.1, ENSACLG00000005075.1, ENSACLG00000009999.1, ENSACLG00000011236.1, ENSACLG00000015318.1, ENSACLG00000016145.1, ENSACLG00000017192.1, ENSACLG00000018971.1, ENSACLG00000025193.1, ENSACLG00000026144.1	ENSDARG00000039063.8, ENSDARG00000079328.4, ENSDARG00000092846.3, ENSDARG00000096556.2, ENSDARG00000109597.1, ENSDARG00000110922.1, ENSDARG00000115161.1		ENSHBUG00000000981.1, ENSHBUG00000006182.1, ENSHBUG00000020346.1, ENSHBUG00000021412.1, ENSHBUG00000021882.1	ENSNBRG00000000507.1, ENSNBRG00000011779.1, ENSNBRG00000012548.1, ENSNBRG00000014927.1, ENSNBRG00000016158.1, ENSNBRG00000017018.1, ENSNBRG00000018265.1	ENSOABG00000000227.1, ENSOABG00000006422.1, ENSOABG00000006929.1, ENSOABG00000014552.1, ENSOABG00000015247.1, ENSOABG00000019898.1	ENSONIG00000001499.2, ENSONIG00000001646.2, ENSONIG00000009628.2, ENSONIG00000021075.2, ENSONIG00000028846.1, ENSONIG00000029700.1, ENSONIG00000032512.1, ENSONIG00000032815.1, ENSONIG00000035805.1, ENSONIG00000035947.1, ENSONIG00000037442.1	ENSORLG00000016870.2	ENSPNYG00000000401.1, ENSPNYG00000002542.1, ENSPNYG00000003232.1, ENSPNYG00000019571.1, ENSPNYG00000023472.1	ENSTRUG00000020682.2	ENSG00000182405.6	ENSMZEG00005002612.1, ENSMZEG00005004130.1, ENSMZEG00005014419.1, ENSMZEG00005019608.1, ENSMZEG00005020257.1, ENSMZEG00005024127.1, ENSMZEG00005024687.1, ENSMZEG00005025336.1, ENSMZEG00005026090.1, ENSMZEG00005027936.1, ENSMZEG00005028522.1
OG0000172	ENSACIG00000000712.1, ENSACIG00000008360.1, ENSACIG00000010032.1, ENSACIG00000010385.1, ENSACIG00000012701.1, ENSACIG00000017201.1	ENSACLG00000001550.1, ENSACLG00000003205.1, ENSACLG00000003345.1, ENSACLG00000009769.1, ENSACLG00000011227.1, ENSACLG00000025201.1	ENSDARG00000005754.13, ENSDARG00000019945.13, ENSDARG00000059738.8, ENSDARG00000103479.2, ENSDARG00000104937.2	ENSGACG00000002994.1, ENSGACG00000008773.1, ENSGACG00000015354.1, ENSGACG00000015921.1, ENSGACG00000016820.1, ENSGACG00000019528.1	ENSHBUG00000000344.1, ENSHBUG00000000425.1, ENSHBUG00000005922.1, ENSHBUG00000007393.1, ENSHBUG00000012811.1, ENSHBUG00000020980.1	ENSNBRG00000002427.1, ENSNBRG00000012762.1, ENSNBRG00000016895.1, ENSNBRG00000017456.1, ENSNBRG00000020541.1, ENSNBRG00000023501.1	ENSOABG00000011289.1, ENSOABG00000012834.1, ENSOABG00000019105.1, ENSOABG00000020554.1, ENSOABG00000024844.1, ENSOABG00000025851.1	ENSONIG00000007270.2, ENSONIG00000007588.2, ENSONIG00000008832.2, ENSONIG00000010265.2, ENSONIG00000012556.2, ENSONIG00000018563.2	ENSORLG00000003198.2, ENSORLG00000004650.2, ENSORLG00000004685.2, ENSORLG00000006794.2, ENSORLG00000014817.2, ENSORLG00000018046.2	ENSPNYG00000001412.1, ENSPNYG00000006055.1, ENSPNYG00000006921.1, ENSPNYG00000007040.1, ENSPNYG00000015301.1, ENSPNYG00000019530.1	ENSTRUG00000003689.3, ENSTRUG00000008887.3, ENSTRUG00000008928.3, ENSTRUG00000010831.3, ENSTRUG00000021870.2	ENSG00000105426.17, ENSG00000142949.17, ENSG00000153707.17, ENSG00000282932.4	ENSMZEG00005001243.1, ENSMZEG00005003235.1, ENSMZEG00005020558.1, ENSMZEG00005023820.1, ENSMZEG00005024379.1, ENSMZEG00005025655.1	ENSMUSG00000013236.17, ENSMUSG00000028399.18, ENSMUSG00000033295.14
OG0000173	ENSACIG00000001905.1, ENSACIG00000005428.1, ENSACIG00000013771.1, ENSACIG00000013784.1	ENSACLG00000001124.1, ENSACLG00000022944.1, ENSACLG00000023116.1, ENSACLG00000023365.1, ENSACLG00000023376.1, ENSACLG00000023479.1, ENSACLG00000023490.1, ENSACLG00000023734.1, ENSACLG00000023744.1, ENSACLG00000023757.1, ENSACLG00000023764.1, ENSACLG00000027687.1	ENSDARG00000102175.2	ENSGACG00000005417.1, ENSGACG00000005425.1, ENSGACG00000005429.1, ENSGACG00000012473.1	ENSHBUG00000010616.1, ENSHBUG00000012411.1, ENSHBUG00000014671.1, ENSHBUG00000014677.1, ENSHBUG00000014743.1, ENSHBUG00000023790.1	ENSNBRG00000008548.1, ENSNBRG00000008556.1, ENSNBRG00000008583.1, ENSNBRG00000011066.1	ENSOABG00000001609.1, ENSOABG00000001610.1, ENSOABG00000001612.1, ENSOABG00000018946.1, ENSOABG00000019967.1	ENSONIG00000000044.2, ENSONIG00000028721.1, ENSONIG00000029142.1, ENSONIG00000030210.1, ENSONIG00000030715.1, ENSONIG00000031662.1, ENSONIG00000031710.1, ENSONIG00000034157.1, ENSONIG00000035064.1, ENSONIG00000035448.1, ENSONIG00000037656.1, ENSONIG00000039211.1, ENSONIG00000039512.1, ENSONIG00000039723.1, ENSONIG00000040038.1, ENSONIG00000042935.1	ENSORLG00000024409.1, ENSORLG00000026783.1, ENSORLG00000026924.1, ENSORLG00000028583.1, ENSORLG00000029989.1	ENSPNYG00000005227.1, ENSPNYG00000005236.1, ENSPNYG00000006341.1, ENSPNYG00000012203.1, ENSPNYG00000012339.1, ENSPNYG00000016645.1	ENSTRUG00000000220.3, ENSTRUG00000021531.2, ENSTRUG00000024392.2, ENSTRUG00000026975.1		ENSMZEG00005007861.1, ENSMZEG00005007905.1, ENSMZEG00005011299.1, ENSMZEG00005011303.1, ENSMZEG00005011312.1, ENSMZEG00005011325.1, ENSMZEG00005011336.1, ENSMZEG00005011342.1, ENSMZEG00005011348.1, ENSMZEG00005014504.1
OG0000174	ENSACIG00000006483.1, ENSACIG00000009790.1, ENSACIG00000010848.1, ENSACIG00000014479.1, ENSACIG00000015612.1, ENSACIG00000015958.1	ENSACLG00000001198.1, ENSACLG00000010302.1, ENSACLG00000011991.1, ENSACLG00000012177.1, ENSACLG00000023951.1, ENSACLG00000025304.1	ENSDARG00000003486.7, ENSDARG00000044153.7, ENSDARG00000071566.5, ENSDARG00000099226.3, ENSDARG00000115977.1	ENSGACG00000007364.1, ENSGACG00000008134.1, ENSGACG00000010272.1, ENSGACG00000013477.1, ENSGACG00000013529.1, ENSGACG00000020043.1	ENSHBUG00000001473.1, ENSHBUG00000002292.1, ENSHBUG00000005853.1, ENSHBUG00000007479.1, ENSHBUG00000009570.1, ENSHBUG00000010372.1	ENSNBRG00000005379.1, ENSNBRG00000010882.1, ENSNBRG00000011559.1, ENSNBRG00000011838.1, ENSNBRG00000022675.1, ENSNBRG00000023411.1	ENSOABG00000002721.1, ENSOABG00000007570.1, ENSOABG00000014319.1, ENSOABG00000017978.1, ENSOABG00000018606.1, ENSOABG00000024956.1	ENSONIG00000001356.2, ENSONIG00000015962.2, ENSONIG00000029473.1, ENSONIG00000030950.1, ENSONIG00000036736.1, ENSONIG00000042431.1	ENSORLG00000002008.2, ENSORLG00000005854.2, ENSORLG00000011100.2, ENSORLG00000013357.2, ENSORLG00000015948.2	ENSPNYG00000007572.1, ENSPNYG00000014556.1, ENSPNYG00000016253.1, ENSPNYG00000017287.1, ENSPNYG00000019629.1, ENSPNYG00000023413.1, ENSPNYG00000023416.1	ENSTRUG00000006134.3, ENSTRUG00000008801.3, ENSTRUG00000014596.3, ENSTRUG00000015811.3, ENSTRUG00000027267.1	ENSG00000172531.15, ENSG00000186298.12, ENSG00000213639.10	ENSMZEG00005002009.1, ENSMZEG00005002324.1, ENSMZEG00005002592.1, ENSMZEG00005008610.1, ENSMZEG00005014238.1, ENSMZEG00005023206.1	ENSMUSG00000004455.16, ENSMUSG00000014956.15, ENSMUSG00000040385.7, ENSMUSG00000096994.3
OG0000175	ENSACIG00000006617.1, ENSACIG00000009116.1, ENSACIG00000010593.1, ENSACIG00000012794.1, ENSACIG00000014492.1, ENSACIG00000015401.1	ENSACLG00000001375.1, ENSACLG00000007975.1, ENSACLG00000010071.1, ENSACLG00000018125.1, ENSACLG00000020907.1, ENSACLG00000025451.1	ENSDARG00000002840.12, ENSDARG00000005122.11, ENSDARG00000020574.10, ENSDARG00000029439.8, ENSDARG00000035458.8, ENSDARG00000060978.8	ENSGACG00000007397.1, ENSGACG00000013141.1, ENSGACG00000013436.1, ENSGACG00000016342.1, ENSGACG00000017543.1, ENSGACG00000020226.1	ENSHBUG00000001320.1, ENSHBUG00000001521.1, ENSHBUG00000005784.1, ENSHBUG00000016229.1, ENSHBUG00000017234.1, ENSHBUG00000020557.1	ENSNBRG00000002110.1, ENSNBRG00000002926.1, ENSNBRG00000004165.1, ENSNBRG00000007504.1, ENSNBRG00000010754.1, ENSNBRG00000011880.1, ENSNBRG00000020449.1	ENSOABG00000000798.1, ENSOABG00000004565.1, ENSOABG00000009708.1, ENSOABG00000014085.1, ENSOABG00000016428.1, ENSOABG00000022837.1	ENSONIG00000003806.2, ENSONIG00000011494.2, ENSONIG00000015946.2, ENSONIG00000017489.2, ENSONIG00000019415.2	ENSORLG00000000013.2, ENSORLG00000005938.2, ENSORLG00000010772.2, ENSORLG00000011700.2, ENSORLG00000012163.2, ENSORLG00000015888.2	ENSPNYG00000007734.1, ENSPNYG00000007899.1, ENSPNYG00000013421.1, ENSPNYG00000017196.1, ENSPNYG00000017239.1, ENSPNYG00000021524.1	ENSTRUG00000002010.3, ENSTRUG00000006271.3, ENSTRUG00000006333.3, ENSTRUG00000008451.3, ENSTRUG00000015616.3	ENSG00000074370.18, ENSG00000174437.17, ENSG00000196296.14	ENSMZEG00005002369.1, ENSMZEG00005008833.1, ENSMZEG00005013830.1, ENSMZEG00005014008.1, ENSMZEG00005017710.1, ENSMZEG00005023279.1	ENSMUSG00000020788.15, ENSMUSG00000029467.15, ENSMUSG00000030730.12
[truncated: 23,285 more rows]

## Sheet: Table S1B. Curated orthologs.
Table S1B. Curated list of TE silencing factors in African cichlids. Ensembl IDs are shown.
	Oreochromis niloticus		Astatotilapia calliptera		Astatotilapia burtoni		Pundamilia nyererei
gene_name	gene_id	protein_id	gene_id	protein_id	gene_id	protein_id	gene_id	protein_id	Comments
dnmt3aa	ENSONIG00000005542	ENSONIP00000067110; ENSONIP00000006964; ENSONIP00000033792; ENSONIP00000072801; ENSONIP00000035912; ENSONIP00000050290; ENSONIP00000033477; ENSONIP00000006965; ENSONIP00000057083; ENSONIP00000034141	ENSACLG00000027364	ENSACLP00000040640; ENSACLP00000040653	ENSHBUG00000014470	ENSHBUP00000012606; ENSHBUP00000029716	ENSPNYG00000022177	ENSPNYP00000029452
dnmt3bb.1	ENSONIG00000014841	ENSONIP00000018687; ENSONIP00000018686; ENSONIP00000030535; ENSONIP00000045729; ENSONIP00000039026; ENSONIP00000065525; ENSONIP00000034727	ENSACLG00000009337	ENSACLP00000013682; ENSACLP00000013704	ENSHBUG00000013316	ENSHBUP00000011553; ENSHBUP00000011528	ENSPNYG00000023855	ENSPNYP00000031627
dnmt3ba	ENSONIG00000016781	ENSONIP00000021143,ENSONIP00000021142,ENSONIP00000053504,ENSONIP00000046479,ENSONIP00000048035,ENSONIP00000042767,ENSONIP00000030255,ENSONIP00000051549,ENSONIP00000073646,ENSONIP00000059947	NA	NA	ENSHBUG00000011786	ENSHBUP00000028002; ENSHBUP00000009963	ENSPNYG00000013610	ENSPNYP00000018182; ENSPNYP00000018199
[truncated: 38 more rows]

## Sheet: Table S1C. BLASTN TIRs. 
Table S1C. BLASTN results of complete TIR sequences in the 50 kilobase regions of the Astatotilapia calliptera genome encompassing piwil1 genes. See .ape files in our github page to access the input sequences: https://github.com/migueldvalmeida/Cichlid_TEs_piRNAs2024
[truncated: 43 more rows]

[truncated: 4 more sheets: Table S1D. Genomic Metadata Sh., Table S1E. Genomic Metadata Lg., Table S1F. Per-gene µ., Table S1G. Selection test CDS.]
