# Supplementary material for: Dynamic co-evolution of transposable elements and the piRNA pathway in African cichlid fishes
Source: Genome Biol. 2025 Jan 22;26:14. doi: 10.1186/s13059-025-03475-z (PMC11753138; doi:10.1186/s13059-025-03475-z)
Supplement: Supplementary file 3 — Additional file 3. Table S2. Results of piRNA Cluster Builder (piCB) benchmarking and analysis. [file 13059_2025_3475_MOESM3_ESM.xlsx]

## Sheet: Table S2A. Benchmarking piCB
Table S2A. Benchmarking piCB parameter of number of unique mappers per 350 nucleotide sliding window.
number of unique mappers	width	explained	number of clusters	number of cores	number of seeds	fraction of Llibrary	mean FPKM	Percentage of genome	FPKMcrit
1	300021388	9435631	31200	50670	51958	0.971875	3.23935	0.17038	0.294287
2	178119627	9109064	12320	20989	21760	0.938239	5.26746	0.101153	0.588575
5	91827013	8316258	4754	7982	8376	0.856579	9.32819	0.052148	1.47144
7	72105865	7829341	3494	5777	6071	0.806427	11.1839	0.0409485	2.06001
10	69583961	7741912	3329	5497	5793	0.797421	11.4598	0.0395163	2.94287
15	58079554	7386040	2683	4382	4643	0.760766	13.0987	0.032983	4.41431
20	49711466	7067075	2231	3594	3817	0.727913	14.6428	0.0282309	5.88575
25	41733425	6732788	1887	3009	3188	0.693481	16.6169	0.0237002	7.35718
30	36794659	6499451	1657	2605	2757	0.669447	18.1941	0.0208955	8.82862
35	33083925	6157249	1447	2286	2433	0.6342	19.1694	0.0187882	10.3001
40	30565665	5972238	1301	2050	2173	0.615144	20.1253	0.0173581	11.7715
50	26372658	5655122	1091	1688	1785	0.582481	22.0865	0.0149769	14.7144

## Sheet: Table S2B. A. calliptera testes
Table S2B. piRNA clusters identified in A. calliptera testes. These are the clusters shared amongst all the testis replicates.
seqnames	start	end	width	strand	width_in_nt	uniq_reads_FPM.Repl1	multimapping_reads_primary_alignments_FPM.Repl1	all_reads_primary_alignments_FPM.Repl1	uniq_reads_FPKM.Repl1	multimapping_reads_primary_alignments_FPKM.Repl1	all_reads_primary_alignments_FPKM.Repl1	fraction_of_width_covered_by_unique_alignments.Repl1	type.Repl1	uniq_reads_FPM.Repl2	multimapping_reads_primary_alignments_FPM.Repl2	all_reads_primary_alignments_FPM.Repl2	uniq_reads_FPKM.Repl2	multimapping_reads_primary_alignments_FPKM.Repl2	all_reads_primary_alignments_FPKM.Repl2	fraction_of_width_covered_by_unique_alignments.Repl2	type.Repl2	uniq_reads_FPM.Repl3	multimapping_reads_primary_alignments_FPM.Repl3	all_reads_primary_alignments_FPM.Repl3	uniq_reads_FPKM.Repl3	multimapping_reads_primary_alignments_FPKM.Repl3	all_reads_primary_alignments_FPKM.Repl3	fraction_of_width_covered_by_unique_alignments.Repl3	type.Repl3	uniq_reads_FPM.Repl4	multimapping_reads_primary_alignments_FPM.Repl4	all_reads_primary_alignments_FPM.Repl4	uniq_reads_FPKM.Repl4	multimapping_reads_primary_alignments_FPKM.Repl4	all_reads_primary_alignments_FPKM.Repl4	fraction_of_width_covered_by_unique_alignments.Repl4	type.Repl4
1	183501	187200	3700	+	3700	8.03405	4.32602	12.3601	2.17136	1.1692	3.34056	0.14973	ExtendedCore	5.51679	2.12184	7.63863	1.49102	0.573471	2.06449	0.152973	ExtendedCore	5.49327	2.71577	8.20905	1.48467	0.733993	2.21866	0.18	ExtendedCore	4.88742	1.00623	5.89366	1.32092	0.271955	1.59288	0.171351	ExtendedCore
1	643301	666300	23000	+	23000	13.2871	331.147	344.434	0.577699	14.3977	14.9754	0.033913	NA	11.2033	326.933	338.137	0.487101	14.2145	14.7016	0.041087	NA	11.542	349.101	360.643	0.501828	15.1783	15.6801	0.0425217	NA	16.2435	406.518	422.762	0.706239	17.6747	18.381	0.0449565	MultiCore
1	666501	676000	9500	+	9500	14.0081	64.1694	78.1774	1.47453	6.75467	8.2292	0.0677895	ExtendedCore	11.9672	54.1494	66.1166	1.2597	5.69994	6.95964	0.0435789	ExtendedCore	9.69038	57.9571	67.6475	1.02004	6.10075	7.12079	0.0570526	ExtendedCore	20.9872	66.4114	87.3986	2.20918	6.99068	9.19985	0.112526	ExtendedCore
1	699101	712400	13300	+	13300	22.0421	52.6333	74.6754	1.6573	3.95739	5.61469	0.0286466	ExtendedCore	13.6647	37.6839	51.3486	1.02742	2.83338	3.8608	0.0356391	ExtendedCore	13.4554	29.997	43.4524	1.01169	2.25541	3.2671	0.0301504	ExtendedCore	10.6373	40.7525	51.3898	0.799799	3.0641	3.86389	0.0385714	ExtendedCore
1	1320801	1338400	17600	+	17600	145.025	450.319	595.343	8.24005	25.5863	33.8263	0.0926136	MultiCore	175.519	339.919	515.438	9.97266	19.3136	29.2862	0.109886	MultiCore	290.711	393.602	684.314	16.5177	22.3638	38.8815	0.147443	MultiCore	151.51	451.152	602.662	8.60853	25.6336	34.2422	0.121534	MultiCore
1	1338501	1353500	15000	+	15000	152.956	12.1541	165.11	10.1971	0.810271	11.0073	0.2644	MultiCore	311.996	7.21426	319.21	20.7997	0.480951	21.2807	0.288733	MultiCore	682.77	6.60427	689.375	45.518	0.440285	45.9583	0.310067	ExtendedCore	57.4991	6.75614	64.2552	3.83327	0.450409	4.28368	0.171667	MultiCore
1	1506201	1517600	11400	+	11400	75.2934	77.5594	152.853	6.60469	6.80346	13.4081	0.197982	MultiCore	55.3376	61.788	117.126	4.85418	5.42	10.2742	0.182719	MultiCore	64.5614	71.2891	135.85	5.66328	6.25343	11.9167	0.225702	MultiCore	63.8958	64.8302	128.726	5.6049	5.68686	11.2918	0.206491	MultiCore
1	2033501	2095800	62300	+	62300	160.784	2293.41	2454.19	2.5808	36.8124	39.3932	0.0651204	MultiCore	165.504	1429.1	1594.61	2.65656	22.9391	25.5956	0.0741734	MultiCore	227.693	1997.02	2224.71	3.65478	32.0549	35.7097	0.0889246	MultiCore	213.393	2206.67	2420.06	3.42526	35.4201	38.8453	0.0831782	MultiCore
1	2862801	2865450	2650	+	2650	12.0511	0.309002	12.3601	4.54757	0.116604	4.66418	0.304528	ExtendedCore	10.6941	1.52773	12.2218	4.0355	0.5765	4.612	0.37283	ExtendedCore	10.8631	0.678944	11.542	4.09928	0.256205	4.35549	0.48	ExtendedCore	10.4936	0.718738	11.2123	3.95984	0.271222	4.23106	0.427547	ExtendedCore
1	3647601	3672000	24400	+	24400	31.8272	78.3834	110.211	1.30439	3.21244	4.51683	0.118074	MultiCore	26.1411	66.7956	92.9367	1.07136	2.73752	3.80888	0.11873	ExtendedCore	9.38177	33.0214	42.4031	0.384499	1.35333	1.73783	0.0802869	ExtendedCore	43.2681	93.5797	136.848	1.77328	3.83524	5.60852	0.181066	MultiCore
1	3760701	3774260	13560	+	13560	19.7761	2.98702	22.7631	1.45842	0.220281	1.6787	0.124853	MultiCore	12.0521	2.88571	14.9378	0.888795	0.21281	1.10161	0.113791	MultiCore	17.5291	3.51816	21.0473	1.29271	0.259452	1.55216	0.169912	MultiCore	15.5248	3.44994	18.9747	1.14489	0.254421	1.39931	0.142035	MultiCore
1	3778391	3789000	10610	+	10610	22.9691	2.26601	25.2351	2.16486	0.213573	2.37843	0.168332	MultiCore	23.7646	2.12184	25.8865	2.23983	0.199985	2.43982	0.164656	MultiCore	10.431	2.09855	12.5296	0.983133	0.19779	1.18092	0.125353	ExtendedCore	34.6432	2.80308	37.4463	3.26515	0.264192	3.52934	0.193874	MultiCore
1	3791901	3801600	9700	+	9700	43.8782	34.0932	77.9714	4.52353	3.51476	8.03829	0.210619	ExtendedCore	41.9276	35.9016	77.8292	4.32243	3.70119	8.02362	0.241031	ExtendedCore	30.429	22.0348	52.4638	3.13701	2.27163	5.40864	0.245258	ExtendedCore	53.9773	31.4089	85.3861	5.56467	3.23803	8.80269	0.288041	ExtendedCore
1	4282501	4285540	3040	+	3040	13.4931	3.09002	16.5831	4.43851	1.01645	5.45497	0.285526	ExtendedCore	26.5655	3.64957	30.215	8.73864	1.20052	9.93915	0.314803	ExtendedCore	3.64161	3.333	6.9746	1.1979	1.09638	2.29428	0.189474	ExtendedCore	4.16868	3.66557	7.83425	1.37128	1.20578	2.57706	0.161842	ExtendedCore
1	5144001	5163500	19500	+	19500	12.5661	41.6122	54.1783	0.644414	2.13396	2.77837	0.0749744	ExtendedCore	7.55376	42.352	49.9057	0.387372	2.1719	2.55927	0.0535897	ExtendedCore	10.0607	40.0577	50.1184	0.515934	2.05424	2.57017	0.0739487	MultiCore	11.9311	44.2743	56.2053	0.611849	2.27048	2.88233	0.0849231	ExtendedCore
1	5916201	5936300	20100	+	20100	12.5661	101.559	114.125	0.625178	5.05267	5.67784	0.0534328	ExtendedCore	6.95964	78.4233	85.3829	0.346251	3.90166	4.24791	0.0512935	ExtendedCore	14.9985	97.1507	112.149	0.746193	4.83337	5.57956	0.0803483	ExtendedCore	10.2061	72.6645	82.8705	0.507765	3.61515	4.12291	0.0600498	MultiCore
1	6006701	6109900	103200	+	103200	14.6261	199.306	213.932	0.141726	1.93126	2.07299	0.0166085	ExtendedCore	20.1999	196.822	217.022	0.195736	1.90719	2.10293	0.0190504	MultiCore	37.6505	203.868	241.519	0.364831	1.97547	2.3403	0.0324419	MultiCore	20.5559	168.616	189.172	0.199185	1.63388	1.83306	0.023876	MultiCore
1	6507901	6529100	21200	+	21200	74.0574	45.0113	119.069	3.49327	2.12317	5.61645	0.116179	ExtendedCore	117.465	52.0276	169.493	5.54081	2.45413	7.99494	0.137783	MultiCore	146.652	76.8441	223.496	6.91754	3.62472	10.5423	0.163632	MultiCore	88.5486	44.8493	133.398	4.17682	2.11553	6.29235	0.141792	ExtendedCore
1	6628001	6657600	29600	+	29600	8.75505	16.7891	25.5441	0.295779	0.567199	0.862978	0.0406081	ExtendedCore	8.91174	15.2773	24.189	0.301072	0.516124	0.817196	0.0407095	ExtendedCore	8.02388	15.4923	23.5161	0.271077	0.523387	0.794464	0.0463514	ExtendedCore	6.61239	20.7715	27.3839	0.223392	0.701741	0.925133	0.0438176	ExtendedCore
1	6754101	6760400	6300	+	6300	13.9051	8.96105	22.8661	2.20716	1.42239	3.62954	0.159524	ExtendedCore	19.1815	11.2033	30.3848	3.04467	1.77831	4.82298	0.236984	ExtendedCore	27.096	14.3813	41.4773	4.30096	2.28274	6.5837	0.274762	ExtendedCore	15.1654	10.278	25.4433	2.4072	1.63142	4.03863	0.196667	ExtendedCore
1	7124301	7162800	38500	+	38500	10.5061	115.979	126.485	0.272885	3.01243	3.28532	0.0308312	ExtendedCore	23.6798	133.167	156.847	0.615059	3.45888	4.07394	0.0471429	MultiCore	9.50521	76.4737	85.979	0.246889	1.98633	2.23322	0.0396364	ExtendedCore	16.1716	147.773	163.944	0.420042	3.83825	4.25829	0.0406494	ExtendedCore
1	9416801	9436200	19400	+	19400	11.7421	37.9042	49.6463	0.605261	1.95383	2.55909	0.0395361	ExtendedCore	8.31762	39.1268	47.4444	0.428743	2.01684	2.44559	0.038866	ExtendedCore	13.2703	42.7117	55.982	0.684034	2.20164	2.88567	0.0523711	ExtendedCore	12.4342	39.9619	52.396	0.640937	2.05989	2.70083	0.0513402	ExtendedCore
1	9477701	9479645	1945	+	1945	5.97403	0.103001	6.07703	3.07148	0.0529566	3.12444	0.23856	ExtendedCore	3.81932	0.509242	4.32856	1.96366	0.261821	2.22548	0.215938	ExtendedCore	6.60427	1.78994	8.39421	3.39551	0.920279	4.31579	0.307455	ExtendedCore	5.17492	0.574991	5.74991	2.66063	0.295625	2.95625	0.19126	ExtendedCore
1	10781401	10789300	7900	+	7900	12.9781	46.0413	59.0193	1.64279	5.82801	7.4708	0.162152	MultiCore	8.14787	52.7914	60.9393	1.03138	6.68246	7.71384	0.141392	ExtendedCore	10.1842	31.4783	41.6625	1.28913	3.98459	5.27373	0.205823	MultiCore	8.40924	26.234	34.6432	1.06446	3.32075	4.38521	0.152532	ExtendedCore
1	14952901	14955500	2600	+	2600	101.971	148.527	250.497	39.2195	57.1257	96.3452	0.135385	ExtendedCore	75.9619	102.697	178.659	29.2161	39.4989	68.715	0.116923	ExtendedCore	94.5583	117.396	211.954	36.3686	45.1521	81.5207	0.14	ExtendedCore	79.4206	124.629	204.05	30.5464	47.9343	78.4807	0.204231	ExtendedCore
1	15416401	15454500	38100	+	38100	31.4152	40.3762	71.7914	0.824545	1.05974	1.88429	0.0495801	ExtendedCore	18.842	30.1302	48.9721	0.49454	0.790818	1.28536	0.041706	ExtendedCore	57.9571	48.3284	106.286	1.52118	1.26846	2.78965	0.104278	ExtendedCore	32.8463	55.846	88.6923	0.862109	1.46577	2.32788	0.0609974	ExtendedCore
1	15459001	15487600	28600	+	28600	40.4792	231.03	271.51	1.41536	8.07798	9.49334	0.0567483	MultiCore	5.77141	194.021	199.793	0.201798	6.78396	6.98576	0.0156993	ExtendedCore	74.6221	292.81	367.432	2.60916	10.2381	12.8473	0.0756294	MultiCore	36.5119	184.931	221.443	1.27664	6.46613	7.74277	0.0679021	MultiCore
1	16444001	16453400	9400	+	9400	12.7721	39.6552	52.4273	1.35873	4.21864	5.57737	0.0801064	ExtendedCore	16.5504	40.994	57.5444	1.76068	4.36106	6.12174	0.111383	ExtendedCore	18.208	44.9955	63.2035	1.93703	4.78675	6.72378	0.123191	ExtendedCore	9.41547	49.018	58.4334	1.00165	5.21468	6.21632	0.077766	ExtendedCore
1	16689901	16694300	4400	+	4400	9.99106	3.19302	13.1841	2.27069	0.725686	2.99638	0.162045	ExtendedCore	6.53527	3.56469	10.1	1.48529	0.810158	2.29545	0.15	ExtendedCore	13.2703	4.99949	18.2698	3.01597	1.13625	4.15222	0.2475	ExtendedCore	4.24056	2.15622	6.39677	0.963763	0.490049	1.45381	0.16	ExtendedCore
1	17329586	17331230	1645	+	1645	10.8151	0	10.8151	6.57451	0	6.57451	0.405471	SingleCore	12.0521	0	12.0521	7.32648	0	7.32648	0.548936	SingleCore	8.14732	0	8.14732	4.95278	0	4.95278	0.517933	SingleCore	3.80931	0	3.80931	2.31569	0	2.31569	0.420061	SingleCore
1	17753901	17759000	5100	+	5100	7.41604	1.33901	8.75505	1.45413	0.262551	1.71668	0.0872549	ExtendedCore	7.46888	1.44285	8.91174	1.46449	0.282912	1.7474	0.0868627	ExtendedCore	5.18466	1.111	6.29566	1.0166	0.217843	1.23444	0.065098	ExtendedCore	7.83425	1.29373	9.12798	1.53613	0.253672	1.7898	0.0764706	ExtendedCore
1	18948301	18960700	12400	+	12400	11.4331	2.47201	13.9051	0.922021	0.199356	1.12138	0.0921774	ExtendedCore	5.77141	5.00755	10.779	0.465436	0.403834	0.869271	0.0621774	ExtendedCore	8.02388	5.92533	13.9492	0.647087	0.477849	1.12494	0.105806	ExtendedCore	18.1841	5.10304	23.2871	1.46646	0.411536	1.87799	0.162258	ExtendedCore
1	24415701	24431100	15400	+	15400	112.271	428.173	540.444	7.2903	27.8035	35.0938	0.15013	ExtendedCore	116.616	464.089	580.706	7.5725	30.1357	37.7082	0.169935	ExtendedCore	126.345	479.643	605.988	8.20424	31.1456	39.3499	0.198117	ExtendedCore	112.986	438.359	551.344	7.33673	28.4648	35.8016	0.161299	ExtendedCore
1	25522106	25525000	2895	+	2895	21.3211	0.103001	21.4241	7.36481	0.0355788	7.40039	0.598618	SingleCore	39.2116	0.0848737	39.2965	13.5446	0.0293173	13.5739	0.737478	SingleCore	11.3569	0	11.3569	3.92293	0	3.92293	0.532642	ExtendedCore	20.3403	0.215622	20.5559	7.02601	0.0744807	7.10049	0.589637	SingleCore
1	27889401	27891010	1610	+	1610	48.5133	0.309002	48.8223	30.1325	0.191927	30.3244	0.898137	SingleCore	47.1049	0.0848737	47.1898	29.2577	0.0527166	29.3104	0.925466	SingleCore	5.61672	0	5.61672	3.48864	0	3.48864	0.558385	SingleCore	6.61239	0	6.61239	4.10708	0	4.10708	0.607453	SingleCore
1	27891401	27893700	2300	+	2300	22.7631	0.206001	22.9691	9.89701	0.0895657	9.98658	0.508261	SingleCore	21.8974	0.594116	22.4915	9.52061	0.258311	9.77892	0.494783	ExtendedCore	3.95022	0.185166	4.13538	1.71749	0.0805072	1.79799	0.25	ExtendedCore	19.3341	0.646865	19.9809	8.40611	0.281245	8.68736	0.37913	MultiCore
1	27895201	27897870	2670	+	2670	54.7963	0.412002	55.2083	20.523	0.154308	20.6773	0.806367	SingleCore	4.58318	0	4.58318	1.71655	0	1.71655	0.299625	ExtendedCore	5.06122	0	5.06122	1.89559	0	1.89559	0.409363	ExtendedCore	9.99046	0	9.99046	3.74175	0	3.74175	0.477903	ExtendedCore
1	27898046	27900110	2065	+	2065	55.1053	0	55.1053	26.6854	0	26.6854	0.851332	SingleCore	7.21426	0	7.21426	3.49359	0	3.49359	0.505569	SingleCore	15.6774	0	15.6774	7.59197	0	7.59197	0.760775	SingleCore	16.0279	0	16.0279	7.76168	0	7.76168	0.783051	SingleCore
1	27900401	27902400	2000	+	2000	11.1241	0	11.1241	5.56203	0	5.56203	0.2875	ExtendedCore	3.64957	0.254621	3.90419	1.82478	0.127311	1.95209	0.135	ExtendedCore	5.92533	0.925832	6.85116	2.96266	0.462916	3.42558	0.273	ExtendedCore	5.31866	0.287495	5.60616	2.65933	0.143748	2.80308	0.19	ExtendedCore
1	27904601	27909500	4900	+	4900	5.56203	1.64801	7.21004	1.13511	0.336328	1.47144	0.131224	ExtendedCore	9.93022	2.63108	12.5613	2.02658	0.536956	2.56353	0.262245	MultiCore	3.76505	2.16028	5.92533	0.768378	0.440873	1.20925	0.140204	ExtendedCore	8.40924	0.790612	9.19985	1.71617	0.161349	1.87752	0.21898	ExtendedCore
1	28036261	28041500	5240	+	5240	42.5392	0.103001	42.6422	8.11818	0.0196566	8.13783	0.459542	ExtendedCore	132.573	0.339495	132.912	25.3001	0.0647891	25.3649	0.802863	SingleCore	80.0536	0.308611	80.3622	15.2774	0.0588952	15.3363	0.571183	MultiCore	63.8958	0.0718738	63.9677	12.1939	0.0137164	12.2076	0.593893	MultiCore
1	28055301	28057200	1900	+	1900	0.309002	0	0.309002	0.162632	0	0.162632	0.0184211	NA	0.678989	0	0.678989	0.357363	0	0.357363	0.0805263	ExtendedCore	0.987554	0	0.987554	0.519766	0	0.519766	0.162105	NA	0.287495	0	0.287495	0.151313	0	0.151313	0.0152632	NA
1	28057601	28059360	1760	+	1760	3.09002	0	3.09002	1.75569	0	1.75569	0.167045	ExtendedCore	6.95964	0	6.95964	3.95434	0	3.95434	0.340909	ExtendedCore	5.8636	0.123444	5.98705	3.33159	0.0701388	3.40173	0.348295	ExtendedCore	3.09058	0.143748	3.23432	1.75601	0.0816748	1.83768	0.189773	ExtendedCore
1	28441101	28457000	15900	+	15900	47.0713	30.7972	77.8684	2.96046	1.93693	4.89739	0.153082	MultiCore	31.2335	18.4176	49.6511	1.96437	1.15834	3.12271	0.134214	ExtendedCore	31.6017	20.2449	51.8466	1.98753	1.27326	3.26079	0.156855	MultiCore	65.8364	39.5306	105.367	4.14066	2.4862	6.62686	0.233648	MultiCore
1	30972601	30980500	7900	+	7900	39.0372	1.44201	40.4792	4.94142	0.182533	5.12395	0.300127	MultiCore	31.8276	1.18823	33.0159	4.02881	0.150409	4.17922	0.284937	ExtendedCore	26.1085	0.802388	26.9109	3.30487	0.101568	3.40644	0.308354	MultiCore	22.784	0.574991	23.359	2.88405	0.0727836	2.95684	0.268481	MultiCore
1	33009601	33030500	20900	+	20900	10.5061	32.9602	43.4662	0.502682	1.57704	2.07972	0.0304785	MultiCore	9.3361	25.7167	35.0528	0.446704	1.23047	1.67717	0.0417703	ExtendedCore	11.7889	36.2309	48.0198	0.564064	1.73354	2.2976	0.0413876	ExtendedCore	7.04364	28.6058	35.6494	0.337016	1.3687	1.70571	0.0421531	ExtendedCore
1	34745201	34776000	30800	+	30800	60.1523	123.292	183.444	1.953	4.00298	5.95598	0.0941234	MultiCore	47.3595	128.584	175.943	1.53765	4.17479	5.71244	0.0800649	MultiCore	42.1562	111.532	153.688	1.36871	3.62117	4.98988	0.0923052	ExtendedCore	52.3242	119.886	172.21	1.69884	3.89239	5.59123	0.0906494	ExtendedCore
1	36467501	36508000	40500	+	40500	26.6772	415.401	442.078	0.658695	10.2568	10.9155	0.0367407	ExtendedCore	31.1486	245.115	276.264	0.769102	6.05223	6.82133	0.0542963	MultiCore	36.4778	502.974	539.452	0.900686	12.4191	13.3198	0.0662222	MultiCore	29.9714	302.733	332.704	0.740034	7.47488	8.21491	0.0553086	MultiCore
1	36551201	36587300	36100	+	36100	73.8514	115.773	189.624	2.04575	3.207	5.25274	0.0524931	MultiCore	75.8771	161.599	237.477	2.10186	4.47644	6.5783	0.0640443	MultiCore	94.4349	176.155	270.59	2.61593	4.87964	7.49557	0.0714958	MultiCore	49.5211	124.701	174.222	1.37178	3.45432	4.8261	0.053518	MultiCore
1	36721056	36729210	8155	+	8155	114.743	0	114.743	14.0702	0	14.0702	0.607971	SingleCore	160.581	0.169747	160.751	19.6911	0.0208151	19.7119	0.747026	SingleCore	127.086	0.185166	127.271	15.5838	0.0227059	15.6065	0.748498	SingleCore	148.923	0.143748	149.066	18.2615	0.0176269	18.2791	0.742244	SingleCore
1	36729401	36740800	11400	+	11400	15.9651	27.9132	43.8782	1.40045	2.44852	3.84897	0.0954386	MultiCore	16.5504	38.0234	54.5738	1.45179	3.33539	4.78717	0.131491	MultiCore	12.2827	45.6744	57.9571	1.07743	4.00653	5.08396	0.114035	ExtendedCore	18.7591	32.4151	51.1742	1.64553	2.84343	4.48896	0.118421	MultiCore
1	38548546	38549560	1015	+	1015	2.88402	0	2.88402	2.8414	0	2.8414	0.409852	SingleCore	4.66805	0	4.66805	4.59907	0	4.59907	0.525123	SingleCore	4.38227	0	4.38227	4.31751	0	4.31751	0.546798	SingleCore	1.79685	0	1.79685	1.77029	0	1.77029	0.350739	SingleCore
1	38551731	38551905	175	+	175	0.309002	0	0.309002	1.76572	0	1.76572	0.508571	SingleCore	1.01848	0	1.01848	5.81991	0	5.81991	0.965714	SingleCore	0.678944	0	0.678944	3.87968	0	3.87968	0.525714	SingleCore	0.431243	0	0.431243	2.46425	0	2.46425	0.508571	SingleCore
1	38551941	38552745	805	+	805	2.88402	0	2.88402	3.58263	0	3.58263	0.412422	SingleCore	4.15881	0	4.15881	5.16622	0	5.16622	0.506832	SingleCore	3.64161	0	3.64161	4.52374	0	4.52374	0.491925	SingleCore	1.43748	0	1.43748	1.78569	0	1.78569	0.250932	SingleCore
1	39090301	39100400	10100	+	10100	14.2141	74.8814	89.0955	1.40733	7.414	8.82134	0.112574	MultiCore	13.8344	82.4123	96.2468	1.36974	8.15964	9.52938	0.10703	ExtendedCore	6.35738	71.536	77.8934	0.629444	7.08277	7.71221	0.0828713	ExtendedCore	17.6091	104.289	121.898	1.74347	10.3256	12.0691	0.117921	MultiCore
1	39210101	39233400	23300	+	23300	40.1702	15.6561	55.8263	1.72404	0.671935	2.39598	0.143691	MultiCore	24.5285	21.0487	45.5772	1.05273	0.903376	1.9561	0.138197	MultiCore	20.0597	15.8626	35.9223	0.860931	0.680798	1.54173	0.148283	MultiCore	31.912	22.5684	54.4804	1.36961	0.9686	2.33821	0.1603	MultiCore
1	39233701	39242200	8500	+	8500	9.06405	2.47201	11.5361	1.06636	0.290825	1.35718	0.134824	MultiCore	9.16636	2.71596	11.8823	1.07839	0.319524	1.39792	0.131412	ExtendedCore	7.22149	1.78994	9.01143	0.849587	0.210581	1.06017	0.164824	MultiCore	9.77484	3.52182	13.2967	1.14998	0.414332	1.56431	0.134706	ExtendedCore
1	39243701	39268900	25200	+	25200	28.5312	19.6731	48.2043	1.13219	0.780679	1.91287	0.0661508	ExtendedCore	24.9529	25.0377	49.9906	0.990193	0.993561	1.98375	0.0646032	ExtendedCore	10.3693	30.6142	40.9835	0.411481	1.21485	1.62633	0.0719444	ExtendedCore	37.6619	26.7371	64.399	1.49452	1.06099	2.55551	0.0892857	ExtendedCore
1	39319901	39345800	25900	+	25900	8.96105	12.3601	21.3211	0.345987	0.477223	0.823209	0.0340927	MultiCore	7.63863	11.8823	19.5209	0.294928	0.458777	0.753704	0.0359073	ExtendedCore	6.4191	11.3569	17.776	0.247842	0.438489	0.686331	0.0374903	ExtendedCore	10.9248	11.7154	22.6403	0.421808	0.452333	0.874141	0.0616216	ExtendedCore
1	39372656	39373285	630	+	630	2.26601	0	2.26601	3.59685	0	3.59685	0.484127	SingleCore	3.14033	0	3.14033	4.98464	0	4.98464	0.446032	SingleCore	1.41961	0	1.41961	2.25335	0	2.25335	0.596825	SingleCore	1.94059	0	1.94059	3.08031	0	3.08031	0.51746	SingleCore
1	39374001	39385200	11200	+	11200	213.623	6.48904	220.112	19.0735	0.579378	19.6529	0.545446	ExtendedCore	160.157	6.62015	166.777	14.2997	0.591085	14.8908	0.55	ExtendedCore	127.395	3.70333	131.098	11.3745	0.330654	11.7052	0.578839	ExtendedCore	225.899	9.55922	235.459	20.1696	0.853502	21.0231	0.577054	ExtendedCore
1	39386101	39433800	47700	+	47700	253.175	419.006	672.182	5.30766	8.7842	14.0919	0.167044	MultiCore	247.577	248.51	496.087	5.19028	5.20986	10.4001	0.188386	MultiCore	172.02	342.928	514.948	3.60628	7.18927	10.7956	0.199266	MultiCore	282.68	451.583	734.263	5.9262	9.46716	15.3934	0.196771	MultiCore
1	40189201	40210800	21600	+	21600	75.9114	75.6024	151.514	3.51442	3.50011	7.01453	0.182037	ExtendedCore	55.9318	61.3637	117.295	2.58943	2.84091	5.43034	0.184954	MultiCore	32.7127	73.2025	105.915	1.51448	3.389	4.90348	0.161528	MultiCore	55.9897	63.9677	119.957	2.59212	2.96147	5.55359	0.181389	ExtendedCore
1	40295401	40308240	12840	+	12840	10.7121	7.10704	17.8191	0.834273	0.553508	1.38778	0.0915109	ExtendedCore	9.08148	5.68654	14.768	0.707281	0.442877	1.15016	0.0940031	ExtendedCore	5.06122	5.12294	10.1842	0.394176	0.398983	0.793159	0.0771028	ExtendedCore	5.31866	3.88119	9.19985	0.414226	0.302273	0.716499	0.0728193	ExtendedCore
1	40308501	40319400	10900	+	10900	14.3171	0.618003	14.9351	1.31349	0.0566976	1.37019	0.120367	MultiCore	51.3486	0.254621	51.6032	4.71088	0.0233597	4.73424	0.183211	MultiCore	2.90094	1.29617	4.19711	0.266141	0.118914	0.385056	0.0557798	ExtendedCore	14.0873	0.93436	15.0216	1.29241	0.0857211	1.37813	0.118991	ExtendedCore
2	582301	595175	12875	+	12875	104.855	13.6991	118.554	8.14405	1.06401	9.20805	0.386951	MultiCore	53.9797	3.90419	57.8838	4.19259	0.303238	4.49583	0.342602	MultiCore	81.8436	10.8014	92.645	6.35678	0.838942	7.19572	0.431223	MultiCore	81.5768	12.9373	94.5141	6.33606	1.00484	7.3409	0.399922	MultiCore
2	595201	640200	45000	+	45000	1135.38	279.956	1415.33	25.2306	6.22124	31.4518	0.288956	MultiCore	593.606	162.873	756.479	13.1913	3.61939	16.8106	0.286578	MultiCore	934.782	206.399	1141.18	20.7729	4.58664	25.3596	0.290044	MultiCore	988.697	225.756	1214.45	21.971	5.01679	26.9878	0.284511	MultiCore
2	1083801	1125300	41500	+	41500	46.1443	99.2926	145.437	1.11191	2.39259	3.5045	0.0436867	ExtendedCore	68.8326	109.572	178.404	1.65862	2.64029	4.2989	0.0496145	ExtendedCore	55.3031	124.247	179.55	1.3326	2.9939	4.3265	0.0549398	ExtendedCore	46.8617	101.917	148.779	1.1292	2.45583	3.58503	0.0510361	ExtendedCore
2	2150001	2164900	14900	+	14900	12.6691	42.2302	54.8993	0.850273	2.83424	3.68452	0.0363758	ExtendedCore	16.805	20.4546	37.2595	1.12785	1.37279	2.50064	0.0616779	ExtendedCore	16.6033	29.2563	45.8596	1.11431	1.96351	3.07782	0.0722148	ExtendedCore	10.7811	15.3091	26.0902	0.723562	1.02746	1.75102	0.0502013	ExtendedCore
2	2751901	2761900	10000	+	10000	7.21004	47.8953	55.1053	0.721004	4.78953	5.51053	0.0732	ExtendedCore	10.2697	82.8367	93.1064	1.02697	8.28367	9.31064	0.0966	ExtendedCore	4.99949	46.4768	51.4763	0.499949	4.64768	5.14763	0.0742	ExtendedCore	10.5655	68.2802	78.8456	1.05655	6.82802	7.88456	0.0917	ExtendedCore
2	2994301	3013000	18700	+	18700	61.0793	80.5465	141.626	3.26628	4.3073	7.57357	0.0898396	ExtendedCore	38.1932	70.2754	108.469	2.04241	3.75804	5.80046	0.0915508	ExtendedCore	86.9665	114.865	201.831	4.65062	6.14251	10.7931	0.114118	MultiCore	116.076	62.5302	178.607	6.20729	3.34386	9.55115	0.114385	ExtendedCore
2	3036001	3040500	4500	+	4500	7.51904	15.6561	23.1751	1.6709	3.47913	5.15003	0.127556	ExtendedCore	6.95964	5.51679	12.4764	1.54659	1.22595	2.77254	0.128889	ExtendedCore	4.62916	7.09805	11.7272	1.0287	1.57734	2.60605	0.151778	ExtendedCore	10.853	27.1683	38.0213	2.41177	6.0374	8.44917	0.168222	ExtendedCore
2	3042101	3061600	19500	+	19500	17.2011	38.3162	55.5173	0.882108	1.96493	2.84704	0.0620513	MultiCore	16.3806	26.7352	43.1158	0.840032	1.37104	2.21107	0.0713846	MultiCore	22.5286	58.3274	80.856	1.15531	2.99115	4.14646	0.101949	ExtendedCore	16.2435	61.0928	77.3363	0.832999	3.13296	3.96596	0.0697949	ExtendedCore
2	3550601	3559500	8900	+	8900	12.1541	3.39902	15.5531	1.36563	0.381912	1.74754	0.118652	ExtendedCore	6.02603	1.10336	7.12939	0.677082	0.123973	0.801055	0.0642697	ExtendedCore	6.11049	1.41961	7.5301	0.686572	0.159507	0.846079	0.097191	ExtendedCore	4.3843	0.574991	4.9593	0.492618	0.0646057	0.557224	0.0646067	ExtendedCore
2	3624801	3652900	28100	+	28100	30.7972	33.8872	64.6844	1.09598	1.20595	2.30193	0.115587	MultiCore	32.3369	31.4033	63.7401	1.15078	1.11755	2.26833	0.144947	MultiCore	16.4798	32.5893	49.0691	0.58647	1.15976	1.74623	0.112206	MultiCore	30.2589	36.5119	66.7708	1.07683	1.29936	2.37619	0.130854	MultiCore
2	3653901	3655800	1900	+	1900	0	0	0	0	0	0	0	NA	0	0	0	0	0	0	0	NA	0	0	0	0	0	0	0	NA	0.0718738	0	0.0718738	0.0378283	0	0.0378283	0.0126316	NA
2	3656591	3710400	53810	+	53810	25.9561	91.7735	117.73	0.482367	1.70551	2.18788	0.0511429	MultiCore	51.094	82.2426	133.337	0.949525	1.52839	2.47791	0.0789073	MultiCore	14.6899	110.668	125.358	0.272995	2.05664	2.32964	0.0538376	ExtendedCore	21.3465	74.0301	95.3766	0.396702	1.37577	1.77247	0.0589482	MultiCore
2	3800931	3801945	1015	+	1015	6.90104	0	6.90104	6.79905	0	6.79905	0.531034	SingleCore	8.65712	0	8.65712	8.52918	0	8.52918	0.672906	SingleCore	8.57938	0	8.57938	8.45259	0	8.45259	0.762562	SingleCore	2.51558	0	2.51558	2.47841	0	2.47841	0.414778	SingleCore
2	3832801	3861500	28700	+	28700	31.7242	55.0023	86.7265	1.10537	1.91646	3.02183	0.0823693	MultiCore	43.3704	45.4923	88.8627	1.51117	1.5851	3.09626	0.140627	MultiCore	32.5276	60.6729	93.2005	1.13336	2.11404	3.2474	0.127213	MultiCore	16.8904	74.6051	91.4954	0.588514	2.59948	3.18799	0.0698606	MultiCore
2	6222101	6233500	11400	+	11400	9.16705	16.5831	25.7501	0.804127	1.45466	2.25878	0.0732456	ExtendedCore	5.26217	13.3252	18.5873	0.461594	1.16887	1.63047	0.0707895	ExtendedCore	9.38177	13.332	22.7138	0.822962	1.16947	1.99243	0.0935088	ExtendedCore	10.3498	14.6623	25.0121	0.90788	1.28616	2.19404	0.0912281	ExtendedCore
2	9202201	9208300	6100	+	6100	9.37305	9.16705	18.5401	1.53657	1.5028	3.03936	0.111148	ExtendedCore	20.9638	11.8823	32.8461	3.43669	1.94792	5.38461	0.173934	MultiCore	5.61672	5.12294	10.7397	0.920773	0.839826	1.7606	0.127213	ExtendedCore	14.806	14.0873	28.8933	2.42722	2.30939	4.7366	0.195246	ExtendedCore
2	9211201	9217100	5900	+	5900	13.4931	9.78506	23.2781	2.28696	1.65848	3.94545	0.105254	ExtendedCore	15.2773	15.9563	31.2335	2.58937	2.70445	5.29382	0.127797	ExtendedCore	5.36983	6.17222	11.542	0.91014	1.04614	1.95628	0.114237	ExtendedCore	12.8654	13.656	26.5214	2.18058	2.31458	4.49516	0.143051	ExtendedCore
2	9241801	9249000	7200	+	7200	20.8061	9.27005	30.0762	2.88974	1.28751	4.17725	0.142083	ExtendedCore	23.0856	7.38401	30.4697	3.20634	1.02556	4.2319	0.195694	ExtendedCore	7.83871	6.29566	14.1344	1.08871	0.874397	1.96311	0.13375	ExtendedCore	22.0653	8.76861	30.8339	3.06462	1.21786	4.28248	0.178194	ExtendedCore
2	10178101	10190740	12640	+	12640	405.41	5.35603	410.766	32.0736	0.423737	32.4973	0.21962	ExtendedCore	305.291	5.34704	310.638	24.1527	0.423025	24.5758	0.244937	ExtendedCore	244.852	5.06122	249.913	19.3712	0.400413	19.7716	0.273418	ExtendedCore	231.578	4.88742	236.465	18.321	0.386663	18.7077	0.221677	ExtendedCore
2	10868501	10904400	35900	+	35900	21.0121	97.7476	118.76	0.585296	2.72277	3.30807	0.0701393	ExtendedCore	29.3663	108.978	138.344	0.818003	3.03559	3.8536	0.105404	MultiCore	40.8601	93.2005	134.061	1.13816	2.59611	3.73428	0.138357	MultiCore	31.2651	90.9923	122.257	0.870895	2.5346	3.4055	0.123008	MultiCore
2	11228301	11237900	9600	+	9600	25.9561	3.70802	29.6642	2.70377	0.386252	3.09002	0.159896	MultiCore	47.7839	5.85628	53.6402	4.97749	0.61003	5.58752	0.233125	MultiCore	33.1448	4.50572	37.6505	3.45258	0.469346	3.92193	0.223021	MultiCore	39.0275	5.17492	44.2024	4.06536	0.539054	4.60442	0.209896	MultiCore
2	11468901	11487600	18700	+	18700	15.9651	51.7063	67.6714	0.853748	2.76504	3.61879	0.061123	MultiCore	27.8386	48.2931	76.1317	1.48869	2.58252	4.07121	0.0907487	ExtendedCore	9.69038	36.4778	46.1682	0.518202	1.95068	2.46889	0.0755615	ExtendedCore	12.7935	50.3117	63.1052	0.684147	2.69046	3.37461	0.0679144	ExtendedCore
2	11794056	11794965	910	+	910	12.0511	0.103001	12.1541	13.2429	0.113187	13.3561	0.665934	SingleCore	3.14033	0	3.14033	3.45091	0	3.45091	0.375824	SingleCore	7.28321	0	7.28321	8.00353	0	8.00353	0.715385	SingleCore	7.11551	0.0718738	7.18738	7.81924	0.0789822	7.89822	0.701099	SingleCore
2	11795036	11826300	31265	+	31265	334.134	79.9285	414.062	10.6872	2.55648	13.2436	0.244523	MultiCore	208.45	102.867	311.317	6.66719	3.29016	9.95735	0.234671	MultiCore	233.804	84.3742	318.178	7.47812	2.69868	10.1768	0.274588	MultiCore	285.195	112.051	397.247	9.12187	3.58392	12.7058	0.2838	MultiCore
2	11826501	11832900	6400	+	6400	417.564	0.103001	417.667	65.2444	0.0160938	65.2605	0.77625	ExtendedCore	24.0193	0.0848737	24.1041	3.75301	0.0132615	3.76627	0.41875	ExtendedCore	315.4	0.0617222	315.462	49.2813	0.00964409	49.2909	0.761875	ExtendedCore	352.829	0.215622	353.044	55.1295	0.0336909	55.1632	0.709219	ExtendedCore
2	11836201	11846300	10100	+	10100	8.85805	116.082	124.94	0.877035	11.4932	12.3703	0.0628713	ExtendedCore	12.1369	98.793	110.93	1.20168	9.78148	10.9832	0.112574	ExtendedCore	9.25832	89.9292	99.1875	0.916666	8.90388	9.82054	0.0853465	MultiCore	11.7154	98.0359	109.751	1.15994	9.70653	10.8665	0.0824752	ExtendedCore
2	12174701	12201300	26600	+	26600	156.973	73.6454	230.618	5.90124	2.76862	8.66986	0.199023	MultiCore	159.987	86.9106	246.898	6.01454	3.26732	9.28186	0.261128	MultiCore	102.767	68.0178	170.785	3.86344	2.55706	6.4205	0.222068	MultiCore	142.957	83.0143	225.971	5.37433	3.12084	8.49516	0.245489	MultiCore
2	12913201	12932700	19500	+	19500	34.2992	3.70802	38.0072	1.75893	0.190155	1.94909	0.126974	MultiCore	59.2418	4.4983	63.7401	3.03804	0.230682	3.26872	0.149795	MultiCore	28.7008	4.01194	32.7127	1.47184	0.205741	1.67758	0.151538	MultiCore	58.0022	6.39677	64.399	2.97447	0.32804	3.30251	0.191385	MultiCore
2	13142001	13161900	19900	+	19900	396.655	19.4671	416.122	19.9324	0.978247	20.9107	0.349749	MultiCore	450.085	20.1999	470.285	22.6173	1.01507	23.6324	0.416583	MultiCore	452.732	15.554	468.286	22.7504	0.781607	23.532	0.411759	MultiCore	559.61	26.5214	586.131	28.1211	1.33274	29.4538	0.374925	MultiCore
2	13180901	13189300	8400	+	8400	8.85805	23.8961	32.7542	1.05453	2.84478	3.89931	0.0571429	ExtendedCore	6.95964	21.3882	28.3478	0.828529	2.54621	3.37474	0.0520238	ExtendedCore	5.30811	19.4425	24.7506	0.631917	2.31458	2.9465	0.0627381	ExtendedCore	5.10304	25.9465	31.0495	0.607505	3.08886	3.69637	0.0529762	ExtendedCore
2	13291301	13309300	18000	+	18000	24.8231	108.46	133.283	1.37906	6.02553	7.4046	0.128667	MultiCore	47.699	99.9812	147.68	2.64994	5.55451	8.20446	0.177944	MultiCore	22.4669	130.234	152.701	1.24816	7.23521	8.48337	0.132	ExtendedCore	23.4309	110.398	133.829	1.30172	6.13323	7.43495	0.127833	MultiCore
2	13544101	13556600	12500	+	12500	9.27005	27.3982	36.6682	0.741604	2.19185	2.93346	0.0724	ExtendedCore	15.7016	25.6319	41.3335	1.25613	2.05055	3.30668	0.08544	ExtendedCore	20.1214	31.2314	51.3528	1.60971	2.49851	4.10823	0.10912	ExtendedCore	15.956	30.3308	46.2868	1.27648	2.42646	3.70294	0.07368	ExtendedCore
2	14691201	14719400	28200	+	28200	31.8272	81.5765	113.404	1.12862	2.89278	4.02141	0.0974468	MultiCore	44.5587	60.7696	105.328	1.5801	2.15495	3.73504	0.124007	MultiCore	19.6276	80.856	100.484	0.696016	2.86723	3.56325	0.100993	MultiCore	36.6557	58.9366	95.5922	1.29985	2.08995	3.38979	0.135993	MultiCore
2	14803301	14827100	23800	+	23800	33.1662	65.8174	98.9836	1.39354	2.76544	4.15897	0.109244	MultiCore	39.5511	64.9284	104.479	1.66181	2.72808	4.38989	0.148571	MultiCore	22.4669	65.0552	87.522	0.943986	2.73341	3.6774	0.116218	ExtendedCore	34.4994	68.7114	103.211	1.44956	2.88703	4.33659	0.136681	MultiCore
2	14827501	14846700	19200	+	19200	21.3211	23.5871	44.9083	1.11048	1.2285	2.33897	0.104792	MultiCore	19.0966	29.1965	48.2931	0.994613	1.52065	2.51527	0.103698	MultiCore	13.5172	20.5535	34.0706	0.704018	1.07049	1.77451	0.118542	MultiCore	27.5996	23.7184	51.3179	1.43748	1.23533	2.67281	0.130833	MultiCore
2	14936801	14948150	11350	+	11350	14.3171	36.9772	51.2943	1.26142	3.2579	4.51932	0.0961233	ExtendedCore	22.4067	34.6285	57.0351	1.97415	3.05097	5.02512	0.125286	ExtendedCore	3.82677	16.1712	19.998	0.337161	1.42478	1.76194	0.0595595	ExtendedCore	7.6905	11.2123	18.9028	0.677577	0.98787	1.66545	0.08	ExtendedCore
2	14948601	14949340	740	+	740	3.81102	0	3.81102	5.15003	0	5.15003	0.505405	SingleCore	8.57224	0	8.57224	11.5841	0	11.5841	0.635135	SingleCore	0.246889	0	0.246889	0.333633	0	0.333633	0.127027	NA	3.59369	0	3.59369	4.85634	0	4.85634	0.348649	SingleCore
2	14949936	14959700	9765	+	9765	17.4071	13.2871	30.6942	1.7826	1.36068	3.14328	0.166615	ExtendedCore	12.9857	13.5798	26.5655	1.32982	1.39066	2.72048	0.15873	ExtendedCore	9.01143	9.44349	18.4549	0.92283	0.967075	1.88991	0.169073	ExtendedCore	11.8592	15.3091	27.1683	1.21446	1.56776	2.78221	0.154941	ExtendedCore
2	14970801	14992200	21400	+	21400	13.8021	10.8151	24.6171	0.644957	0.505377	1.15033	0.0751869	ExtendedCore	34.7133	12.3916	47.1049	1.62212	0.579045	2.20116	0.136215	MultiCore	26.4171	17.0353	43.4524	1.23444	0.796043	2.03049	0.147991	MultiCore	18.6153	12.0748	30.6901	0.869875	0.564243	1.43412	0.117383	ExtendedCore
2	14992501	14993200	700	+	700	0	0	0	0	0	0	0	NA	0	0	0	0	0	0	0	NA	0	0	0	0	0	0	0	NA	0	0	0	0	0	0	0	NA
2	14993336	15006400	13065	+	13065	31.8272	13.4931	45.3203	2.43606	1.03277	3.46883	0.209338	ExtendedCore	44.983	13.3252	58.3082	3.44302	1.01991	4.46293	0.283276	MultiCore	32.2807	15.986	48.2667	2.47078	1.22358	3.69435	0.259778	MultiCore	45.4243	17.9685	63.3927	3.47679	1.37531	4.8521	0.274474	MultiCore
2	15015771	15022700	6930	+	6930	28.5312	0.103001	28.6342	4.11705	0.014863	4.13191	0.255556	ExtendedCore	17.484	0.254621	17.7386	2.52294	0.0367419	2.55968	0.223521	ExtendedCore	12.9617	0.246889	13.2085	1.87037	0.0356261	1.90599	0.250361	ExtendedCore	40.1775	0.0718738	40.2494	5.79762	0.0103714	5.80799	0.317316	ExtendedCore
2	15031801	15041400	9600	+	9600	97.8506	1.44201	99.2926	10.1928	0.150209	10.343	0.33375	MultiCore	52.7066	1.78235	54.4889	5.49027	0.185661	5.67593	0.241875	ExtendedCore	17.4674	0.740666	18.208	1.81952	0.0771527	1.89667	0.203333	ExtendedCore	93.3641	2.37184	95.736	9.72543	0.247066	9.9725	0.309583	ExtendedCore
2	15042401	15045485	3085	+	3085	39.1402	2.06001	41.2002	12.6873	0.667751	13.355	0.556888	ExtendedCore	34.7133	3.14033	37.8537	11.2523	1.01793	12.2702	0.459319	ExtendedCore	13.8258	1.29617	15.1219	4.48161	0.420151	4.90176	0.397731	ExtendedCore	35.5776	3.09058	38.6681	11.5324	1.00181	12.5342	0.466775	ExtendedCore
2	15056501	15090810	34310	+	34310	160.475	9.47605	169.951	4.67721	0.276189	4.95339	0.180122	MultiCore	245.879	13.5798	259.459	7.1664	0.395797	7.56219	0.212999	MultiCore	94.3115	11.1717	105.483	2.7488	0.325611	3.07441	0.193296	MultiCore	166.819	10.7092	177.528	4.86212	0.312131	5.17425	0.219528	MultiCore
2	15093156	15097985	4830	+	4830	134.622	0	134.622	27.872	0	27.872	0.800207	SingleCore	203.272	0	203.272	42.0854	0	42.0854	0.865217	SingleCore	33.9472	0	33.9472	7.0284	0	7.0284	0.681573	SingleCore	149.857	0	149.857	31.0263	0	31.0263	0.859006	SingleCore
2	15098126	15108000	9875	+	9875	27.7072	5.04703	32.7542	2.80579	0.511091	3.31688	0.131241	ExtendedCore	43.5402	5.17729	48.7175	4.40913	0.524283	4.93342	0.152709	ExtendedCore	7.90044	5.12294	13.0234	0.800044	0.518779	1.31882	0.104405	ExtendedCore	36.3682	5.03117	41.3993	3.68285	0.509485	4.19234	0.152304	ExtendedCore
2	15123301	15157500	34200	+	34200	158.724	92.5975	251.321	4.64105	2.70753	7.34858	0.183392	MultiCore	197.246	97.0106	294.257	5.76744	2.83657	8.60401	0.222164	ExtendedCore	130.913	64.9317	195.844	3.82786	1.89859	5.72644	0.225497	MultiCore	156.182	84.0924	240.274	4.56672	2.45884	7.02556	0.22883	MultiCore
2	15157556	15160800	3245	+	3245	3.60502	0	3.60502	1.11095	0	1.11095	0.134669	ExtendedCore	17.0596	0.678989	17.7386	5.2572	0.209242	5.46644	0.317411	ExtendedCore	7.09805	0.123444	7.22149	2.18738	0.0380414	2.22542	0.278582	ExtendedCore	3.73744	0.215622	3.95306	1.15175	0.0664473	1.2182	0.194145	ExtendedCore
2	15162401	15186500	24100	+	24100	36.6682	77.7654	114.434	1.5215	3.22678	4.74828	0.0825311	MultiCore	42.7763	71.8031	114.579	1.77495	2.97938	4.75433	0.0876763	MultiCore	37.7122	76.1651	113.877	1.56482	3.16038	4.7252	0.0836515	MultiCore	56.2772	84.3799	140.657	2.33515	3.50124	5.83639	0.107552	MultiCore
2	15222501	15247900	25400	+	25400	54.4873	22.0421	76.5294	2.14517	0.8678	3.01297	0.134921	MultiCore	70.1057	56.8654	126.971	2.76007	2.23879	4.99886	0.175433	MultiCore	44.9955	14.3195	59.315	1.77147	0.563761	2.33524	0.148583	ExtendedCore	56.1335	69.2145	125.348	2.20998	2.72498	4.93496	0.156378	ExtendedCore
2	15250301	15254300	4000	+	4000	6.79804	24.3081	31.1062	1.69951	6.07703	7.77654	0.1545	ExtendedCore	12.3067	17.1445	29.4512	3.07667	4.28612	7.36279	0.27325	ExtendedCore	9.25832	31.7252	40.9835	2.31458	7.9313	10.2459	0.219	ExtendedCore	13.5123	17.106	30.6183	3.37807	4.27649	7.65456	0.175	ExtendedCore
2	15258001	15272300	14300	+	14300	41.2002	22.3511	63.5514	2.88114	1.56302	4.44415	0.256783	MultiCore	49.4814	15.5319	65.0132	3.46023	1.08615	4.54638	0.281818	MultiCore	17.9611	16.5415	34.5027	1.25602	1.15675	2.41278	0.207832	MultiCore	30.3308	29.3964	59.7272	2.12103	2.05569	4.17672	0.221469	ExtendedCore
2	15272501	15290100	17600	+	17600	90.9495	12.5661	103.516	5.16759	0.713981	5.88157	0.223807	MultiCore	45.3225	8.91174	54.2343	2.57514	0.506349	3.08149	0.204489	MultiCore	13.0851	7.28321	20.3683	0.743471	0.413819	1.15729	0.121136	ExtendedCore	12.0029	7.90612	19.9091	0.681985	0.449212	1.1312	0.114602	ExtendedCore
2	15356801	15375300	18500	+	18500	25.1321	109.696	134.828	1.35849	5.92949	7.28799	0.104595	MultiCore	30.1302	107.79	137.92	1.62866	5.82646	7.45512	0.12373	MultiCore	9.99899	103.755	113.754	0.540486	5.60838	6.14886	0.0801081	ExtendedCore	27.3121	84.8111	112.123	1.47633	4.58439	6.06071	0.121027	MultiCore
2	15442841	15444800	1960	+	1960	5.87103	0.515003	6.38604	2.99543	0.262757	3.25818	0.357143	MultiCore	10.1	0.339495	10.4395	5.15304	0.173212	5.32626	0.418878	SingleCore	3.333	0.123444	3.45644	1.70051	0.0629818	1.76349	0.354082	ExtendedCore	5.10304	0.287495	5.39054	2.60359	0.146681	2.75027	0.392857	MultiCore
2	15552501	15560800	8300	+	8300	4.12002	0.412002	4.53203	0.496388	0.0496388	0.546027	0.0704819	ExtendedCore	7.21426	0.509242	7.7235	0.869188	0.0613545	0.930543	0.118554	ExtendedCore	4.13538	0.185166	4.32055	0.498239	0.0223092	0.520548	0.079759	ExtendedCore	5.89366	0.359369	6.25302	0.710079	0.0432975	0.753376	0.115542	ExtendedCore
2	15720601	15757140	36540	+	36540	20.6001	24.5141	45.1143	0.563769	0.670885	1.23465	0.0472359	MultiCore	27.3293	32.4217	59.7511	0.747929	0.887295	1.63522	0.0600438	MultiCore	20.4918	31.2314	51.7232	0.560803	0.854718	1.41552	0.0603722	MultiCore	32.487	31.6964	64.1833	0.88908	0.867443	1.75652	0.0626437	MultiCore
2	16184601	16211200	26600	+	26600	52.2213	28.8402	81.0615	1.96321	1.08422	3.04742	0.105113	ExtendedCore	69.0023	30.2999	99.3022	2.59407	1.13909	3.73317	0.148383	MultiCore	18.0846	22.5286	40.6132	0.679872	0.846939	1.52681	0.0977068	ExtendedCore	46.2149	28.3183	74.5332	1.7374	1.0646	2.802	0.135226	MultiCore
2	16366301	16411010	44710	+	44710	32.2392	87.1385	119.378	0.721073	1.94897	2.67004	0.0640796	ExtendedCore	30.2999	61.7032	92.0031	0.677699	1.38008	2.05777	0.0808768	MultiCore	14.8133	79.6216	94.4349	0.33132	1.78084	2.11216	0.0534332	ExtendedCore	28.7495	107.667	136.417	0.643023	2.40812	3.05114	0.0874748	MultiCore
2	16519401	16573800	54400	+	54400	54.1783	305.706	359.884	0.995925	5.61959	6.61552	0.0532537	ExtendedCore	55.083	303.678	358.761	1.01256	5.58232	6.59487	0.0729044	ExtendedCore	35.984	159.799	195.783	0.661471	2.93748	3.59895	0.0670588	ExtendedCore	58.2897	326.954	385.244	1.0715	6.01019	7.08169	0.0859926	MultiCore
2	16729701	16783400	53700	+	53700	20.4971	52.6333	73.1304	0.381697	0.980136	1.36183	0.0383054	ExtendedCore	23.3403	61.788	85.1283	0.434642	1.15062	1.58526	0.0593855	ExtendedCore	25.1209	35.2434	60.3643	0.467801	0.656301	1.1241	0.0641527	ExtendedCore	22.4965	63.3927	85.8892	0.418929	1.1805	1.59943	0.06054	ExtendedCore
2	17914001	17926600	12600	+	12600	24.7201	14.6261	39.3462	1.96192	1.1608	3.12272	0.19627	MultiCore	24.6134	9.59073	34.2041	1.95344	0.761169	2.71461	0.216349	MultiCore	18.1463	13.8258	31.9721	1.44018	1.09728	2.53747	0.198175	ExtendedCore	33.9963	13.4404	47.4367	2.69812	1.0667	3.76482	0.271587	MultiCore
2	17932001	17942700	10700	+	10700	28.8402	3.29602	32.1362	2.69534	0.308039	3.00338	0.162336	MultiCore	20.7092	2.88571	23.5949	1.93544	0.269692	2.20513	0.185701	MultiCore	17.7143	2.59233	20.3066	1.65554	0.242274	1.89781	0.115607	ExtendedCore	23.8621	4.31243	28.1745	2.2301	0.403031	2.63314	0.183364	MultiCore
2	18053401	18064900	11500	+	11500	10.9181	26.3681	37.2862	0.949397	2.29288	3.24228	0.0845217	ExtendedCore	13.5798	34.7982	48.378	1.18085	3.02593	4.20678	0.107739	MultiCore	11.7272	29.997	41.7242	1.01976	2.60843	3.62819	0.116348	ExtendedCore	12.7935	35.6494	48.443	1.11248	3.09995	4.21243	0.135739	MultiCore
2	18074901	18079000	4100	+	4100	6.59204	41.9212	48.5133	1.60781	10.2247	11.8325	0.0592683	ExtendedCore	9.3361	68.8326	78.1687	2.2771	16.7884	19.0655	0.0790244	ExtendedCore	10.2459	48.8222	59.0681	2.49899	11.9079	14.4069	0.0734146	ExtendedCore	7.25926	51.8929	59.1522	1.77055	12.6568	14.4274	0.0658537	ExtendedCore
2	19317601	19322200	4600	+	4600	5.56203	5.15003	10.7121	1.20914	1.11957	2.32871	0.103696	ExtendedCore	18.6722	15.1924	33.8646	4.05918	3.30269	7.36187	0.274348	MultiCore	8.02388	6.9746	14.9985	1.74432	1.51622	3.26054	0.178696	MultiCore	4.24056	4.24056	8.48111	0.92186	0.92186	1.84372	0.129565	ExtendedCore
2	19448101	19455400	7300	+	7300	13.3901	30.7972	44.1872	1.83426	4.21879	6.05305	0.154932	ExtendedCore	23.3403	55.9318	79.272	3.1973	7.66188	10.8592	0.172603	ExtendedCore	9.38177	38.9467	48.3284	1.28517	5.33516	6.62034	0.164247	ExtendedCore	13.9435	54.7679	68.7114	1.91007	7.50245	9.41252	0.175342	ExtendedCore
2	19516421	19520200	3780	+	3780	94.8635	1.33901	96.2025	25.0962	0.354235	25.4504	0.725661	SingleCore	77.9989	0.763863	78.7628	20.6346	0.20208	20.8367	0.644444	ExtendedCore	22.5903	0.802388	23.3927	5.97627	0.212272	6.18854	0.525397	ExtendedCore	88.7642	0.215622	88.9798	23.4826	0.0570427	23.5396	0.691799	ExtendedCore
2	19946901	19952900	6000	+	6000	40.3762	28.7372	69.1134	6.72937	4.78953	11.5189	0.169167	ExtendedCore	52.5368	20.8789	73.4157	8.75613	3.47982	12.236	0.199167	ExtendedCore	5.55499	11.6655	17.2205	0.925832	1.94425	2.87008	0.1485	ExtendedCore	12.4342	17.9685	30.4026	2.07236	2.99474	5.06711	0.161167	ExtendedCore
2	20156001	20166300	10300	+	10300	16.7891	64.4784	81.2675	1.63001	6.26004	7.89004	0.113786	MultiCore	18.5873	99.9812	118.569	1.8046	9.70691	11.5115	0.121553	MultiCore	19.998	92.0277	112.026	1.94155	8.93473	10.8763	0.126408	MultiCore	18.1122	74.1019	92.2141	1.75847	7.19436	8.95283	0.106602	ExtendedCore
2	22516201	22522605	6405	+	6405	30.0762	0.103001	30.1792	4.69573	0.0160813	4.71181	0.246214	ExtendedCore	5.77141	0	5.77141	0.901079	0	0.901079	0.11975	ExtendedCore	91.8426	0.185166	92.0277	14.3392	0.0289097	14.3681	0.357065	ExtendedCore	7.25926	0.0718738	7.33113	1.13337	0.0112215	1.1446	0.15082	ExtendedCore
2	22554401	22560400	6000	+	6000	14.3171	1.44201	15.7591	2.38618	0.240335	2.62651	0.0775	ExtendedCore	24.868	3.14033	28.0083	4.14466	0.523388	4.66805	0.175	MultiCore	19.9363	4.81433	24.7506	3.32271	0.802388	4.1251	0.105	ExtendedCore	12.2904	2.73121	15.0216	2.0484	0.455201	2.50361	0.086	ExtendedCore
2	23771101	23783500	12400	+	12400	9.06405	9.27005	18.3341	0.730972	0.747585	1.47856	0.0454839	ExtendedCore	13.41	11.9672	25.3772	1.08145	0.965096	2.04655	0.0437097	ExtendedCore	16.2329	12.3444	28.5774	1.30911	0.995519	2.30463	0.0625	ExtendedCore	14.0154	11.2123	25.2277	1.13027	0.904219	2.03449	0.0481452	ExtendedCore
2	23783516	23783800	285	+	285	0	0	0	0	0	0	0	NA	0.509242	0	0.509242	1.78681	0	1.78681	0.498246	SingleCore	0.0617222	0	0.0617222	0.216569	0	0.216569	0.0912281	NA	0	0	0	0	0	0	0	NA
2	24628001	24630935	2935	+	2935	4.63503	0.721004	5.35603	1.57923	0.245657	1.82488	0.136286	ExtendedCore	4.4983	0.594116	5.09242	1.53264	0.202424	1.73507	0.158773	ExtendedCore	6.85116	0.802388	7.65355	2.3343	0.273386	2.60768	0.218739	ExtendedCore	4.59993	0.790612	5.39054	1.56727	0.269374	1.83664	0.208518	ExtendedCore
2	29513101	29526000	12900	+	12900	4.42903	5.87103	10.3001	0.343335	0.455119	0.798454	0.0441085	ExtendedCore	4.92267	6.1109	11.0336	0.381603	0.473714	0.855316	0.0537984	ExtendedCore	3.02439	6.54255	9.56693	0.234448	0.507174	0.741623	0.052093	ExtendedCore	4.3843	3.66557	8.04987	0.339869	0.284152	0.624021	0.0532558	ExtendedCore
2	32426201	32429200	3000	+	3000	3.91402	2.78102	6.69504	1.30467	0.927005	2.23168	0.0966667	ExtendedCore	3.47982	2.71596	6.19578	1.15994	0.905319	2.06526	0.147667	ExtendedCore	7.09805	9.62866	16.7267	2.36602	3.20955	5.57557	0.179333	ExtendedCore	2.73121	5.39054	8.12174	0.910402	1.79685	2.70725	0.0843333	ExtendedCore
2	33108901	33118600	9700	+	9700	64.9934	44.5993	109.593	6.70035	4.59786	11.2982	0.198351	ExtendedCore	74.604	45.2377	119.842	7.69113	4.66368	12.3548	0.31299	ExtendedCore	75.2393	48.7605	124	7.75663	5.02686	12.7835	0.272371	ExtendedCore	21.9934	24.509	46.5024	2.26736	2.5267	4.79406	0.177113	ExtendedCore
2	33240236	33241320	1085	+	1085	26.7802	0	26.7802	24.6822	0	24.6822	0.451613	SingleCore	23.2554	0	23.2554	21.4335	0	21.4335	0.485714	SingleCore	10.9248	0	10.9248	10.069	0	10.069	0.505991	SingleCore	30.9058	0	30.9058	28.4846	0	28.4846	0.515207	SingleCore
2	36083101	36088900	5800	+	5800	8.65205	5.04703	13.6991	1.49173	0.870177	2.36191	0.118621	ExtendedCore	8.14787	11.0336	19.1815	1.40481	1.90234	3.30715	0.132241	ExtendedCore	7.15977	4.62916	11.7889	1.23444	0.798131	2.03257	0.134483	ExtendedCore	16.3872	9.48735	25.8746	2.82539	1.63575	4.46114	0.151552	ExtendedCore
2	36748671	36751200	2530	+	2530	15.2441	0	15.2441	6.02533	0	6.02533	0.458103	ExtendedCore	15.0226	0.254621	15.2773	5.9378	0.100641	6.03844	0.503953	ExtendedCore	7.83871	0	7.83871	3.09831	0	3.09831	0.418577	ExtendedCore	22.784	0.215622	22.9996	9.00554	0.0852259	9.09076	0.581818	ExtendedCore
2	37326701	37330600	3900	+	3900	24.5141	7.82804	32.3422	6.28568	2.00719	8.29287	0.281795	MultiCore	24.6982	7.55376	32.252	6.33288	1.93686	8.26974	0.190769	ExtendedCore	32.0955	14.6282	46.7237	8.22962	3.75081	11.9804	0.291282	ExtendedCore	17.0341	6.68427	23.7184	4.36772	1.71391	6.08163	0.231538	ExtendedCore
3	321801	327100	5300	+	5300	21.7331	1.33901	23.0721	4.10059	0.252643	4.35323	0.279057	ExtendedCore	40.8242	2.63108	43.4553	7.70269	0.496431	8.19912	0.353208	MultiCore	14.8133	0.987554	15.8009	2.79497	0.186331	2.9813	0.239434	ExtendedCore	15.2373	0.790612	16.0279	2.87495	0.149172	3.02413	0.286981	ExtendedCore
3	328101	333480	5380	+	5380	25.8531	2.47201	28.3252	4.80542	0.459482	5.2649	0.319888	ExtendedCore	71.6334	2.12184	73.7552	13.3148	0.394394	13.7091	0.524907	MultiCore	24.442	0.925832	25.3678	4.54312	0.172088	4.71521	0.395167	ExtendedCore	23.7902	1.86872	25.659	4.42198	0.347346	4.76932	0.341078	ExtendedCore
3	430901	465900	35000	+	35000	29.6642	139.154	168.818	0.847548	3.97582	4.82337	0.0551714	ExtendedCore	52.4519	135.713	188.165	1.49863	3.87751	5.37614	0.0969714	MultiCore	9.38177	106.224	115.606	0.26805	3.03497	3.30302	0.0460571	ExtendedCore	78.2706	190.178	268.449	2.2363	5.43366	7.66997	0.1178	MultiCore
3	871901	1080000	208100	+	208100	74.6754	516.857	591.532	0.358844	2.48369	2.84254	0.0133013	ExtendedCore	59.157	429.546	488.703	0.284272	2.06413	2.3484	0.0188035	ExtendedCore	81.2881	474.52	555.808	0.39062	2.28025	2.67087	0.0187506	MultiCore	72.4488	537.904	610.353	0.348144	2.58483	2.93298	0.0210764	ExtendedCore
3	2533801	2614600	80800	+	80800	14.1111	181.796	195.907	0.174642	2.24995	2.42459	0.0113366	MultiCore	9.3361	186.637	195.973	0.115546	2.30987	2.42541	0.0109653	ExtendedCore	12.0975	188.191	200.288	0.149722	2.32909	2.47882	0.0127723	MultiCore	13.7279	214.112	227.84	0.1699	2.6499	2.8198	0.0108787	ExtendedCore
3	3015401	3054100	38700	+	38700	18.6431	111.859	130.502	0.481734	2.8904	3.37214	0.0275711	ExtendedCore	20.7941	112.797	133.591	0.537314	2.91465	3.45197	0.0279845	ExtendedCore	25.8616	147.578	173.439	0.668258	3.81338	4.48163	0.0378295	MultiCore	20.8434	117.082	137.926	0.53859	3.02539	3.56398	0.027907	ExtendedCore
3	3697401	3706100	8700	+	8700	9.99106	8.75505	18.7461	1.1484	1.00633	2.15472	0.132874	MultiCore	21.8974	8.82686	30.7243	2.51694	1.01458	3.53153	0.216207	ExtendedCore	5.74016	7.15977	12.8999	0.659789	0.822962	1.48275	0.157471	ExtendedCore	12.1467	10.278	22.4246	1.39617	1.18137	2.57754	0.186092	ExtendedCore
3	3734901	3757200	22300	+	22300	17.6131	17.7161	35.3292	0.789825	0.794444	1.58427	0.0693722	MultiCore	49.6511	18.6722	68.3233	2.22651	0.837319	3.06383	0.133094	MultiCore	25.8616	10.9865	36.8481	1.15971	0.49267	1.65238	0.114888	MultiCore	43.6993	20.6278	64.3271	1.95961	0.925013	2.88462	0.123543	MultiCore
3	3757301	3783100	25800	+	25800	29.1492	157.591	186.74	1.12981	6.10817	7.23799	0.0433721	ExtendedCore	152.433	213.882	366.315	5.90826	8.28999	14.1982	0.144922	MultiCore	120.42	170.106	290.526	4.66744	6.59327	11.2607	0.16969	MultiCore	298.564	328.248	626.812	11.5722	12.7228	24.295	0.190891	MultiCore
3	3785901	3799300	13400	+	13400	410.56	38.6252	449.186	30.6388	2.88248	33.5213	0.521045	ExtendedCore	764.287	55.5074	819.795	57.0364	4.14234	61.1787	0.689254	MultiCore	522.601	46.6002	569.202	39.0001	3.47763	42.4777	0.711119	MultiCore	1420.01	79.3487	1499.36	105.971	5.92155	111.893	0.741269	MultiCore
3	3799741	3800615	875	+	875	6.48904	0.103001	6.59204	7.41604	0.117715	7.53376	0.429714	SingleCore	23.3403	1.69747	25.0377	26.6746	1.93997	28.6146	0.620571	SingleCore	20.5535	1.54305	22.0965	23.4897	1.76349	25.2532	0.670857	SingleCore	61.2365	1.43748	62.674	69.9846	1.64283	71.6274	0.736	SingleCore
3	5063701	5075000	11300	+	11300	50.0583	94.5545	144.613	4.42994	8.36766	12.7976	0.172035	MultiCore	38.7873	83.5157	122.303	3.4325	7.39077	10.8233	0.181062	MultiCore	44.8103	83.4484	128.259	3.96551	7.38481	11.3503	0.193363	MultiCore	34.2838	77.9831	112.267	3.03397	6.90116	9.93513	0.191239	MultiCore
3	5685601	5692500	6900	+	6900	18.3341	0.309002	18.6431	2.65712	0.0447829	2.7019	0.188116	ExtendedCore	24.7831	0.169747	24.9529	3.59176	0.0246011	3.61636	0.19913	ExtendedCore	14.6899	0.86411	15.554	2.12897	0.125233	2.2542	0.22913	ExtendedCore	43.0524	1.22186	44.2743	6.23948	0.17708	6.41656	0.256957	ExtendedCore
3	7149901	7232500	82600	+	82600	46.7623	224.747	271.51	0.566129	2.72091	3.28704	0.0310291	MultiCore	32.8461	212.609	245.455	0.397653	2.57395	2.97161	0.0328571	MultiCore	35.4285	173.131	208.559	0.428917	2.09601	2.52493	0.0364649	MultiCore	41.7587	197.941	239.699	0.505553	2.39637	2.90193	0.0253995	MultiCore
3	8453201	8474900	21700	+	21700	23.2781	66.4354	89.7135	1.07272	3.06154	4.13426	0.0890783	ExtendedCore	22.2369	79.1871	101.424	1.02474	3.64918	4.67392	0.0954839	MultiCore	6.66599	39.6873	46.3533	0.307189	1.82891	2.1361	0.0598618	ExtendedCore	9.6311	50.9586	60.5897	0.443829	2.34832	2.79215	0.0539631	ExtendedCore
3	8656801	8664400	7600	+	7600	23.3811	30.1792	53.5603	3.07646	3.97094	7.04741	0.114737	ExtendedCore	12.0521	16.2109	28.2629	1.5858	2.13301	3.71881	0.0981579	ExtendedCore	4.444	15.554	19.998	0.584736	2.04658	2.63131	0.0709211	ExtendedCore	7.04364	19.3341	26.3777	0.926794	2.54396	3.47075	0.0694737	ExtendedCore
3	8665101	8681300	16200	+	16200	41.2002	39.3462	80.5465	2.54322	2.42878	4.972	0.11179	ExtendedCore	16.5504	32.6764	49.2267	1.02163	2.01706	3.03869	0.0814815	ExtendedCore	6.29566	20.9238	27.2195	0.388621	1.29159	1.68021	0.062284	ExtendedCore	7.61863	29.3245	36.9432	0.470286	1.81016	2.28044	0.0503704	ExtendedCore
3	10511601	10523700	12100	+	12100	151.308	15.7591	167.067	12.5048	1.3024	13.8072	0.0899174	ExtendedCore	189.778	17.1445	206.922	15.6841	1.4169	17.101	0.0832231	ExtendedCore	178.994	17.5908	196.585	14.7929	1.45379	16.2467	0.106612	ExtendedCore	363.538	42.9806	406.518	30.0445	3.55211	33.5966	0.11	ExtendedCore
3	12121601	12151100	29500	+	29500	1090.57	388.518	1479.09	36.9685	13.1701	50.1386	0.371322	MultiCore	476.651	268.71	745.361	16.1576	9.10882	25.2665	0.359492	MultiCore	637.158	379.097	1016.26	21.5986	12.8508	34.4493	0.421627	MultiCore	1125.62	618.978	1744.59	38.1565	20.9823	59.1388	0.481797	MultiCore
3	12168701	12175600	6900	+	6900	764.058	596.373	1360.43	110.733	86.4309	197.164	0.262899	ExtendedCore	5.68654	204.376	210.062	0.824136	29.6197	30.4438	0.0773913	ExtendedCore	20.7386	142.208	162.946	3.0056	20.6098	23.6154	0.162609	ExtendedCore	383.303	366.916	750.219	55.5512	53.1762	108.727	0.271304	ExtendedCore
3	13965736	13966645	910	+	910	40.9942	0	40.9942	45.0486	0	45.0486	0.79011	SingleCore	22.4915	0	22.4915	24.716	0	24.716	0.712088	SingleCore	1.54305	0	1.54305	1.69566	0	1.69566	0.403297	SingleCore	1.94059	0	1.94059	2.13252	0	2.13252	0.343956	SingleCore
3	13967031	13971600	4570	+	4570	266.257	0.309002	266.566	58.2618	0.0676153	58.3294	0.852516	SingleCore	151.5	0	151.5	33.1509	0	33.1509	0.83523	SingleCore	41.7859	0.246889	42.0328	9.14352	0.0540238	9.19755	0.750985	SingleCore	31.912	0	31.912	6.98293	0	6.98293	0.579869	ExtendedCore
3	15265501	15298300	32800	+	32800	78.7954	53.8693	132.665	2.4023	1.64236	4.04466	0.134909	MultiCore	26.905	33.0159	59.9208	0.820273	1.00658	1.82685	0.0975915	MultiCore	23.5779	46.7237	70.3015	0.718837	1.4245	2.14334	0.102378	MultiCore	43.843	47.7242	91.5673	1.33668	1.45501	2.79169	0.142927	MultiCore
3	15342401	15351800	9400	+	9400	26.3681	22.1451	48.5133	2.80512	2.35586	5.16099	0.134362	MultiCore	33.7797	23.8495	57.6292	3.59359	2.53718	6.13077	0.196596	ExtendedCore	13.4554	12.4062	25.8616	1.43143	1.3198	2.75123	0.140213	MultiCore	47.868	29.8995	77.7675	5.09234	3.1808	8.27314	0.238298	MultiCore
3	15360401	15371600	11200	+	11200	18.4371	62.5214	80.9585	1.64617	5.58226	7.22843	0.136429	ExtendedCore	21.0487	85.7224	106.771	1.87935	7.65379	9.53313	0.145982	MultiCore	10.8014	52.5256	63.3269	0.964409	4.68978	5.65419	0.120893	ExtendedCore	25.1558	63.3209	88.4767	2.24606	5.65365	7.89971	0.169107	MultiCore
3	15855001	15858000	3000	+	3000	20.6001	1.23601	21.8361	6.86671	0.412002	7.27871	0.192333	ExtendedCore	13.3252	0.424368	13.7495	4.44172	0.141456	4.58318	0.220667	ExtendedCore	23.331	0.987554	24.3185	7.77699	0.329185	8.10618	0.254	ExtendedCore	15.1654	1.43748	16.6029	5.05513	0.479159	5.53429	0.264	ExtendedCore
3	16217146	16218160	1015	+	1015	12.9781	0	12.9781	12.7863	0	12.7863	0.166502	SingleCore	9.50585	0	9.50585	9.36537	0	9.36537	0.136946	SingleCore	10.9865	0	10.9865	10.8242	0	10.8242	0.167488	SingleCore	9.55922	0	9.55922	9.41795	0	9.41795	0.149754	SingleCore
3	16218406	16219560	1155	+	1155	17.0981	0	17.0981	14.8035	0	14.8035	0.417316	SingleCore	8.91174	0	8.91174	7.71579	0	7.71579	0.333333	SingleCore	11.11	0	11.11	9.61904	0	9.61904	0.406926	SingleCore	19.6216	0	19.6216	16.9884	0	16.9884	0.445887	SingleCore
3	17227901	17238700	10800	+	10800	17.7161	33.2692	50.9853	1.64038	3.08048	4.72086	0.077963	MultiCore	21.3882	43.1158	64.504	1.98039	3.99221	5.97259	0.131852	ExtendedCore	14.8133	31.3549	46.1682	1.3716	2.90323	4.27483	0.143889	ExtendedCore	17.5372	32.6307	50.1679	1.62382	3.02136	4.64518	0.12537	MultiCore
3	17239566	17244000	4435	+	4435	18.6431	3.60502	22.2481	4.20363	0.812857	5.01649	0.366404	MultiCore	20.3697	4.66805	25.0377	4.59294	1.05255	5.64549	0.361894	MultiCore	32.0338	5.61672	37.6505	7.22295	1.26645	8.48941	0.524464	MultiCore	15.4529	6.61239	22.0653	3.4843	1.49096	4.97526	0.376099	MultiCore
3	25929801	25933900	4100	+	4100	4.63503	5.76803	10.4031	1.13049	1.40684	2.53733	0.136098	ExtendedCore	4.41343	5.43192	9.84535	1.07645	1.32486	2.4013	0.109268	ExtendedCore	9.25832	3.70333	12.9617	2.25813	0.903251	3.16138	0.172195	ExtendedCore	18.8309	13.2967	32.1276	4.59291	3.24309	7.836	0.241707	ExtendedCore
3	25968701	25972900	4200	+	4200	11.5361	4.32602	15.8621	2.74668	1.03001	3.77669	0.222381	ExtendedCore	14.4285	6.95964	21.3882	3.43536	1.65706	5.09242	0.185952	ExtendedCore	12.0358	5.55499	17.5908	2.86567	1.32262	4.18829	0.23881	ExtendedCore	36.0807	14.3029	50.3836	8.59064	3.40545	11.9961	0.322857	ExtendedCore
3	26039501	26076900	37400	+	37400	25.4411	187.667	213.108	0.680244	5.01784	5.69808	0.0690909	MultiCore	27.4142	186.807	214.221	0.733	4.99484	5.72784	0.0754813	MultiCore	31.54	202.449	233.989	0.843316	5.41307	6.25638	0.099492	MultiCore	36.2244	221.803	258.027	0.968567	5.93055	6.89912	0.0953476	MultiCore
3	26112201	26117200	5000	+	5000	13.9051	3.81102	17.7161	2.78102	0.762204	3.54322	0.143	ExtendedCore	30.2999	10.779	41.0789	6.05998	2.15579	8.21577	0.2266	ExtendedCore	17.4056	6.60427	24.0099	3.48113	1.32085	4.80198	0.2138	MultiCore	18.9747	6.39677	25.3715	3.79494	1.27935	5.07429	0.2094	ExtendedCore
3	26456801	26475700	18900	+	18900	37.9042	34.4022	72.3064	2.00551	1.82022	3.82574	0.134127	MultiCore	25.4621	29.2814	54.7435	1.3472	1.54928	2.89648	0.125185	MultiCore	18.5784	37.4036	55.982	0.982982	1.97903	2.96201	0.130053	MultiCore	37.5181	40.9681	78.4862	1.98509	2.16762	4.15271	0.166772	MultiCore
3	26577101	26588200	11100	+	11100	17.6131	14.0081	31.6212	1.58677	1.26199	2.84875	0.104324	ExtendedCore	31.4881	21.473	52.9612	2.83677	1.93451	4.77128	0.147838	MultiCore	11.3569	12.8999	24.2568	1.02314	1.16216	2.1853	0.126126	MultiCore	35.4338	16.531	51.9648	3.19223	1.48928	4.68151	0.202973	MultiCore
3	26588401	26596800	8400	+	8400	4.94403	2.47201	7.41604	0.588575	0.294287	0.882862	0.0654762	NA	8.31762	8.31762	16.6352	0.990193	0.990193	1.98039	0.0945238	ExtendedCore	2.53061	4.69088	7.22149	0.301263	0.558439	0.859701	0.0602381	NA	10.7811	6.68427	17.4653	1.28346	0.795746	2.07921	0.1125	ExtendedCore
3	27591601	27617400	25800	+	25800	15.1411	14.7291	29.8702	0.586864	0.570895	1.15776	0.0597287	MultiCore	16.0411	17.9083	33.9495	0.621749	0.694122	1.31587	0.075969	ExtendedCore	11.6038	18.0229	29.6266	0.449758	0.698561	1.14832	0.0743023	MultiCore	26.6652	17.3216	43.9868	1.03353	0.67138	1.70491	0.105736	ExtendedCore
3	28047501	28056600	9100	+	9100	13.0811	14.1111	27.1922	1.43748	1.55067	2.98815	0.137253	ExtendedCore	51.7729	16.5504	68.3233	5.68933	1.81872	7.50806	0.230989	ExtendedCore	13.5172	12.7765	26.2936	1.4854	1.40401	2.88941	0.170879	ExtendedCore	21.2747	13.9435	35.2182	2.33787	1.53226	3.87013	0.214615	ExtendedCore
3	29569401	29579100	9700	+	9700	16.5831	45.1143	61.6973	1.7096	4.65095	6.36055	0.116289	MultiCore	18.9268	34.8831	53.8099	1.95122	3.59619	5.54741	0.13268	MultiCore	18.4549	48.6988	67.1537	1.90257	5.02049	6.92306	0.159588	MultiCore	13.9435	46.4305	60.374	1.43748	4.78665	6.22413	0.126289	MultiCore
3	31529401	31555000	25600	+	25600	53.3543	85.3875	138.742	2.08415	3.33545	5.4196	0.0408984	ExtendedCore	33.7797	57.9687	91.7484	1.31952	2.2644	3.58392	0.0478906	ExtendedCore	34.873	75.1159	109.989	1.36223	2.93421	4.29644	0.0576172	MultiCore	51.821	83.4455	135.267	2.02426	3.25959	5.28385	0.0565234	ExtendedCore
3	31616201	31664500	48300	+	48300	58.8133	109.078	167.891	1.21767	2.25834	3.476	0.0326501	MultiCore	44.5587	75.283	119.842	0.92254	1.55865	2.48119	0.0393996	MultiCore	49.7481	103.94	153.688	1.02998	2.15197	3.18195	0.0560041	MultiCore	56.3491	110.183	166.532	1.16665	2.28121	3.44786	0.0480745	MultiCore
3	32450201	32482000	31800	+	31800	6.18003	57.7833	63.9634	0.194341	1.81709	2.01143	0.0298428	ExtendedCore	5.60166	56.3561	61.9578	0.176153	1.77221	1.94836	0.0332704	ExtendedCore	5.92533	64.0676	69.9929	0.186331	2.0147	2.20104	0.0393711	ExtendedCore	15.0935	73.5269	88.6205	0.474639	2.31217	2.78681	0.0547799	ExtendedCore
3	33595201	33629500	34300	+	34300	42.2302	52.2213	94.4515	1.2312	1.52249	2.75369	0.0890962	MultiCore	84.8737	60.9393	145.813	2.47445	1.77666	4.25111	0.131953	MultiCore	100.916	60.1791	161.095	2.94215	1.75449	4.69664	0.149184	MultiCore	251.63	125.204	376.835	7.33616	3.65027	10.9864	0.191516	MultiCore
3	34467501	34469400	1900	+	1900	19.1581	2.26601	21.4241	10.0832	1.19264	11.2759	0.566316	ExtendedCore	2.46134	0.763863	3.2252	1.29544	0.402033	1.69747	0.144211	ExtendedCore	3.57988	2.09855	5.67844	1.88415	1.1045	2.98865	0.244211	ExtendedCore	29.612	2.22809	31.8401	15.5853	1.17268	16.758	0.636316	ExtendedCore
3	36696696	36715700	19005	+	19005	20.2911	8.44605	28.7372	1.06767	0.444412	1.51208	0.117811	MultiCore	24.3587	7.04452	31.4033	1.2817	0.370666	1.65237	0.157064	MultiCore	29.3797	6.9746	36.3543	1.5459	0.366988	1.91288	0.226888	MultiCore	15.8841	5.60616	21.4903	0.835786	0.294983	1.13077	0.140226	MultiCore
3	37179001	37215800	36800	+	36800	99.9106	42.3332	142.244	2.71496	1.15036	3.86532	0.166141	MultiCore	153.621	59.5813	213.203	4.17449	1.61906	5.79355	0.233179	MultiCore	178.933	69.4374	248.37	4.8623	1.88689	6.74918	0.270435	MultiCore	88.8361	49.9523	138.788	2.41402	1.3574	3.77142	0.201603	MultiCore
3	37254601	37272800	18200	+	18200	50.8823	128.339	179.221	2.79573	7.05158	9.84731	0.115824	MultiCore	61.2788	110.336	171.615	3.36697	6.06241	9.42937	0.201703	MultiCore	31.6635	89.0033	120.667	1.73975	4.89029	6.63004	0.145	MultiCore	56.0616	156.469	212.531	3.08031	8.59722	11.6775	0.160824	MultiCore
3	38872296	38873170	875	+	875	3.29602	0	3.29602	3.76688	0	3.76688	0.265143	SingleCore	4.07394	0	4.07394	4.65593	0	4.65593	0.256	SingleCore	6.72771	0.123444	6.85116	7.68882	0.141079	7.8299	0.346286	SingleCore	9.3436	0	9.3436	10.6784	0	10.6784	0.352	SingleCore
3	38873206	38881700	8495	+	8495	8.85805	7.41604	16.2741	1.04274	0.872989	1.91573	0.0937022	MultiCore	10.5243	6.70502	17.2294	1.23889	0.78929	2.02818	0.128075	MultiCore	16.1095	11.4803	27.5898	1.89635	1.35142	3.24777	0.146321	MultiCore	15.1654	10.4936	25.659	1.78521	1.23527	3.02048	0.124779	MultiCore
3	39236201	39256800	20600	+	20600	17.0981	125.043	142.141	0.830005	6.07003	6.90004	0.0257767	ExtendedCore	76.6409	223.812	300.453	3.72043	10.8647	14.5851	0.075	MultiCore	56.7227	173.007	229.73	2.75353	8.39841	11.1519	0.0652427	ExtendedCore	32.9901	74.3894	107.38	1.60146	3.61114	5.2126	0.0398058	ExtendedCore
3	41189801	41206000	16200	+	16200	19.4671	9.47605	28.9432	1.20167	0.584942	1.78662	0.0668519	ExtendedCore	11.6277	9.25123	20.8789	0.717759	0.571064	1.28882	0.0624691	ExtendedCore	21.2324	13.5172	34.7496	1.31064	0.834392	2.14504	0.0792593	ExtendedCore	11.7873	8.69674	20.484	0.727612	0.536836	1.26445	0.0624074	ExtendedCore
3	42771401	42795500	24100	+	24100	31.9302	30.6942	62.6244	1.3249	1.27362	2.59852	0.0448548	ExtendedCore	9.59073	23.2554	32.8461	0.397955	0.964954	1.36291	0.0257261	ExtendedCore	29.8118	40.9218	70.7336	1.237	1.698	2.935	0.0516598	ExtendedCore	22.3528	31.8401	54.1929	0.927501	1.32117	2.24867	0.0519502	ExtendedCore
3	43356401	43373700	17300	+	17300	70.0404	41.3032	111.344	4.04858	2.38747	6.43605	0.230925	MultiCore	135.034	48.9721	184.006	7.80543	2.83076	10.6362	0.387919	MultiCore	45.8596	28.207	74.0666	2.65084	1.63046	4.28131	0.299653	MultiCore	58.2897	31.1932	89.4829	3.36935	1.80308	5.17242	0.280694	MultiCore
3	43376401	43406700	30300	+	30300	68.0834	39.7582	107.842	2.24698	1.31215	3.55913	0.102706	ExtendedCore	93.4459	58.6477	152.094	3.08402	1.93557	5.01959	0.124785	MultiCore	35.0582	57.5868	92.645	1.15704	1.90055	3.05759	0.110561	ExtendedCore	134.692	54.5522	189.244	4.44527	1.8004	6.24567	0.124917	ExtendedCore
3	47001401	47039700	38300	+	38300	10.3001	55.9293	66.2294	0.268931	1.4603	1.72923	0.0212533	ExtendedCore	58.0536	140.211	198.265	1.51576	3.66087	5.17663	0.0397128	ExtendedCore	27.8367	104.002	131.839	0.726807	2.71545	3.44226	0.0430287	ExtendedCore	54.3366	197.15	251.487	1.41871	5.14752	6.56623	0.0394517	ExtendedCore
3	47937786	47938660	875	+	875	3.60502	0.103001	3.70802	4.12002	0.117715	4.23774	0.356571	SingleCore	9.6756	0.0848737	9.76047	11.0578	0.0969985	11.1548	0.752	SingleCore	2.03683	0.123444	2.16028	2.32781	0.141079	2.46889	0.477714	SingleCore	2.15622	0	2.15622	2.46425	0	2.46425	0.419429	SingleCore
3	48479101	48482200	3100	+	3100	11.5361	10.7121	22.2481	3.72131	3.4555	7.17681	0.206452	ExtendedCore	10.1848	8.91174	19.0966	3.28543	2.87475	6.16019	0.263226	ExtendedCore	6.29566	7.59182	13.8875	2.03086	2.44898	4.47983	0.237097	ExtendedCore	6.97176	4.16868	11.1404	2.24896	1.34474	3.59369	0.194516	ExtendedCore
3	48482801	48512400	29600	+	29600	97.4386	111.756	209.194	3.29184	3.77553	7.06737	0.151081	MultiCore	102.782	109.148	211.93	3.47237	3.68742	7.15978	0.208682	MultiCore	90.9785	101.656	192.635	3.0736	3.43434	6.50793	0.233176	MultiCore	113.561	106.301	219.862	3.83651	3.59126	7.42777	0.223345	MultiCore
3	49395501	49395990	490	+	490	1.54501	0	1.54501	3.15308	0	3.15308	0.359184	SingleCore	2.12184	0	2.12184	4.33029	0	4.33029	0.491837	SingleCore	1.111	0.123444	1.23444	2.26734	0.251927	2.51927	0.397959	SingleCore	1.14998	0	1.14998	2.3469	0	2.3469	0.330612	SingleCore
3	49400701	49401205	505	+	505	3.91402	0	3.91402	7.75054	0	7.75054	0.687129	SingleCore	4.24368	0	4.24368	8.40333	0	8.40333	0.693069	SingleCore	1.85166	0	1.85166	3.66666	0	3.66666	0.512871	SingleCore	0.718738	0	0.718738	1.42324	0	1.42324	0.271287	NA
3	49401301	49435500	34200	+	34200	686.19	55.3113	741.501	20.064	1.61729	21.6813	0.264532	MultiCore	437.524	27.7537	465.277	12.7931	0.811511	13.6046	0.260117	MultiCore	451.066	41.539	492.605	13.189	1.21459	14.4036	0.259094	MultiCore	278.583	30.5464	309.129	8.1457	0.893169	9.03887	0.216199	MultiCore
3	49441301	49446145	4845	+	4845	13.5961	6.07703	19.6731	2.80621	1.25429	4.0605	0.201858	ExtendedCore	18.2478	7.97813	26.226	3.76632	1.64667	5.413	0.246646	ExtendedCore	10.4928	7.34494	17.8377	2.16569	1.51598	3.68167	0.235501	ExtendedCore	4.52805	2.87495	7.40301	0.934583	0.593386	1.52797	0.164293	ExtendedCore
3	49446251	49449700	3450	+	3450	21.6301	0.103001	21.7331	6.2696	0.0298552	6.29946	0.345217	ExtendedCore	27.7537	0.678989	28.4327	8.04455	0.196809	8.24136	0.376812	ExtendedCore	15.6157	0.246889	15.8626	4.52629	0.0715619	4.59785	0.395362	ExtendedCore	4.59993	0.0718738	4.6718	1.33331	0.020833	1.35414	0.213043	ExtendedCore
3	49451001	49458400	7400	+	7400	21.0121	12.9781	33.9902	2.83948	1.75379	4.59327	0.177297	ExtendedCore	29.7058	16.3806	46.0864	4.0143	2.2136	6.22789	0.250676	MultiCore	23.5779	16.9119	40.4897	3.1862	2.28539	5.47159	0.24527	ExtendedCore	17.5372	13.8717	31.4089	2.36989	1.87455	4.24444	0.180811	ExtendedCore
4	1	16200	16200	+	16200	74.3664	62.1094	136.476	4.59052	3.83391	8.42443	0.0693827	MultiCore	88.8627	72.567	161.43	5.48535	4.47944	9.9648	0.0925926	MultiCore	83.5101	103.693	187.203	5.15494	6.40082	11.5558	0.100988	MultiCore	145.545	156.469	302.014	8.98423	9.6586	18.6428	0.124691	MultiCore
4	201501	212300	10800	+	10800	38.1102	3.39902	41.5092	3.52872	0.314724	3.84345	0.103796	ExtendedCore	29.1117	1.95209	31.0638	2.69553	0.180749	2.87627	0.110093	ExtendedCore	23.763	4.32055	28.0836	2.20028	0.400051	2.60033	0.0946296	ExtendedCore	20.1247	3.52182	23.6465	1.8634	0.326094	2.18949	0.0757407	ExtendedCore
4	252401	265900	13500	+	13500	7.21004	16.3771	23.5871	0.534077	1.21312	1.7472	0.0458519	ExtendedCore	7.29914	18.0781	25.3772	0.540677	1.33912	1.87979	0.0480741	ExtendedCore	9.32005	16.7884	26.1085	0.690374	1.24359	1.93396	0.0635556	ExtendedCore	6.39677	18.9747	25.3715	0.473835	1.40553	1.87937	0.0432593	ExtendedCore
4	2806101	2810900	4800	+	4800	8.85805	12.3601	21.2181	1.84543	2.57501	4.42044	0.1525	ExtendedCore	8.23275	15.2773	23.51	1.71516	3.18276	4.89792	0.159375	ExtendedCore	20.2449	15.4923	35.7371	4.21768	3.22755	7.44523	0.256042	ExtendedCore	5.39054	8.26549	13.656	1.12303	1.72198	2.84501	0.132917	ExtendedCore
4	2848266	2848440	175	+	175	0.103001	0	0.103001	0.588575	0	0.588575	0.142857	SingleCore	0.254621	0	0.254621	1.45498	0	1.45498	0.142857	SingleCore	0.617222	0	0.617222	3.52698	0	3.52698	0.56	SingleCore	0.143748	0	0.143748	0.821415	0	0.821415	0.12	SingleCore
4	2848476	2850715	2240	+	2240	7.62204	0	7.62204	3.4027	0	3.4027	0.329464	SingleCore	11.5428	0	11.5428	5.15304	0	5.15304	0.522321	SingleCore	15.554	0	15.554	6.94374	0	6.94374	0.6625	SingleCore	7.40301	0	7.40301	3.30491	0	3.30491	0.404464	SingleCore
4	2856421	2858030	1610	+	1610	14.8321	0.103001	14.9351	9.21247	0.0639755	9.27645	0.541615	SingleCore	7.63863	0	7.63863	4.74449	0	4.74449	0.522981	SingleCore	22.9606	0.0617222	23.0224	14.2613	0.0383367	14.2996	0.820497	SingleCore	14.7341	0.143748	14.8779	9.15164	0.0892843	9.24092	0.565839	SingleCore
4	2858101	2860900	2800	+	2800	16.5831	0	16.5831	5.92253	0	5.92253	0.495	SingleCore	16.805	0	16.805	6.00178	0	6.00178	0.55	SingleCore	50.3036	0	50.3036	17.9656	0	17.9656	0.887857	SingleCore	17.8966	0	17.8966	6.39164	0	6.39164	0.649643	SingleCore
4	4459401	4486900	27500	+	27500	7.82804	38.4192	46.2473	0.284656	1.39706	1.68172	0.0392364	ExtendedCore	5.60166	32.252	37.8537	0.203697	1.1728	1.3765	0.0356364	NA	12.0975	38.1443	50.2418	0.439911	1.38707	1.82698	0.0653455	ExtendedCore	6.68427	41.5431	48.2274	0.243064	1.51066	1.75372	0.0430545	NA
4	4487101	4502400	15300	+	15300	11.6391	9.16705	20.8061	0.760723	0.599154	1.35988	0.079281	MultiCore	16.805	9.08148	25.8865	1.09837	0.593561	1.69193	0.117582	MultiCore	8.20905	8.27077	16.4798	0.536539	0.540573	1.07711	0.101503	ExtendedCore	20.9872	7.61863	28.6058	1.37171	0.49795	1.86966	0.120261	MultiCore
4	5124801	5127800	3000	+	3000	4.73803	0.927005	5.66503	1.57934	0.309002	1.88834	0.129333	ExtendedCore	3.39495	0.763863	4.15881	1.13165	0.254621	1.38627	0.159667	ExtendedCore	5.74016	0.740666	6.48083	1.91339	0.246889	2.16028	0.220667	ExtendedCore	6.18115	0.790612	6.97176	2.06038	0.263537	2.32392	0.264	ExtendedCore
4	5693001	5711000	18000	+	18000	80.9585	186.534	267.493	4.49769	10.363	14.8607	0.1705	MultiCore	12.6462	50.8393	63.4855	0.702565	2.82441	3.52697	0.0597222	MultiCore	70.6101	191.4	262.011	3.92279	10.6334	14.5561	0.207056	MultiCore	7.25926	49.1617	56.421	0.403292	2.73121	3.1345	0.0568333	ExtendedCore
4	8637546	8638875	1330	+	1330	17.6131	0	17.6131	13.2429	0	13.2429	0.53609	SingleCore	9.76047	0	9.76047	7.3387	0	7.3387	0.460902	SingleCore	12.221	0	12.221	9.18871	0	9.18871	0.683459	SingleCore	30.762	0	30.762	23.1293	0	23.1293	0.729323	SingleCore
4	8897301	8901400	4100	+	4100	24.2051	49.6463	73.8514	5.90369	12.1088	18.0125	0.298049	ExtendedCore	22.9159	46.6805	69.5964	5.58924	11.3855	16.9747	0.312195	ExtendedCore	20.43	52.8342	73.2642	4.98293	12.8864	17.8693	0.367317	ExtendedCore	7.978	42.9087	50.8867	1.94585	10.4655	12.4114	0.242195	MultiCore
4	12185501	12206000	20500	+	20500	31.9302	29.1492	61.0793	1.55757	1.42191	2.97948	0.0945854	ExtendedCore	30.6394	20.7941	51.4334	1.4946	1.01434	2.50895	0.113756	ExtendedCore	37.9591	24.0716	62.0308	1.85166	1.17423	3.02589	0.115659	ExtendedCore	18.256	11.4279	29.6839	0.890534	0.557461	1.448	0.115415	ExtendedCore
4	16607101	16622700	15600	+	15600	25.9561	126.176	152.132	1.66386	8.08819	9.75204	0.114679	MultiCore	28.0083	122.048	150.057	1.7954	7.82361	9.61902	0.120256	MultiCore	17.3439	109.31	126.654	1.11179	7.00705	8.11884	0.116923	MultiCore	34.5713	131.889	166.46	2.21611	8.45439	10.6705	0.154103	MultiCore
4	17480901	17518800	37900	+	37900	24.6171	65.3024	89.9195	0.649529	1.72302	2.37255	0.0405013	ExtendedCore	12.1369	38.5326	50.6696	0.320236	1.01669	1.33693	0.0282586	ExtendedCore	77.4613	78.6957	156.157	2.04383	2.0764	4.12024	0.0729815	MultiCore	17.8966	52.1085	70.0051	0.472205	1.3749	1.8471	0.0369129	ExtendedCore
4	20091101	20151700	60600	+	60600	697.211	1218.6	1915.81	11.5051	20.1089	31.614	0.133597	MultiCore	601.585	938.194	1539.78	9.92714	15.4817	25.4089	0.136485	MultiCore	420.636	914.661	1335.3	6.9412	15.0934	22.0346	0.152987	MultiCore	320.557	978.347	1298.9	5.28973	16.1443	21.4341	0.149703	MultiCore
4	22448801	22463400	14600	+	14600	30.4882	44.4963	74.9844	2.08823	3.04769	5.13592	0.0480137	MultiCore	11.9672	53.725	65.6922	0.81967	3.6798	4.49947	0.04	ExtendedCore	55.1796	53.5131	108.693	3.77943	3.66528	7.44471	0.0574658	MultiCore	83.3737	38.5244	121.898	5.71052	2.63866	8.34918	0.05	MultiCore
4	23539741	23539810	70	+	70	0.412002	0	0.412002	5.88575	0	5.88575	0.757143	SingleCore	0	0	0	0	0	0	0	SingleCore	0.308611	0	0.308611	4.40873	0	4.40873	0.4	SingleCore	0.287495	0	0.287495	4.10708	0	4.10708	0.457143	SingleCore
4	23540161	23541140	980	+	980	3.29602	0	3.29602	3.36328	0	3.36328	0.296939	SingleCore	3.14033	0	3.14033	3.20441	0	3.20441	0.382653	SingleCore	2.28372	0	2.28372	2.33033	0	2.33033	0.423469	SingleCore	4.31243	0	4.31243	4.40044	0	4.40044	0.456122	SingleCore
4	23868101	23885300	17200	+	17200	8.54905	47.2773	55.8263	0.497038	2.74868	3.24572	0.0194186	ExtendedCore	5.68654	29.7058	35.3923	0.330613	1.72708	2.05769	0.0215116	ExtendedCore	4.69088	27.4664	32.1572	0.272726	1.59688	1.86961	0.0213372	ExtendedCore	5.46241	24.2215	29.6839	0.317582	1.40823	1.72581	0.0174419	ExtendedCore
4	24059601	24109200	49600	+	49600	211.357	282.84	494.197	4.26123	5.70241	9.96365	0.109738	MultiCore	136.222	184.94	321.162	2.74642	3.72862	6.47504	0.0956653	MultiCore	135.357	184.426	319.782	2.72897	3.71826	6.44723	0.172621	MultiCore	82.3674	188.597	270.964	1.66063	3.80236	5.46299	0.134012	MultiCore
4	25312901	25375900	63000	+	63000	23.7931	254.308	278.102	0.377669	4.03664	4.41431	0.0162063	ExtendedCore	60.2603	202.339	262.599	0.956513	3.21173	4.16824	0.0172063	MultiCore	6.4191	231.273	237.692	0.101891	3.671	3.77289	0.0122381	ExtendedCore	16.9622	240.849	257.811	0.269242	3.823	4.09225	0.0177619	ExtendedCore
4	27410881	27411895	1015	+	1015	4.53203	0	4.53203	4.46505	0	4.46505	0.376355	SingleCore	7.80838	0	7.80838	7.69298	0	7.69298	0.429557	SingleCore	6.60427	0	6.60427	6.50667	0	6.50667	0.575369	SingleCore	14.0873	0	14.0873	13.8791	0	13.8791	0.527094	SingleCore
4	29295301	29336200	40900	+	40900	145.231	110.829	256.059	3.55088	2.70975	6.26062	0.091198	ExtendedCore	130.281	122.727	253.008	3.18536	3.00067	6.18603	0.116577	MultiCore	112.458	84.868	197.326	2.74958	2.07501	4.82459	0.123081	MultiCore	120.964	96.5266	217.49	2.95755	2.36006	5.31761	0.0952078	ExtendedCore
4	29386501	29559100	172600	+	172600	1218.7	1164.42	2383.12	7.06085	6.74636	13.8072	0.19343	MultiCore	1568.21	1291.35	2859.56	9.08581	7.48177	16.5676	0.201095	MultiCore	815.226	889.663	1704.89	4.72321	5.15448	9.87769	0.197092	MultiCore	1471.4	1530.19	3001.6	8.52492	8.86555	17.3905	0.220608	MultiCore
4	30195301	30216000	20700	+	20700	31.8272	19.5701	51.3973	1.53754	0.945416	2.48296	0.112657	ExtendedCore	17.3142	20.4546	37.7688	0.836436	0.988143	1.82458	0.100773	ExtendedCore	37.5888	25.985	63.5738	1.81588	1.25532	3.0712	0.149517	ExtendedCore	66.1239	24.1496	90.2735	3.19439	1.16665	4.36104	0.164928	ExtendedCore
4	30217801	30230800	13000	+	13000	32.9602	21.4241	54.3843	2.5354	1.64801	4.18341	0.110308	ExtendedCore	22.4915	8.14787	30.6394	1.73012	0.626759	2.35688	0.0764615	ExtendedCore	14.875	16.4798	31.3549	1.14423	1.26768	2.41191	0.105231	ExtendedCore	17.2497	13.0092	30.2589	1.3269	1.00071	2.32761	0.114231	ExtendedCore
4	30279701	30319500	39800	+	39800	36.8742	138.948	175.822	0.926488	3.49115	4.41764	0.0539196	MultiCore	24.189	118.144	142.333	0.607764	2.96845	3.57621	0.0544221	ExtendedCore	34.0089	105.051	139.06	0.854495	2.63948	3.49397	0.0661558	MultiCore	25.9465	117.514	143.46	0.651921	2.95261	3.60453	0.0551005	MultiCore
4	30359201	30364300	5100	+	5100	9.78506	10.5061	20.2911	1.91864	2.06001	3.97865	0.19902	ExtendedCore	5.77141	12.5613	18.3327	1.13165	2.463	3.59465	0.156275	ExtendedCore	6.29566	9.32005	15.6157	1.23444	1.82746	3.0619	0.24	MultiCore	4.24056	10.3498	14.5904	0.831482	2.02938	2.86086	0.186471	ExtendedCore
5	2995001	3003900	8900	+	8900	48.2043	30.6942	78.8984	5.41621	3.44878	8.86499	0.163034	ExtendedCore	58.6477	38.3629	97.0106	6.58963	4.31044	10.9001	0.174831	ExtendedCore	57.6485	32.0955	89.744	6.47736	3.60624	10.0836	0.191798	ExtendedCore	38.6681	25.084	63.7521	4.34473	2.81842	7.16316	0.163596	ExtendedCore
5	3913301	3964700	51400	+	51400	335.988	2301.45	2637.43	6.53673	44.7752	51.3119	0.0541634	MultiCore	184.77	1459.23	1644	3.59475	28.3897	31.9845	0.0536576	MultiCore	353.174	2072.07	2425.25	6.87109	40.3127	47.1838	0.069144	MultiCore	220.006	1434.96	1654.97	4.28027	27.9175	32.1978	0.0571401	MultiCore
5	7144501	7148855	4355	+	4355	14.1111	1.44201	15.5531	3.2402	0.331116	3.57132	0.222273	ExtendedCore	5.17729	1.27311	6.4504	1.18882	0.292332	1.48115	0.166016	ExtendedCore	9.69038	0.925832	10.6162	2.22512	0.212591	2.43771	0.216533	ExtendedCore	9.70297	1.14998	10.853	2.22801	0.26406	2.49207	0.211711	ExtendedCore
5	7559801	7562400	2600	+	2600	4.22302	5.97403	10.1971	1.62424	2.29771	3.92195	0.144231	ExtendedCore	4.4983	4.92267	9.42098	1.73012	1.89334	3.62345	0.154615	ExtendedCore	3.95022	5.80188	9.7521	1.51931	2.23149	3.75081	0.175385	ExtendedCore	7.83425	6.10928	13.9435	3.01317	2.34972	5.36289	0.219615	ExtendedCore
5	11189101	11197200	8100	+	8100	30.6942	1.03001	31.7242	3.7894	0.127161	3.91657	0.224321	ExtendedCore	52.8763	1.35798	54.2343	6.52794	0.167652	6.69559	0.310247	MultiCore	29.0711	2.03683	31.108	3.58903	0.251461	3.84049	0.293333	MultiCore	15.381	2.01247	17.3935	1.89889	0.248453	2.14734	0.214938	ExtendedCore
5	13087701	13094300	6600	+	6600	9.99106	6.18003	16.1711	1.5138	0.936369	2.45017	0.115455	ExtendedCore	52.2822	14.0042	66.2863	7.92154	2.12184	10.0434	0.19697	ExtendedCore	18.887	7.5301	26.4171	2.86166	1.14092	4.00259	0.178939	ExtendedCore	29.2527	16.7466	45.9993	4.43222	2.53736	6.96958	0.202879	ExtendedCore
5	13101101	13117300	16200	+	16200	124.219	20.1881	144.407	7.66782	1.24618	8.914	0.206173	ExtendedCore	108.129	20.7092	128.838	6.67463	1.27834	7.95298	0.255864	MultiCore	112.705	22.22	134.925	6.95708	1.3716	8.32868	0.25679	MultiCore	193.125	29.3964	222.521	11.9213	1.81459	13.7359	0.332593	MultiCore
5	13117616	13118840	1225	+	1225	3.70802	0	3.70802	3.02696	0	3.02696	0.343673	SingleCore	11.6277	0	11.6277	9.49199	0	9.49199	0.701224	SingleCore	3.02439	0	3.02439	2.46889	0	2.46889	0.443265	SingleCore	15.5248	0	15.5248	12.6733	0	12.6733	0.800816	SingleCore
5	21797201	21808500	11300	+	11300	116.803	81.9885	198.791	10.3365	7.25562	17.5921	0.138496	ExtendedCore	367.673	99.9812	467.654	32.5374	8.84789	41.3853	0.253363	MultiCore	254.789	112.334	367.123	22.5477	9.94109	32.4888	0.266903	MultiCore	74.9644	50.2398	125.204	6.63402	4.446	11.08	0.146195	MultiCore
5	23084041	23088000	3960	+	3960	14.6261	5.97403	20.6001	3.69346	1.50859	5.20205	0.306061	ExtendedCore	13.1554	4.15881	17.3142	3.32208	1.0502	4.37228	0.255556	ExtendedCore	13.764	3.64161	17.4056	3.47577	0.919598	4.39537	0.311616	ExtendedCore	10.0623	5.17492	15.2373	2.54099	1.3068	3.84779	0.266667	ExtendedCore
5	26843741	26844650	910	+	910	9.57905	0	9.57905	10.5264	0	10.5264	0.172527	SingleCore	7.04452	0	7.04452	7.74123	0	7.74123	0.178022	SingleCore	6.04877	0	6.04877	6.647	0	6.647	0.151648	SingleCore	15.4529	0	15.4529	16.9812	0	16.9812	0.224176	SingleCore
5	26845421	26846470	1050	+	1050	50.8823	0	50.8823	48.4593	0	48.4593	0.121905	SingleCore	71.4636	0	71.4636	68.0606	0	68.0606	0.214286	SingleCore	50.1801	0	50.1801	47.7906	0	47.7906	0.155238	SingleCore	80.2831	0	80.2831	76.4601	0	76.4601	0.206667	SingleCore
5	26846821	26848150	1330	+	1330	14.4201	0	14.4201	10.8422	0	10.8422	0.155639	SingleCore	17.3142	0	17.3142	13.0182	0	13.0182	0.177444	SingleCore	25.8616	0	25.8616	19.4448	0	19.4448	0.233835	SingleCore	42.2618	0	42.2618	31.7758	0	31.7758	0.204511	SingleCore
5	27377801	27411000	33200	+	33200	36.9772	52.3243	89.3015	1.11377	1.57603	2.6898	0.0620783	MultiCore	27.8386	69.7662	97.6047	0.838511	2.10139	2.9399	0.0728614	ExtendedCore	35.3051	42.4031	77.7082	1.06341	1.2772	2.34061	0.0927711	MultiCore	26.7371	57.4272	84.1643	0.805333	1.72974	2.53507	0.0596386	ExtendedCore
5	30921101	30987400	66300	+	66300	644.681	64.5814	709.262	9.72369	0.974078	10.6978	0.20537	MultiCore	790.429	58.5628	848.991	11.922	0.883301	12.8053	0.220377	MultiCore	404.342	72.5853	476.927	6.09867	1.0948	7.19347	0.237934	MultiCore	472.571	55.271	527.842	7.12776	0.83365	7.96141	0.22454	MultiCore
5	33680301	33734200	53900	+	53900	614.81	205.898	820.709	11.4065	3.82	15.2265	0.261596	MultiCore	577.311	193.088	770.398	10.7108	3.58233	14.2931	0.28384	MultiCore	631.479	222.2	853.679	11.7158	4.12244	15.8382	0.31026	MultiCore	543.726	171.275	715.001	10.0877	3.17765	13.2653	0.277755	MultiCore
5	33956801	33965100	8300	+	8300	12.9781	2.88402	15.8621	1.56362	0.347472	1.9111	0.158434	ExtendedCore	18.842	5.85628	24.6982	2.27012	0.705576	2.97569	0.201807	MultiCore	8.45594	2.59233	11.0483	1.01879	0.312329	1.33112	0.178193	ExtendedCore	21.4903	7.83425	29.3245	2.58919	0.943885	3.53308	0.258193	MultiCore
5	35574001	35581500	7500	+	7500	9.06405	14.5231	23.5871	1.20854	1.93641	3.14495	0.108267	ExtendedCore	8.063	14.089	22.152	1.07507	1.87854	2.9536	0.119733	ExtendedCore	4.01194	9.7521	13.764	0.534925	1.30028	1.83521	0.111067	ExtendedCore	9.3436	13.0092	22.3528	1.24581	1.73456	2.98037	0.131733	ExtendedCore
5	35614901	35621000	6100	+	6100	9.06405	8.54905	17.6131	1.48591	1.40148	2.88739	0.108197	ExtendedCore	10.0151	7.89325	17.9083	1.64182	1.29398	2.93579	0.149508	ExtendedCore	8.27077	7.22149	15.4923	1.35586	1.18385	2.53971	0.148033	ExtendedCore	5.67803	9.77484	15.4529	0.930825	1.60243	2.53326	0.11541	ExtendedCore
5	35851601	35860200	8600	+	8600	57.3713	16.6861	74.0574	6.67108	1.94024	8.61133	0.232442	ExtendedCore	46.8503	7.7235	54.5738	5.44771	0.898082	6.34579	0.261977	ExtendedCore	43.3907	4.25883	47.6495	5.04543	0.495213	5.54064	0.261977	ExtendedCore	29.3964	7.76238	37.1588	3.41819	0.902602	4.32079	0.223721	ExtendedCore
5	36100401	36102220	1820	+	1820	25.2351	1.85401	27.0892	13.8655	1.01869	14.8842	0.515385	ExtendedCore	5.68654	0.254621	5.94116	3.12447	0.139902	3.26437	0.316484	SingleCore	5.8636	0.617222	6.48083	3.22176	0.339133	3.56089	0.390659	ExtendedCore	43.1243	2.80308	45.9274	23.6947	1.54015	25.2348	0.665934	SingleCore
5	36102326	36116200	13875	+	13875	23.0721	12.1541	35.2262	1.66286	0.875969	2.53883	0.102414	ExtendedCore	6.19578	8.65712	14.8529	0.446543	0.623936	1.07048	0.0621982	ExtendedCore	6.60427	10.7397	17.3439	0.475983	0.774029	1.25001	0.0811532	ExtendedCore	35.5057	9.0561	44.5618	2.55897	0.652692	3.21166	0.145081	ExtendedCore
5	36221901	36292400	70500	+	70500	179.015	47.3803	226.395	2.53922	0.672061	3.21128	0.116993	MultiCore	194.276	54.5738	248.85	2.75569	0.774096	3.52978	0.129277	MultiCore	170.97	51.4763	222.447	2.42511	0.73016	3.15527	0.145858	MultiCore	187.375	68.6395	256.015	2.6578	0.97361	3.63141	0.14034	MultiCore
5	36297201	36314400	17200	+	17200	16.7891	69.2164	86.0055	0.97611	4.02421	5.00032	0.0662791	MultiCore	13.9193	81.2241	95.1434	0.809261	4.72233	5.53159	0.0659302	ExtendedCore	10.6162	46.2299	56.8461	0.617222	2.68778	3.30501	0.0886047	MultiCore	23.7902	84.3799	108.17	1.38315	4.90581	6.28896	0.105698	MultiCore
5	36328201	36334700	6500	+	6500	155.325	7.21004	162.535	23.8961	1.10924	25.0054	0.542923	MultiCore	86.3165	5.51679	91.8333	13.2795	0.848737	14.1282	0.507077	MultiCore	46.9706	3.64161	50.6122	7.22624	0.560247	7.78649	0.434154	ExtendedCore	89.2673	6.39677	95.6641	13.7334	0.984119	14.7176	0.470154	MultiCore
5	36348301	36358600	10300	+	10300	7.72504	2.16301	9.88806	0.750004	0.210001	0.960005	0.0814563	ExtendedCore	6.53527	2.12184	8.65712	0.634493	0.206004	0.840497	0.0933981	ExtendedCore	4.56744	2.222	6.78944	0.443441	0.215728	0.659169	0.0887379	ExtendedCore	8.40924	2.15622	10.5655	0.816431	0.209341	1.02577	0.107961	ExtendedCore
5	36361001	36383400	22400	+	22400	26.9862	42.7452	69.7314	1.20474	1.90827	3.11301	0.118839	MultiCore	45.662	51.7729	97.435	2.03848	2.31129	4.34978	0.163616	MultiCore	20.3683	69.5609	89.9292	0.9093	3.1054	4.0147	0.136161	MultiCore	24.7965	42.5493	67.3458	1.10699	1.89952	3.00651	0.124643	MultiCore
5	36383901	36441000	57100	+	57100	15.8621	94.8635	110.726	0.277795	1.66136	1.93915	0.0269527	ExtendedCore	16.0411	101	117.041	0.28093	1.76882	2.04975	0.0364974	MultiCore	9.50521	84.2507	93.756	0.166466	1.47549	1.64196	0.0289842	ExtendedCore	14.3029	103.93	118.232	0.250489	1.82013	2.07062	0.033993	ExtendedCore
5	36441301	36441500	200	+	200	0	0	0	0	0	0	0	NA	0	0	0	0	0	0	0	NA	0	0	0	0	0	0	0	NA	0	0	0	0	0	0	0	NA
5	36442001	36501800	59800	+	59800	107.636	231.751	339.387	1.79993	3.87544	5.67537	0.102408	MultiCore	106.516	263.703	370.219	1.78121	4.40974	6.19095	0.100819	MultiCore	109.186	220.904	330.09	1.82586	3.69404	5.5199	0.126137	MultiCore	135.913	244.946	380.86	2.2728	4.09609	6.36889	0.132893	MultiCore
5	36502341	36502900	560	+	560	1.03001	0	1.03001	1.8393	0	1.8393	0.144643	ExtendedCore	0.169747	0	0.169747	0.30312	0	0.30312	0.0928571	NA	4.62916	0	4.62916	8.26636	0	8.26636	0.721429	SingleCore	2.01247	0	2.01247	3.59369	0	3.59369	0.525	SingleCore
5	36503801	36520575	16775	+	16775	23.2781	7.72504	31.0032	1.38767	0.460509	1.84818	0.168644	MultiCore	33.7797	6.1109	39.8906	2.01369	0.364286	2.37798	0.204948	MultiCore	36.9098	7.40666	44.3165	2.20029	0.44153	2.64182	0.295857	MultiCore	49.8086	7.54675	57.3553	2.96921	0.449881	3.4191	0.278987	MultiCore
5	36521701	36537800	16100	+	16100	49.1313	66.8474	115.979	3.05163	4.15201	7.20364	0.198758	MultiCore	60.6847	100.151	160.836	3.76923	6.22056	9.98979	0.239689	MultiCore	44.6868	97.1507	141.838	2.77558	6.0342	8.80978	0.264286	MultiCore	50.4554	45.2805	95.736	3.13388	2.81245	5.94633	0.216957	MultiCore
5	36538301	36544300	6000	+	6000	4.84103	5.15003	9.99106	0.806838	0.858338	1.66518	0.0788333	ExtendedCore	3.2252	32.1671	35.3923	0.537533	5.36119	5.89872	0.0746667	NA	2.40716	20.0597	22.4669	0.401194	3.34328	3.74448	0.0818333	NA	2.29996	1.00623	3.3062	0.383327	0.167706	0.551033	0.0535	NA
5	36881001	36890700	9700	+	9700	14.5231	7.00404	21.5271	1.49722	0.722066	2.21929	0.139278	MultiCore	15.447	4.8378	20.2848	1.59248	0.498742	2.09122	0.121134	MultiCore	11.0483	3.70333	14.7516	1.139	0.381787	1.52078	0.127423	MultiCore	34.5713	12.4342	47.0055	3.56405	1.28187	4.84593	0.242165	MultiCore
5	38408801	38414600	5800	+	5800	10.5061	6.28304	16.7891	1.81139	1.08328	2.89467	0.155	ExtendedCore	11.4579	5.43192	16.8899	1.97551	0.936537	2.91205	0.19431	ExtendedCore	3.82677	6.66599	10.4928	0.659789	1.14931	1.8091	0.144483	ExtendedCore	7.11551	5.67803	12.7935	1.22681	0.978971	2.20578	0.163448	ExtendedCore
5	38421301	38474100	52800	+	52800	62.4184	96.2025	158.621	1.18217	1.82202	3.00418	0.0647159	MultiCore	86.8258	138.259	225.085	1.64443	2.61855	4.26297	0.0891288	MultiCore	36.5395	121.222	157.762	0.692036	2.29588	2.98791	0.0731629	MultiCore	57.7147	105.367	163.082	1.09308	1.99559	3.08867	0.0781629	MultiCore
6	1069801	1107300	37500	+	37500	223.717	105.576	329.293	5.96579	2.81535	8.78114	0.109973	MultiCore	130.111	104.819	234.93	3.46964	2.79517	6.26481	0.129493	MultiCore	75.98	67.8944	143.874	2.02613	1.81052	3.83665	0.101013	MultiCore	277.721	135.554	413.275	7.40588	3.61478	11.0207	0.11816	MultiCore
6	1780501	1805800	25300	+	25300	13.9051	12.3601	26.2651	0.549608	0.48854	1.03815	0.0283794	ExtendedCore	9.59073	33.8646	43.4553	0.37908	1.33852	1.7176	0.0327273	ExtendedCore	15.7391	21.109	36.8481	0.622101	0.834347	1.45645	0.0411858	MultiCore	14.231	26.3777	40.6087	0.562491	1.0426	1.60509	0.0332016	MultiCore
6	5668701	5687200	18500	+	18500	90.5375	280.574	371.111	4.89392	15.1661	20.0601	0.102649	ExtendedCore	68.4082	250.123	318.531	3.69774	13.5201	17.2179	0.106595	ExtendedCore	62.648	217.879	280.527	3.38638	11.7773	15.1636	0.111297	ExtendedCore	70.0051	312.004	382.009	3.78406	16.8651	20.6492	0.111946	ExtendedCore
6	6033801	6044900	11100	+	11100	7.62204	64.5814	72.2034	0.686671	5.81814	6.50481	0.019009	ExtendedCore	8.65712	66.8805	75.5376	0.77992	6.02527	6.80519	0.0273874	ExtendedCore	14.6899	93.9411	108.631	1.32341	8.46316	9.78658	0.0363063	ExtendedCore	7.76238	63.824	71.5863	0.699313	5.74991	6.44922	0.031982	ExtendedCore
6	6135801	6142700	6900	+	6900	16.8921	13.5961	30.4882	2.44813	1.97045	4.41858	0.13971	ExtendedCore	7.7235	7.46888	15.1924	1.11935	1.08245	2.2018	0.0836232	ExtendedCore	12.653	6.4191	19.0721	1.83377	0.930305	2.76408	0.158551	ExtendedCore	35.4338	17.2497	52.6835	5.13533	2.49996	7.63529	0.174203	ExtendedCore
6	6156401	6174105	17705	+	17705	85.4905	10.0941	95.5845	4.82861	0.570125	5.39873	0.31974	MultiCore	74.6888	13.7495	88.4384	4.21852	0.776591	4.99511	0.360689	MultiCore	84.7445	10.7397	95.4842	4.78647	0.606589	5.39306	0.415702	MultiCore	81.0737	16.3872	97.4609	4.57914	0.925571	5.50471	0.335837	MultiCore
6	6408301	6416800	8500	+	8500	12.7721	13.6991	26.4711	1.5026	1.61166	3.11425	0.170706	ExtendedCore	54.404	11.5428	65.9468	6.40047	1.35798	7.75845	0.252353	MultiCore	19.7511	10.9865	30.7376	2.32366	1.29253	3.61619	0.296471	ExtendedCore	15.1654	14.5904	29.7558	1.78416	1.71652	3.50068	0.213059	MultiCore
6	6505301	6513150	7850	+	7850	7.00404	7.41604	14.4201	0.892234	0.944719	1.83695	0.11758	ExtendedCore	9.84535	16.805	26.6503	1.25418	2.14076	3.39495	0.139108	ExtendedCore	11.6655	7.71527	19.3808	1.48605	0.982837	2.46889	0.17465	MultiCore	3.73744	9.84672	13.5842	0.476107	1.25436	1.73047	0.0982166	ExtendedCore
6	8370601	8379800	9200	+	9200	19.1581	4.22302	23.3811	2.0824	0.459024	2.54143	0.14663	ExtendedCore	11.9672	4.15881	16.126	1.30078	0.452045	1.75283	0.113043	MultiCore	12.0358	5.18466	17.2205	1.30824	0.56355	1.87179	0.172283	MultiCore	9.55922	3.3062	12.8654	1.03905	0.359369	1.39842	0.123696	ExtendedCore
6	10226801	10229800	3000	+	3000	12.1541	1.13301	13.2871	4.05136	0.377669	4.42903	0.347667	MultiCore	14.089	1.86722	15.9563	4.69634	0.622407	5.31875	0.356333	MultiCore	10.7397	1.78994	12.5296	3.57988	0.596647	4.17653	0.352667	MultiCore	3.88119	1.22186	5.10304	1.29373	0.407285	1.70101	0.18	ExtendedCore
6	10904701	10920400	15700	+	15700	21.3211	128.648	149.969	1.35803	8.19412	9.55216	0.0723567	MultiCore	25.2924	142.842	168.135	1.61098	9.09824	10.7092	0.0692994	ExtendedCore	21.2324	106.224	127.456	1.35238	6.76585	8.11823	0.0784713	ExtendedCore	16.0279	92.5016	108.53	1.02088	5.89182	6.91271	0.0601911	ExtendedCore
6	16022126	16027100	4975	+	4975	18.1281	0.618003	18.7461	3.64384	0.124222	3.76806	0.233769	ExtendedCore	18.9268	0.763863	19.6907	3.80439	0.15354	3.95793	0.253668	ExtendedCore	18.8253	1.17272	19.998	3.78397	0.235723	4.01969	0.321608	ExtendedCore	10.278	0.646865	10.9248	2.06592	0.130023	2.19594	0.213065	ExtendedCore
6	16027201	16048500	21300	+	21300	391.711	169.024	560.735	18.3902	7.9354	26.3256	0.222441	MultiCore	245.285	107.959	353.244	11.5157	5.06851	16.5842	0.212113	MultiCore	301.389	193.437	494.827	14.1497	9.08156	23.2313	0.22216	MultiCore	240.849	113.92	354.769	11.3075	5.34836	16.6558	0.200845	MultiCore
6	17056301	17069815	13515	+	13515	27.3982	828.331	855.729	2.02724	61.2897	63.317	0.0796892	ExtendedCore	11.8823	479.367	491.249	0.879195	35.4692	36.3484	0.0782834	MultiCore	30.9228	609.074	639.997	2.28804	45.0665	47.3546	0.0877543	ExtendedCore	5.03117	446.912	451.943	0.372266	33.0678	33.4401	0.0539401	ExtendedCore
6	17666401	17671000	4600	+	4600	10.0941	1.44201	11.5361	2.19436	0.31348	2.50784	0.17913	ExtendedCore	8.82686	1.18823	10.0151	1.91888	0.258311	2.17719	0.200652	ExtendedCore	11.3569	1.04928	12.4062	2.46889	0.228104	2.69699	0.253913	ExtendedCore	4.52805	1.00623	5.53429	0.984359	0.218746	1.20311	0.154565	ExtendedCore
6	19887281	19888120	840	+	840	14.4201	0	14.4201	17.1668	0	17.1668	0.330952	SingleCore	21.2184	0	21.2184	25.26	0	25.26	0.366667	SingleCore	28.2687	0	28.2687	33.6533	0	33.6533	0.378571	SingleCore	25.3715	0	25.3715	30.2041	0	30.2041	0.415476	SingleCore
6	20677201	20684200	7000	+	7000	5.25303	1.54501	6.79804	0.750433	0.220716	0.971148	0.0401429	ExtendedCore	7.80838	1.01848	8.82686	1.11548	0.145498	1.26098	0.049	ExtendedCore	2.65405	1.111	3.76505	0.37915	0.158714	0.537864	0.0457143	ExtendedCore	4.31243	2.08434	6.39677	0.616062	0.297763	0.913825	0.0515714	ExtendedCore
6	21977131	21985700	8570	+	8570	37.8012	3.19302	40.9942	4.41088	0.372581	4.78346	0.273979	MultiCore	34.289	2.88571	37.1747	4.00105	0.336722	4.33777	0.268378	MultiCore	7.46838	0.802388	8.27077	0.871456	0.0936275	0.965084	0.145858	MultiCore	22.4965	4.09681	26.5933	2.62503	0.478041	3.10307	0.241774	MultiCore
6	21986201	22003600	17400	+	17400	111.344	130.708	242.051	6.39906	7.51194	13.911	0.176494	ExtendedCore	68.7477	141.145	209.893	3.95102	8.11178	12.0628	0.182471	ExtendedCore	33.762	112.952	146.714	1.94035	6.49147	8.43181	0.151609	ExtendedCore	106.445	135.482	241.927	6.11754	7.78633	13.9039	0.195402	MultiCore
6	22159401	22175100	15700	+	15700	11.1241	18.4371	29.5612	0.708539	1.17434	1.88288	0.0805096	ExtendedCore	28.1781	18.9268	47.1049	1.79478	1.20553	3.00031	0.142675	MultiCore	11.3569	22.0965	33.4534	0.723368	1.40742	2.13079	0.102293	MultiCore	15.381	17.8966	33.2776	0.979682	1.13991	2.11959	0.115096	MultiCore
6	24100161	24101210	1050	+	1050	11.5361	1.75101	13.2871	10.9867	1.66763	12.6544	0.458095	SingleCore	8.23275	0.93361	9.16636	7.84071	0.889153	8.72986	0.472381	SingleCore	9.01143	1.72822	10.7397	8.58232	1.64592	10.2282	0.609524	SingleCore	9.48735	1.72497	11.2123	9.03557	1.64283	10.6784	0.482857	SingleCore
6	27102401	27120500	18100	+	18100	613.162	41.5092	654.672	33.8764	2.29333	36.1697	0.371713	MultiCore	504.065	37.5142	541.579	27.8489	2.07261	29.9215	0.374751	MultiCore	487.358	37.8357	525.194	26.9259	2.09037	29.0162	0.400994	MultiCore	528.848	33.062	561.91	29.2181	1.82663	31.0447	0.396077	MultiCore
6	28006201	28047200	41000	+	41000	182.105	59.2253	241.33	4.44159	1.44452	5.88611	0.121171	MultiCore	124.764	68.0687	192.833	3.04303	1.66021	4.70324	0.121585	MultiCore	253.246	76.9058	330.152	6.17673	1.87575	8.05248	0.19639	MultiCore	289.867	82.0081	371.875	7.06993	2.0002	9.07013	0.180366	MultiCore
6	28056351	28062500	6150	+	6150	11.8451	2.88402	14.7291	1.92603	0.468946	2.39497	0.197886	MultiCore	12.7311	1.78235	14.5134	2.07009	0.289813	2.3599	0.237561	MultiCore	35.9223	4.13538	40.0577	5.84102	0.67242	6.51344	0.401138	MultiCore	24.8684	4.88742	29.7558	4.04363	0.794703	4.83834	0.326667	MultiCore
6	28620501	28635300	14800	+	14800	9.88806	65.6114	75.4994	0.668112	4.4332	5.10131	0.044527	ExtendedCore	12.4764	71.8031	84.2796	0.843002	4.85156	5.69456	0.0581757	ExtendedCore	8.76455	169.242	178.007	0.592199	11.4353	12.0275	0.0616892	ExtendedCore	7.978	81.4331	89.4111	0.539054	5.50223	6.04129	0.0532432	ExtendedCore
6	30013001	30058900	45900	+	45900	24.6171	390.578	415.195	0.536321	8.50933	9.04565	0.0203704	ExtendedCore	30.2999	382.016	412.316	0.660129	8.3228	8.98293	0.0193464	ExtendedCore	64.191	529.021	593.212	1.3985	11.5255	12.924	0.0334423	ExtendedCore	30.762	404.147	434.909	0.670196	8.80494	9.47513	0.0237691	ExtendedCore
6	32470501	32493200	22700	+	22700	7.10704	33.2692	40.3762	0.313085	1.4656	1.77869	0.0181938	ExtendedCore	4.75293	29.6209	34.3738	0.20938	1.30489	1.51427	0.016652	ExtendedCore	7.40666	44.0696	51.4763	0.326285	1.94139	2.26768	0.0303524	ExtendedCore	8.62486	40.7525	49.3773	0.37995	1.79526	2.17521	0.0295595	ExtendedCore
6	32527201	32562600	35400	+	35400	101.765	274.6	376.364	2.87471	7.75705	10.6318	0.129407	MultiCore	158.714	296.464	455.178	4.48344	8.37468	12.8581	0.151751	MultiCore	96.2866	198.622	294.908	2.71996	5.61079	8.33075	0.161102	MultiCore	280.524	279.086	559.61	7.9244	7.88379	15.8082	0.157627	MultiCore
6	32607601	32637300	29700	+	29700	49.3373	167.685	217.022	1.66119	5.64596	7.30715	0.042963	MultiCore	47.6141	123.237	170.851	1.60317	4.14938	5.75255	0.0492256	MultiCore	38.0826	147.948	186.031	1.28224	4.98141	6.26366	0.0566667	MultiCore	50.0242	164.016	214.04	1.68432	5.52243	7.20674	0.0487205	MultiCore
6	33492901	33537100	44200	+	44200	53.7663	371.729	425.495	1.21643	8.41016	9.62659	0.0407692	ExtendedCore	51.8578	363.514	415.372	1.17325	8.2243	9.39755	0.0461086	MultiCore	39.5639	309.722	349.286	0.895111	7.00728	7.90239	0.0748869	MultiCore	60.374	390.634	451.008	1.36593	8.83788	10.2038	0.0678507	MultiCore
6	34245801	34252715	6915	+	6915	104.855	0.103001	104.958	15.1634	0.0148952	15.1782	0.634129	ExtendedCore	88.4384	0.0848737	88.5232	12.7894	0.0122739	12.8016	0.608966	ExtendedCore	34.873	0.0617222	34.9347	5.0431	0.00892584	5.05202	0.540419	ExtendedCore	86.1049	0	86.1049	12.4519	0	12.4519	0.624006	ExtendedCore
6	34774301	34786000	11700	+	11700	8.65205	73.6454	82.2975	0.739491	6.29448	7.03397	0.0751282	ExtendedCore	5.77141	28.1781	33.9495	0.493283	2.40838	2.90166	0.078547	ExtendedCore	15.1836	54.6241	69.8078	1.29775	4.66873	5.96647	0.124444	ExtendedCore	10.278	46.0711	56.3491	0.878458	3.9377	4.81616	0.110855	ExtendedCore
6	36813101	36826650	13550	+	13550	63.2424	31.0032	94.2455	4.66733	2.28806	6.95539	0.172103	MultiCore	51.4334	22.831	74.2645	3.79583	1.68495	5.48077	0.151292	ExtendedCore	44.1313	27.9601	72.0915	3.25693	2.06348	5.3204	0.161845	MultiCore	42.1899	21.9215	64.1115	3.11365	1.61782	4.73147	0.143321	ExtendedCore
6	37539501	37555900	16400	+	16400	24.8231	100.22	125.043	1.51361	6.11095	7.62456	0.0835976	ExtendedCore	34.7982	53.4704	88.2686	2.12184	3.26039	5.38223	0.143902	MultiCore	40.428	77.8934	118.321	2.46512	4.7496	7.21472	0.152805	MultiCore	20.9153	70.9395	91.8548	1.27532	4.32558	5.6009	0.077561	MultiCore
6	38628001	38657200	29200	+	29200	21.8361	35.8442	57.6803	0.747812	1.22754	1.97535	0.0731507	MultiCore	22.2369	45.662	67.8989	0.761538	1.56377	2.32531	0.0900685	MultiCore	9.7521	40.9218	50.6739	0.333976	1.40143	1.73541	0.0703425	NA	26.3777	47.7961	74.1738	0.903346	1.63685	2.5402	0.100959	MultiCore
6	38658601	38673800	15200	+	15200	71.9974	70.2464	142.244	4.73667	4.62147	9.35814	0.128684	ExtendedCore	44.8982	82.0728	126.971	2.95383	5.39953	8.35336	0.140263	ExtendedCore	32.0338	51.538	83.5718	2.10749	3.39066	5.49814	0.136316	MultiCore	77.2644	67.0583	144.323	5.08318	4.41173	9.49491	0.156579	MultiCore
6	38736101	38767610	31510	+	31510	36.9772	42.5392	79.5164	1.17351	1.35002	2.52353	0.0947636	MultiCore	28.0083	43.2856	71.2939	0.888871	1.37371	2.26258	0.0982863	MultiCore	17.0353	43.0821	60.1174	0.540632	1.36725	1.90788	0.100698	MultiCore	31.1214	48.8742	79.9956	0.987667	1.55107	2.53874	0.116534	MultiCore
6	38887601	38896700	9100	+	9100	12.9781	5.87103	18.8491	1.42616	0.645168	2.07133	0.116593	ExtendedCore	9.50585	4.07394	13.5798	1.0446	0.447685	1.49228	0.101648	MultiCore	9.13488	6.85116	15.986	1.00383	0.752875	1.75671	0.158571	MultiCore	16.8904	5.74991	22.6403	1.85608	0.631858	2.48794	0.166154	MultiCore
6	39065001	39082500	17500	+	17500	160.063	13.3901	173.453	9.14645	0.765147	9.9116	0.3196	MultiCore	126.462	8.40249	134.864	7.22639	0.480143	7.70653	0.284343	MultiCore	125.975	11.2334	137.208	7.19857	0.64191	7.84048	0.396857	MultiCore	203.331	11.2842	214.615	11.6189	0.644811	12.2637	0.339314	MultiCore
6	39191701	39197200	5500	+	5500	7.82804	2.98702	10.8151	1.42328	0.543094	1.96637	0.116545	ExtendedCore	4.07394	1.10336	5.17729	0.740716	0.200611	0.941326	0.107636	ExtendedCore	7.09805	1.23444	8.33249	1.29055	0.224444	1.515	0.133818	ExtendedCore	11.9311	3.88119	15.8122	2.16928	0.70567	2.87495	0.144	MultiCore
6	39214401	39224800	10400	+	10400	19.3641	10.0941	29.4582	1.86193	0.970582	2.83252	0.183654	MultiCore	9.76047	11.8823	21.6428	0.938507	1.14253	2.08104	0.137404	ExtendedCore	13.4554	12.8382	26.2936	1.29379	1.23444	2.52823	0.20875	ExtendedCore	15.381	12.8654	28.2464	1.47894	1.23706	2.716	0.181154	ExtendedCore
6	39224991	39225100	110	+	110	0.206001	0	0.206001	1.87274	0	1.87274	0.390909	SingleCore	0.0848737	0	0.0848737	0.771579	0	0.771579	0.0181818	SingleCore	0	0	0	0	0	0	0	NA	0.0718738	0	0.0718738	0.653399	0	0.653399	0.0181818	NA
6	39248701	39267400	18700	+	18700	12.3601	17.3041	29.6642	0.660966	0.925353	1.58632	0.0493048	ExtendedCore	10.8638	17.5689	28.4327	0.580954	0.939511	1.52046	0.0621925	ExtendedCore	9.1966	12.7148	21.9114	0.491797	0.679934	1.17173	0.0794652	ExtendedCore	10.5655	22.784	33.3495	0.564998	1.2184	1.78339	0.0652406	MultiCore
6	41317901	41337000	19100	+	19100	22.9691	54.2813	77.2504	1.20257	2.84195	4.04453	0.0387435	ExtendedCore	23.1705	64.1645	87.335	1.21312	3.3594	4.57251	0.0531414	ExtendedCore	15.4923	51.2911	66.7834	0.811113	2.6854	3.49651	0.049267	ExtendedCore	11.8592	61.8834	73.7426	0.6209	3.23997	3.86087	0.0419372	ExtendedCore
7	80011	82300	2290	+	2290	5.45903	5.04703	10.5061	2.38386	2.20394	4.5878	0.306987	ExtendedCore	3.90419	5.00755	8.91174	1.70489	2.1867	3.89159	0.182096	ExtendedCore	3.20955	2.53061	5.74016	1.40155	1.10507	2.50662	0.212664	ExtendedCore	5.74991	5.39054	11.1404	2.51088	2.35395	4.86482	0.317904	ExtendedCore
7	867101	872235	5135	+	5135	54.4873	5.76803	60.2553	10.611	1.12328	11.7342	0.326777	MultiCore	45.9167	4.15881	50.0755	8.9419	0.809895	9.7518	0.321519	MultiCore	42.0328	2.222	44.2548	8.18555	0.432716	8.61826	0.325219	MultiCore	13.4404	1.94059	15.381	2.61741	0.377915	2.99533	0.214606	ExtendedCore
7	1261301	1310400	49100	+	49100	47.2773	651.273	698.55	0.962877	13.2642	14.2271	0.0480448	MultiCore	40.1452	515.862	556.007	0.817622	10.5064	11.324	0.0520367	ExtendedCore	40.4897	648.083	688.572	0.824638	13.1992	14.0239	0.0549898	MultiCore	54.4085	565.36	619.768	1.10812	11.5145	12.6226	0.0589817	MultiCore
7	1619701	1628700	9000	+	9000	22.1451	27.3982	49.5433	2.46057	3.04424	5.50481	0.0512222	ExtendedCore	15.447	28.4327	43.8797	1.71633	3.15919	4.87552	0.0705556	ExtendedCore	13.2703	23.5161	36.7864	1.47447	2.6129	4.08738	0.072	ExtendedCore	13.1529	17.1778	30.3308	1.46143	1.90865	3.37008	0.0553333	ExtendedCore
7	1999801	2027500	27700	+	27700	266.566	344.64	611.205	9.6233	12.4419	22.0652	0.252888	MultiCore	213.967	240.023	453.989	7.72442	8.66508	16.3895	0.256968	MultiCore	234.668	651.292	885.96	8.47176	23.5124	31.9841	0.263466	MultiCore	304.386	321.995	626.381	10.9887	11.6244	22.613	0.304838	MultiCore
7	2042901	2058300	15400	+	15400	16.5831	39.7582	56.3413	1.07682	2.5817	3.65853	0.0598052	MultiCore	24.7831	39.636	64.4191	1.60929	2.57377	4.18306	0.0552597	MultiCore	18.7635	36.7247	55.4882	1.21841	2.38472	3.60313	0.0662987	MultiCore	14.5904	32.2714	46.8617	0.947428	2.09554	3.04297	0.0481818	ExtendedCore
7	2073801	2082600	8800	+	8800	17.5101	29.8702	47.3803	1.98978	3.39434	5.38412	0.0575	ExtendedCore	65.3527	77.3199	142.673	7.42645	8.78635	16.2128	0.0639773	ExtendedCore	68.2647	72.8939	141.159	7.75735	8.28339	16.0407	0.0765909	ExtendedCore	11.2123	31.0495	42.2618	1.27413	3.52835	4.80248	0.0694318	ExtendedCore
7	3865501	3899300	33800	+	33800	132.356	301.586	433.941	3.91585	8.92265	12.8385	0.119882	MultiCore	163.467	514.929	678.395	4.83629	15.2346	20.0709	0.167101	MultiCore	186.216	651.663	837.878	5.50934	19.28	24.7893	0.158018	MultiCore	206.206	837.187	1043.39	6.10077	24.7688	30.8696	0.164438	MultiCore
7	5250201	5282100	31900	+	31900	61.4913	273.261	334.752	1.92763	8.56616	10.4938	0.104765	MultiCore	53.8948	268.031	321.926	1.68949	8.40223	10.0917	0.107335	MultiCore	57.4633	283.675	341.138	1.80136	8.89263	10.694	0.121787	MultiCore	56.4928	272.474	328.967	1.77094	8.5415	10.3124	0.121066	MultiCore
7	5286601	5293600	7000	+	7000	9.47605	28.3252	37.8012	1.35372	4.04645	5.40017	0.152857	ExtendedCore	8.23275	25.2924	33.5251	1.17611	3.61319	4.7893	0.156857	ExtendedCore	6.60427	32.4041	39.0084	0.943467	4.62916	5.57263	0.183429	ExtendedCore	12.3623	29.9714	42.3337	1.76604	4.28163	6.04767	0.223286	ExtendedCore
7	5296401	5300200	3800	+	3800	11.5361	1.95701	13.4931	3.03581	0.515003	3.55081	0.219737	MultiCore	7.12939	0.93361	8.063	1.87615	0.245687	2.12184	0.187895	ExtendedCore	10.0607	2.28372	12.3444	2.64756	0.600979	3.24853	0.354737	ExtendedCore	9.84672	3.88119	13.7279	2.59124	1.02137	3.61261	0.217105	MultiCore
7	6088501	6090700	2200	+	2200	9.57905	0.927005	10.5061	4.35412	0.421366	4.77548	0.440455	ExtendedCore	4.07394	0.763863	4.8378	1.85179	0.34721	2.199	0.278182	ExtendedCore	5.61672	1.54305	7.15977	2.55305	0.701388	3.25444	0.285455	ExtendedCore	7.18738	0.93436	8.12174	3.26699	0.424709	3.6917	0.451818	ExtendedCore
7	7644901	7666100	21200	+	21200	1078.93	273.57	1352.5	50.893	12.9042	63.7972	0.352264	MultiCore	700.378	215.579	915.957	33.0367	10.1688	43.2055	0.34816	MultiCore	768.626	251.641	1020.27	36.2559	11.8699	48.1258	0.366557	MultiCore	403.14	102.923	506.064	19.0161	4.85487	23.8709	0.294292	MultiCore
7	7666501	7689400	22900	+	22900	18.7461	103.413	122.159	0.818607	4.51583	5.33444	0.0667686	MultiCore	10.6092	66.6258	77.235	0.463284	2.90943	3.37271	0.0615284	ExtendedCore	16.665	84.8062	101.471	0.727728	3.70333	4.43106	0.103013	MultiCore	8.62486	61.4521	70.077	0.376632	2.6835	3.06013	0.0742795	ExtendedCore
7	12529901	12551300	21400	+	21400	20.1881	9.57905	29.7672	0.94337	0.447619	1.39099	0.0625701	MultiCore	20.1151	8.063	28.1781	0.939956	0.376776	1.31673	0.0750467	MultiCore	19.8745	10.1842	30.0587	0.928717	0.475895	1.40461	0.108178	MultiCore	16.8185	8.55299	25.3715	0.78591	0.399672	1.18558	0.072243	MultiCore
7	13610171	13611465	1295	+	1295	3.70802	0	3.70802	2.86334	0	2.86334	0.397683	SingleCore	10.6092	0	10.6092	8.19244	0	8.19244	0.528185	SingleCore	3.95022	0	3.95022	3.05036	0	3.05036	0.496525	SingleCore	4.45618	0	4.45618	3.44106	0	3.44106	0.44556	SingleCore
7	14051001	14055900	4900	+	4900	30.9002	10.4031	41.3032	6.30616	2.12307	8.42923	0.383061	ExtendedCore	21.473	10.9487	32.4217	4.38225	2.23443	6.61668	0.396122	ExtendedCore	21.7262	7.96216	29.6884	4.43392	1.62493	6.05885	0.354694	ExtendedCore	12.1467	11.3561	23.5027	2.47891	2.31756	4.79648	0.294286	ExtendedCore
7	14539401	14553600	14200	+	14200	144.613	114.331	258.943	10.184	8.05145	18.2355	0.267465	MultiCore	59.0721	73.5006	132.573	4.16001	5.1761	9.3361	0.201761	MultiCore	83.6335	118.753	202.387	5.88968	8.36292	14.2526	0.286901	MultiCore	133.398	116.004	249.402	9.39422	8.16932	17.5635	0.326901	MultiCore
7	16488701	16529000	40300	+	40300	11.7421	423.847	435.589	0.291366	10.5173	10.8087	0.0318859	ExtendedCore	11.2882	408.242	419.531	0.280104	10.1301	10.4102	0.0348635	MultiCore	15.0602	490.753	505.813	0.373702	12.1775	12.5512	0.058536	MultiCore	10.9248	310.208	321.132	0.271087	7.69746	7.96854	0.0418362	ExtendedCore
7	19724801	19727900	3100	+	3100	16.5831	7.41604	23.9991	5.34939	2.39227	7.74166	0.304516	ExtendedCore	11.8823	5.68654	17.5689	3.833	1.83437	5.66737	0.275806	ExtendedCore	25.6147	8.51766	34.1324	8.2628	2.74763	11.0104	0.453226	ExtendedCore	4.16868	5.10304	9.27173	1.34474	1.64614	2.99088	0.280968	ExtendedCore
7	20232901	20271800	38900	+	38900	944.103	204.25	1148.35	24.27	5.25065	29.5207	0.311414	MultiCore	637.656	184.261	821.917	16.3922	4.73678	21.129	0.322879	MultiCore	1024.96	248.987	1273.95	26.3485	6.4007	32.7492	0.361851	MultiCore	503.548	175.228	678.777	12.9447	4.50459	17.4493	0.308329	MultiCore
7	20288601	20302700	14100	+	14100	59.6373	13.0811	72.7184	4.2296	0.927736	5.15733	0.241206	MultiCore	78.8476	13.2403	92.0879	5.59203	0.939028	6.53106	0.317447	MultiCore	46.7237	12.3444	59.0681	3.31374	0.875492	4.18923	0.309149	MultiCore	65.2615	15.0935	80.355	4.62847	1.07046	5.69893	0.300071	MultiCore
7	21523701	21567200	43500	+	43500	346.597	79.7225	426.319	7.96775	1.8327	9.80045	0.237839	MultiCore	291.965	70.2754	362.241	6.71185	1.61553	8.32738	0.235701	MultiCore	271.207	97.2741	368.481	6.23465	2.23619	8.47083	0.270115	MultiCore	255.152	87.9017	343.054	5.86557	2.02073	7.8863	0.239908	MultiCore
7	23495201	23502900	7700	+	7700	11.6391	19.1581	30.7972	1.51157	2.48807	3.99963	0.162987	MultiCore	13.0705	32.7612	45.8318	1.69747	4.25471	5.95218	0.154935	ExtendedCore	13.5789	23.7013	37.2802	1.76349	3.07809	4.84158	0.208961	ExtendedCore	9.48735	18.6872	28.1745	1.23212	2.42691	3.65903	0.153896	MultiCore
7	24724801	24729400	4600	+	4600	353.292	19.4671	372.759	76.8026	4.23198	81.0346	0.601739	SingleCore	376.924	13.5798	390.504	81.94	2.95213	84.8921	0.649565	SingleCore	390.331	18.0846	408.415	84.8545	3.93143	88.786	0.670435	SingleCore	79.7081	5.17492	84.883	17.3278	1.12498	18.4528	0.234565	ExtendedCore
7	25144001	25157500	13500	+	13500	7.72504	14.6261	22.3511	0.572225	1.08341	1.65564	0.0717037	ExtendedCore	4.75293	15.7016	20.4546	0.352069	1.16308	1.51515	0.061037	ExtendedCore	9.50521	12.0358	21.541	0.70409	0.891542	1.59563	0.101185	MultiCore	10.3498	10.9248	21.2747	0.766654	0.809246	1.5759	0.0937778	MultiCore
7	25607401	25627000	19600	+	19600	14.3171	46.3503	60.6673	0.730463	2.36481	3.09527	0.0647959	ExtendedCore	25.3772	61.0242	86.4014	1.29476	3.11348	4.40823	0.0841837	MultiCore	15.0602	46.0447	61.1049	0.768378	2.34922	3.1176	0.077449	ExtendedCore	23.4309	79.7081	103.139	1.19545	4.06674	5.26219	0.0873469	MultiCore
7	25638301	25648800	10500	+	10500	3.81102	8.03405	11.8451	0.362954	0.765147	1.1281	0.0294286	ExtendedCore	3.64957	8.99661	12.6462	0.347578	0.85682	1.2044	0.0388571	ExtendedCore	6.04877	13.1468	19.1956	0.576073	1.25208	1.82815	0.063619	ExtendedCore	3.95306	12.6498	16.6029	0.376482	1.20474	1.58122	0.0366667	ExtendedCore
7	25661501	25680700	19200	+	19200	2088.65	116.494	2205.14	108.784	6.06738	114.851	0.561615	MultiCore	1715.81	71.3788	1787.19	89.3649	3.71764	93.0826	0.542917	MultiCore	1736.18	120.05	1856.23	90.4262	6.25258	96.6788	0.590781	MultiCore	1611.91	86.6799	1698.59	83.9539	4.51458	88.4685	0.586302	MultiCore
7	27118101	27137400	19300	+	19300	168.612	12.6691	181.281	8.73637	0.656429	9.3928	0.265648	ExtendedCore	109.742	12.3916	122.133	5.6861	0.64205	6.32815	0.235751	MultiCore	50.3036	5.43155	55.7351	2.6064	0.281427	2.88783	0.224767	MultiCore	164.591	14.3748	178.966	8.52804	0.744807	9.27284	0.31285	MultiCore
7	27750801	27763800	13000	+	13000	13.1841	15.9651	29.1492	1.01416	1.22808	2.24224	0.0787692	ExtendedCore	13.1554	14.2588	27.4142	1.01196	1.09683	2.10878	0.0934615	ExtendedCore	15.1836	17.4674	32.651	1.16797	1.34364	2.51162	0.132846	ExtendedCore	21.059	23.934	44.993	1.61993	1.84108	3.461	0.103462	ExtendedCore
7	28411701	28420800	9100	+	9100	9.16705	2.98702	12.1541	1.00737	0.328244	1.33561	0.0912088	MultiCore	8.91174	2.63108	11.5428	0.979312	0.28913	1.26844	0.134396	MultiCore	4.56744	1.54305	6.11049	0.501916	0.169566	0.671483	0.0920879	ExtendedCore	11.6436	2.44371	14.0873	1.27951	0.26854	1.54805	0.13967	ExtendedCore
7	28802101	28809900	7800	+	7800	4.42903	6.59204	11.0211	0.567824	0.845133	1.41296	0.0628205	ExtendedCore	5.34704	2.97058	8.31762	0.685518	0.380843	1.06636	0.0712821	ExtendedCore	4.38227	4.444	8.82627	0.56183	0.569743	1.13157	0.0588462	ExtendedCore	11.7154	9.70297	21.4184	1.50198	1.24397	2.74595	0.135256	MultiCore
7	28832401	28838900	6500	+	6500	4.42903	3.81102	8.24005	0.681388	0.586311	1.2677	0.0892308	ExtendedCore	8.40249	5.34704	13.7495	1.29269	0.822622	2.11531	0.175385	ExtendedCore	11.2952	3.8885	15.1836	1.73772	0.59823	2.33595	0.192462	ExtendedCore	10.3498	7.54675	17.8966	1.59228	1.16104	2.75332	0.167385	ExtendedCore
7	28917201	28924500	7300	+	7300	13.1841	19.3641	32.5482	1.80604	2.65262	4.45866	0.0583562	ExtendedCore	65.0981	47.02	112.118	8.91755	6.4411	15.3586	0.172055	ExtendedCore	13.2703	24.5654	37.8357	1.81784	3.36513	5.18297	0.102877	ExtendedCore	22.2809	27.8871	50.1679	3.05218	3.82014	6.87232	0.0947945	ExtendedCore
7	28998901	29011000	12100	+	12100	39.2432	18.2311	57.4743	3.24324	1.5067	4.74994	0.205372	MultiCore	48.1234	17.484	65.6074	3.97714	1.44496	5.4221	0.248017	MultiCore	36.1075	17.776	53.8834	2.98409	1.46909	4.45318	0.222727	MultiCore	53.2585	26.9527	80.2112	4.40153	2.2275	6.62903	0.251488	MultiCore
7	29011301	29034300	23000	+	23000	63.7574	70.5554	134.313	2.77206	3.06763	5.83969	0.12613	MultiCore	47.7839	64.9284	112.712	2.07756	2.82297	4.90053	0.154043	MultiCore	50.4887	59.6236	110.112	2.19516	2.59233	4.78749	0.167478	MultiCore	65.2615	82.1518	147.413	2.83745	3.57182	6.40927	0.146087	MultiCore
7	29040901	29043400	2500	+	2500	10.1971	0.206001	10.4031	4.07882	0.0824005	4.16122	0.2544	ExtendedCore	17.0596	0.0848737	17.1445	6.82384	0.0339495	6.85779	0.3108	ExtendedCore	5.49327	0	5.49327	2.19731	0	2.19731	0.218	ExtendedCore	14.1591	0.0718738	14.231	5.66366	0.0287495	5.69241	0.3392	ExtendedCore
7	29139501	29149400	9900	+	9900	40.4792	27.3982	67.8774	4.08881	2.76749	6.8563	0.236465	MultiCore	37.1747	21.9823	59.157	3.75502	2.22043	5.97545	0.24101	MultiCore	22.7755	21.9114	44.6868	2.30055	2.21327	4.51382	0.197879	MultiCore	27.0246	21.2028	48.2274	2.72975	2.1417	4.87145	0.206465	MultiCore
7	29593201	29604800	11600	+	11600	19.3641	86.4175	105.782	1.66932	7.44978	9.1191	0.102759	MultiCore	20.8789	51.6032	72.4821	1.79991	4.44855	6.24846	0.134569	MultiCore	20.5535	75.2393	95.7928	1.77185	6.48615	8.258	0.173276	MultiCore	30.5464	73.5988	104.145	2.63331	6.34473	8.97803	0.143017	MultiCore
7	29869901	29890700	20800	+	20800	159.342	27.9132	187.255	7.66067	1.34198	9.00265	0.279087	MultiCore	162.788	32.7612	195.549	7.82633	1.57506	9.40139	0.29351	MultiCore	184.611	42.0945	226.705	8.87553	2.02377	10.8993	0.321346	MultiCore	193.916	38.2369	232.153	9.32287	1.83831	11.1612	0.292837	MultiCore
7	30299301	30301635	2335	+	2335	4.53203	0.103001	4.63503	1.94091	0.0441116	1.98502	0.222698	ExtendedCore	8.82686	0	8.82686	3.78024	0	3.78024	0.400857	ExtendedCore	4.81433	0	4.81433	2.06181	0	2.06181	0.315203	ExtendedCore	6.39677	0.0718738	6.46865	2.73952	0.0307811	2.7703	0.368737	ExtendedCore
7	30310301	30324400	14100	+	14100	45.4233	13.1841	58.6073	3.22151	0.935041	4.15655	0.181277	MultiCore	25.547	12.5613	38.1083	1.81184	0.890873	2.70271	0.191348	MultiCore	21.4176	18.8253	40.2428	1.51898	1.33512	2.8541	0.192482	MultiCore	53.0429	22.0653	75.1082	3.76191	1.56491	5.32682	0.210496	MultiCore
7	30324701	30342480	17780	+	17780	27.2952	8.24005	35.5352	1.53516	0.463445	1.99861	0.114736	ExtendedCore	26.1411	9.93022	36.0713	1.47025	0.558505	2.02876	0.128628	MultiCore	20.0597	8.02388	28.0836	1.12822	0.451287	1.5795	0.15703	MultiCore	28.462	11.2123	39.6744	1.60079	0.630614	2.2314	0.156468	MultiCore
7	31314001	31338900	24900	+	24900	46.4533	68.5984	115.052	1.86559	2.75496	4.62055	0.106386	MultiCore	69.5115	72.2275	141.739	2.79163	2.9007	5.69233	0.140924	MultiCore	48.205	71.8446	120.05	1.93594	2.88532	4.82127	0.108514	MultiCore	23.2153	65.9083	89.1236	0.932339	2.64692	3.57926	0.0768675	MultiCore
7	31532801	31542100	9300	+	9300	10.3001	21.1151	31.4152	1.10753	2.27044	3.37798	0.106344	ExtendedCore	3.98906	21.473	25.4621	0.428931	2.30893	2.73786	0.0588172	ExtendedCore	12.8382	22.652	35.4902	1.38045	2.4357	3.81615	0.144516	MultiCore	9.70297	19.1184	28.8214	1.04333	2.05575	3.09908	0.116559	ExtendedCore
7	32016001	32040100	24100	+	24100	323.319	21.3211	344.64	13.4157	0.884694	14.3004	0.184647	ExtendedCore	490.23	31.8276	522.058	20.3415	1.32065	21.6622	0.205602	ExtendedCore	469.15	50.1184	519.268	19.4668	2.0796	21.5464	0.265477	MultiCore	368.641	38.3806	407.022	15.2963	1.59256	16.8889	0.208465	ExtendedCore
7	33787401	33796600	9200	+	9200	11.5361	22.4541	33.9902	1.25392	2.44067	3.69459	0.120435	ExtendedCore	12.3067	22.0672	34.3738	1.33768	2.3986	3.73629	0.12587	ExtendedCore	8.6411	21.2324	29.8735	0.93925	2.30787	3.24712	0.125761	ExtendedCore	12.9373	25.8027	38.74	1.40623	2.80464	4.21087	0.15837	ExtendedCore
7	33822801	33829500	6700	+	6700	9.06405	1.03001	10.0941	1.35284	0.153732	1.50658	0.155522	ExtendedCore	6.36553	1.86722	8.23275	0.950078	0.27869	1.22877	0.156418	ExtendedCore	5.24638	0.925832	6.17222	0.783042	0.138184	0.921226	0.137313	ExtendedCore	14.7341	1.58122	16.3154	2.19913	0.236004	2.43513	0.185522	ExtendedCore
7	34079201	34083200	4000	+	4000	3.81102	1.13301	4.94403	0.952755	0.283252	1.23601	0.0925	ExtendedCore	3.47982	1.6126	5.09242	0.869955	0.40315	1.27311	0.125	ExtendedCore	4.69088	1.23444	5.92533	1.17272	0.308611	1.48133	0.0985	ExtendedCore	4.02494	1.43748	5.46241	1.00623	0.359369	1.3656	0.096	ExtendedCore
7	36444401	36464500	20100	+	20100	79.2074	71.9974	151.205	3.94067	3.58196	7.52263	0.170448	MultiCore	114.41	85.298	199.708	5.69203	4.24368	9.93571	0.191493	MultiCore	95.4225	64.87	160.292	4.74739	3.22736	7.97475	0.197413	MultiCore	158.985	107.667	266.652	7.9097	5.35657	13.2663	0.218657	MultiCore
7	37140401	37161000	20600	+	20600	27.2952	15.6561	42.9512	1.32501	0.760004	2.08501	0.0986893	ExtendedCore	36.8352	13.2403	50.0755	1.78812	0.642733	2.43085	0.101068	ExtendedCore	27.7132	20.6152	48.3284	1.3453	1.00074	2.34604	0.107184	ExtendedCore	30.6183	24.6527	55.271	1.48632	1.19673	2.68306	0.101311	ExtendedCore
7	37183901	37206800	22900	+	22900	12.2571	14.3171	26.5742	0.535243	0.6252	1.16044	0.0464629	ExtendedCore	21.8125	23.2554	45.0679	0.952512	1.01552	1.96803	0.0771616	ExtendedCore	14.2578	16.2329	30.4907	0.622612	0.708861	1.33147	0.0698253	ExtendedCore	16.7466	19.5497	36.2963	0.731293	0.853698	1.58499	0.0642795	ExtendedCore
7	37379201	37399700	20500	+	20500	29.8702	270.995	300.865	1.45708	13.2192	14.6763	0.0354146	ExtendedCore	23.9344	241.211	265.145	1.16753	11.7664	12.9339	0.0419512	MultiCore	19.8128	234.606	254.419	0.966479	11.4442	12.4107	0.0465854	MultiCore	26.0183	222.45	248.468	1.26919	10.8512	12.1204	0.0454146	MultiCore
7	38188046	38188100	55	+	55	0	0	0	0	0	0	0	SingleCore	0.169747	0	0.169747	3.08632	0	3.08632	0.854545	SingleCore	0.0617222	0	0.0617222	1.12222	0	1.12222	0.509091	SingleCore	0	0	0	0	0	0	0	NA
7	38889001	38899910	10910	+	10910	3.60502	0.206001	3.81102	0.330433	0.0188819	0.349315	0.0404216	ExtendedCore	4.07394	0.763863	4.8378	0.373413	0.0700149	0.443428	0.0569203	ExtendedCore	3.76505	0.555499	4.32055	0.345101	0.0509165	0.396017	0.0571952	ExtendedCore	2.80308	0.790612	3.59369	0.256928	0.0724668	0.329394	0.0406049	ExtendedCore
7	40490501	40502900	12400	+	12400	3.60502	90.7435	94.3485	0.290727	7.31803	7.60875	0.0373387	ExtendedCore	8.57224	67.5594	76.1317	0.69131	5.44834	6.13965	0.0552419	ExtendedCore	3.27127	79.2512	82.5225	0.263812	6.39123	6.65504	0.0549194	ExtendedCore	7.25926	96.5984	103.858	0.585424	7.7902	8.37562	0.0770161	ExtendedCore
7	42018001	42024700	6700	+	6700	33.0632	98.9836	132.047	4.9348	14.7737	19.7085	0.321791	MultiCore	18.842	179.338	198.18	2.81223	26.7669	29.5791	0.10194	ExtendedCore	34.0089	90.423	124.432	5.07596	13.496	18.5719	0.384776	SingleCore	31.9839	152.804	184.788	4.77371	22.8065	27.5802	0.328507	ExtendedCore
7	42146201	42157300	11100	+	11100	4.63503	1.75101	6.38604	0.41757	0.157749	0.575319	0.0230631	ExtendedCore	5.09242	2.37646	7.46888	0.458777	0.214096	0.672872	0.0528829	ExtendedCore	3.57988	1.41961	4.99949	0.322512	0.127893	0.450405	0.0502703	ExtendedCore	5.31866	1.22186	6.54052	0.479159	0.110077	0.589236	0.0587387	ExtendedCore
7	47243501	47259200	15700	+	15700	99.4986	26.5742	126.073	6.33749	1.69262	8.03011	0.22879	MultiCore	68.5779	17.3991	85.977	4.36802	1.10822	5.47624	0.203758	MultiCore	84.4359	33.8237	118.26	5.37808	2.15438	7.53246	0.250955	MultiCore	109.967	26.3058	136.273	7.00427	1.67553	8.6798	0.280191	MultiCore
7	47273701	47298800	25100	+	25100	30.5912	32.5482	63.1394	1.21877	1.29674	2.51551	0.0595219	ExtendedCore	27.7537	19.3512	47.1049	1.10572	0.770964	1.87669	0.0649004	ExtendedCore	21.541	27.7132	49.2543	0.858208	1.10411	1.96232	0.064741	ExtendedCore	45.4961	41.6868	87.183	1.8126	1.66083	3.47343	0.0856175	ExtendedCore
7	47803501	47813900	10400	+	10400	28.7372	104.546	133.283	2.76319	10.0525	12.8156	0.0846154	MultiCore	7.04452	30.9789	38.0234	0.677357	2.97874	3.6561	0.0439423	ExtendedCore	5.55499	17.4674	23.0224	0.534134	1.67955	2.21369	0.02875	ExtendedCore	28.8214	108.673	137.495	2.77129	10.4494	13.2206	0.0914423	MultiCore
7	48027301	48042100	14800	+	14800	16.4801	81.8855	98.3656	1.11352	5.5328	6.64632	0.0741892	ExtendedCore	14.089	76.9804	91.0695	0.951962	5.20138	6.15334	0.0764189	ExtendedCore	20.4918	66.413	86.9048	1.38458	4.48737	5.87195	0.0950676	ExtendedCore	14.6623	48.8742	63.5365	0.990694	3.30231	4.29301	0.0947297	MultiCore
7	48263201	48273100	9900	+	9900	11.4331	1.23601	12.6691	1.15486	0.124849	1.2797	0.111919	ExtendedCore	11.0336	2.37646	13.41	1.1145	0.240047	1.35455	0.11697	ExtendedCore	6.48083	1.35789	7.83871	0.654629	0.13716	0.791789	0.109495	ExtendedCore	17.0341	3.23432	20.2684	1.72062	0.326699	2.04732	0.189091	MultiCore
7	48275401	48284400	9000	+	9000	17.7161	5.66503	23.3811	1.96846	0.629448	2.5979	0.134778	ExtendedCore	24.9529	5.43192	30.3848	2.77254	0.603546	3.37609	0.185444	ExtendedCore	13.4554	6.04877	19.5042	1.49505	0.672086	2.16713	0.181222	ExtendedCore	25.4433	6.89989	32.3432	2.82704	0.766654	3.59369	0.228667	MultiCore
7	48284601	48292100	7500	+	7500	7.72504	1.54501	9.27005	1.03001	0.206001	1.23601	0.119333	ExtendedCore	6.87477	1.44285	8.31762	0.916636	0.19238	1.10902	0.126533	ExtendedCore	3.70333	2.09855	5.80188	0.493777	0.279807	0.773584	0.0905333	ExtendedCore	6.54052	2.58746	9.12798	0.872069	0.344994	1.21706	0.119867	ExtendedCore
7	49404101	49426400	22300	+	22300	1060.91	137.506	1198.41	47.5743	6.16618	53.7404	0.350538	MultiCore	713.363	120.605	833.969	31.9894	5.40832	37.3977	0.347175	MultiCore	925.956	96.4717	1022.43	41.5227	4.32609	45.8488	0.411749	MultiCore	523.817	68.7833	592.6	23.4895	3.08445	26.574	0.353812	MultiCore
7	53242701	53245220	2520	+	2520	36.2562	16.1711	52.4273	14.3874	6.4171	20.8045	0.425397	ExtendedCore	32.5066	27.9234	60.4301	12.8995	11.0807	23.9802	0.430159	ExtendedCore	30.6142	29.5649	60.1791	12.1485	11.7321	23.8806	0.462302	ExtendedCore	15.5248	9.6311	25.1558	6.16062	3.82186	9.98248	0.362698	ExtendedCore
7	54169401	54173600	4200	+	4200	9.37305	0.618003	9.99106	2.23168	0.147144	2.37882	0.173333	ExtendedCore	6.87477	0.848737	7.7235	1.63685	0.20208	1.83893	0.18881	ExtendedCore	9.62866	0.555499	10.1842	2.29254	0.132262	2.4248	0.283095	MultiCore	10.1342	2.15622	12.2904	2.41291	0.513385	2.92629	0.233333	ExtendedCore
7	54548971	54550090	1120	+	1120	13.5961	0	13.5961	12.1394	0	12.1394	0.241071	SingleCore	18.9268	0.169747	19.0966	16.899	0.15156	17.0505	0.199107	SingleCore	19.998	0.123444	20.1214	17.8553	0.110218	17.9656	0.274107	SingleCore	19.3341	0.287495	19.6216	17.2626	0.256692	17.5192	0.308036	SingleCore
7	54550476	54551490	1015	+	1015	8.03405	0	8.03405	7.91532	0	7.91532	0.312315	SingleCore	11.4579	0	11.4579	11.2886	0	11.2886	0.348768	SingleCore	9.62866	0	9.62866	9.48636	0	9.48636	0.393103	SingleCore	12.5779	0	12.5779	12.392	0	12.392	0.382266	SingleCore
7	54920201	54938200	18000	+	18000	38.9342	135.549	174.483	2.16301	7.53049	9.6935	0.0946667	MultiCore	36.4108	125.613	162.024	2.02282	6.9785	9.00133	0.101167	MultiCore	55.0562	148.38	203.436	3.05868	8.24334	11.302	0.138944	MultiCore	54.6241	166.819	221.443	3.03467	9.26773	12.3024	0.1135	MultiCore
7	58625301	58633000	7700	+	7700	8.75505	196.834	205.589	1.13702	25.5629	26.6999	0.103377	ExtendedCore	9.3361	124.849	134.185	1.21248	16.2142	17.4267	0.117403	ExtendedCore	13.4554	129.246	142.702	1.74746	16.7852	18.5327	0.14013	ExtendedCore	6.0374	115.214	121.251	0.784078	14.9628	15.7469	0.100519	ExtendedCore
7	58751501	58761200	9700	+	9700	12.3601	35.6382	47.9983	1.27423	3.67404	4.94828	0.0971134	ExtendedCore	8.57224	50.1603	58.7326	0.883736	5.17117	6.05491	0.104742	MultiCore	4.19711	23.2075	27.4046	0.432691	2.39253	2.82522	0.075567	ExtendedCore	7.25926	30.3308	37.59	0.748377	3.12688	3.87526	0.0879381	ExtendedCore
7	59948001	60024800	76800	+	76800	45.3203	719.459	764.779	0.590108	9.36796	9.95806	0.0257161	MultiCore	34.1192	498.887	533.007	0.444261	6.49593	6.94019	0.027526	MultiCore	40.3046	530.625	570.93	0.524799	6.90918	7.43398	0.0227865	ExtendedCore	35.7932	531.435	567.228	0.466057	6.91973	7.38579	0.0289844	MultiCore
7	60025501	60079100	53600	+	53600	616.561	496.978	1113.54	11.503	9.27197	20.775	0.235056	MultiCore	468.672	480.3	948.973	8.74389	8.96082	17.7047	0.229515	MultiCore	447.609	443.35	890.959	8.35092	8.27146	16.6224	0.237761	MultiCore	441.234	500.745	941.979	8.23197	9.34226	17.5742	0.24597	MultiCore
7	60094501	60107500	13000	+	13000	146.776	255.132	401.908	11.2904	19.6256	30.916	0.152385	MultiCore	90.3056	167.626	257.931	6.94658	12.8943	19.8409	0.142769	MultiCore	160.416	275.528	435.944	12.3397	21.1944	33.5341	0.169769	MultiCore	131.098	238.046	369.144	10.0845	18.3112	28.3957	0.145077	MultiCore
7	62089401	62096000	6600	+	6600	40.6852	7.62204	48.3073	6.16443	1.15486	7.31928	0.263333	ExtendedCore	91.8333	10.3546	102.188	13.9141	1.56888	15.483	0.350303	ExtendedCore	29.318	6.9746	36.2926	4.44212	1.05676	5.49888	0.299394	MultiCore	99.6171	10.3498	109.967	15.0935	1.56816	16.6617	0.396515	MultiCore
7	63378601	63407800	29200	+	29200	21.9391	266.669	288.608	0.75134	9.13248	9.88382	0.0384932	ExtendedCore	20.7092	213.203	233.912	0.709218	7.30146	8.01068	0.0396233	ExtendedCore	6.66599	202.202	208.868	0.228287	6.92472	7.15301	0.0367123	ExtendedCore	15.7404	245.449	261.19	0.539054	8.40579	8.94485	0.0416781	ExtendedCore
7	63797701	63806400	8700	+	8700	17.5101	42.5392	60.0493	2.01266	4.88957	6.90222	0.11046	ExtendedCore	17.1445	36.7503	53.8948	1.97063	4.22417	6.1948	0.132299	ExtendedCore	14.443	22.8989	37.3419	1.66011	2.63206	4.29217	0.159425	ExtendedCore	22.4965	44.3462	66.8427	2.58581	5.09726	7.68307	0.143678	ExtendedCore
7	64655201	64662780	7580	+	7580	91.4645	0.309002	91.7735	12.0666	0.0407654	12.1073	0.427045	ExtendedCore	326.424	0.424368	326.849	43.0639	0.0559853	43.1199	0.475462	ExtendedCore	70.1164	0.925832	71.0422	9.25018	0.122141	9.37232	0.419921	ExtendedCore	14.5185	0.431243	14.9498	1.91537	0.0568922	1.97226	0.251979	ExtendedCore
7	65341201	65343400	2200	+	2200	5.56203	1.64801	7.21004	2.5282	0.749095	3.27729	0.294545	ExtendedCore	8.82686	2.46134	11.2882	4.01221	1.11879	5.131	0.418636	MultiCore	3.45644	1.48133	4.93777	1.57111	0.673333	2.24444	0.274091	ExtendedCore	1.72497	2.87495	4.59993	0.784078	1.3068	2.09088	0.167727	ExtendedCore
7	65343531	65347100	3570	+	3570	18.4371	0.103001	18.5401	5.16445	0.0288517	5.19331	0.333894	ExtendedCore	20.8789	0	20.8789	5.84844	0	5.84844	0.397199	ExtendedCore	7.5301	0	7.5301	2.10927	0	2.10927	0.243697	ExtendedCore	9.99046	0.143748	10.1342	2.79845	0.0402655	2.83871	0.328291	ExtendedCore
7	65688001	65698000	10000	+	10000	9.27005	21.8361	31.1062	0.927005	2.18361	3.11062	0.0863	ExtendedCore	13.4949	30.6394	44.1343	1.34949	3.06394	4.41343	0.1162	ExtendedCore	10.2459	28.2687	38.5146	1.02459	2.82687	3.85146	0.1167	ExtendedCore	6.61239	25.9465	32.5589	0.661239	2.59465	3.25589	0.0843	ExtendedCore
7	66006401	66029500	23100	+	23100	17.5101	36.8742	54.3843	0.758013	1.59629	2.3543	0.0467965	ExtendedCore	8.65712	32.5066	41.1637	0.374767	1.40721	1.78198	0.0346753	ExtendedCore	10.8014	24.7506	35.552	0.467592	1.07145	1.53905	0.0490043	ExtendedCore	12.7935	41.1118	53.9054	0.553833	1.77973	2.33357	0.0444156	ExtendedCore
7	67181601	67187200	5600	+	5600	3.50202	1.54501	5.04703	0.625361	0.275894	0.901255	0.0383929	ExtendedCore	4.24368	2.46134	6.70502	0.757801	0.439524	1.19733	0.0503571	ExtendedCore	3.14783	1.35789	4.50572	0.562112	0.24248	0.804592	0.0416071	ExtendedCore	3.73744	1.86872	5.60616	0.6674	0.3337	1.0011	0.0573214	ExtendedCore
7	68288701	68298600	9900	+	9900	22.0421	8.34305	30.3852	2.22648	0.842732	3.06921	0.123131	MultiCore	25.2924	7.55376	32.8461	2.55478	0.763006	3.31779	0.119899	ExtendedCore	53.6366	10.3693	64.0059	5.41783	1.04741	6.46524	0.224848	ExtendedCore	27.1683	15.381	42.5493	2.74427	1.55364	4.29791	0.125152	ExtendedCore
7	68381801	68396100	14300	+	14300	112.992	171.908	284.9	7.90151	12.0215	19.923	0.160909	MultiCore	88.6081	191.56	280.168	6.19637	13.3958	19.5922	0.168881	MultiCore	104.002	191.832	295.834	7.27286	13.4149	20.6877	0.225524	MultiCore	123.623	189.819	313.442	8.64497	13.274	21.919	0.212727	MultiCore
8	45801	59500	13700	+	13700	14.4201	61.5943	76.0144	1.05256	4.49594	5.5485	0.0719708	ExtendedCore	12.3916	60.1754	72.567	0.904493	4.39237	5.29686	0.0676642	MultiCore	7.46838	54.871	62.3394	0.545137	4.00518	4.55032	0.0689781	ExtendedCore	10.4217	64.6146	75.0363	0.760709	4.71639	5.4771	0.0881752	ExtendedCore
8	180811	181930	1120	+	1120	4.53203	0	4.53203	4.04645	0	4.04645	0.420536	ExtendedCore	3.39495	0	3.39495	3.0312	0	3.0312	0.484821	SingleCore	2.96266	0	2.96266	2.64524	0	2.64524	0.4375	ExtendedCore	4.74367	0	4.74367	4.23542	0	4.23542	0.560714	SingleCore
8	183301	233400	50100	+	50100	395.213	99.0866	494.3	7.88849	1.97778	9.86626	0.178822	MultiCore	337.712	78.5082	416.221	6.74077	1.56703	8.30779	0.174212	MultiCore	397.676	100.113	497.789	7.93764	1.99827	9.93591	0.202515	MultiCore	496.145	84.8111	580.956	9.9031	1.69284	11.5959	0.20489	MultiCore
8	1227301	1235800	8500	+	8500	7.10704	3.19302	10.3001	0.836122	0.375649	1.21177	0.09	ExtendedCore	6.28065	2.80083	9.08148	0.7389	0.32951	1.06841	0.114824	ExtendedCore	2.59233	4.25883	6.85116	0.30498	0.501039	0.806019	0.0725882	NA	7.18738	3.23432	10.4217	0.845575	0.380509	1.22608	0.119294	MultiCore
8	1236401	1251600	15200	+	15200	11.0211	43.5692	54.5903	0.72507	2.8664	3.59147	0.06	ExtendedCore	7.97813	41.3335	49.3116	0.524877	2.71931	3.24418	0.0656579	NA	10.6162	48.0198	58.636	0.698435	3.1592	3.85763	0.0958553	MultiCore	7.33113	58.2897	65.6208	0.482311	3.83485	4.31716	0.0703947	ExtendedCore
8	1304401	1319080	14680	+	14680	136.579	43.8782	180.457	9.30373	2.98898	12.2927	0.333856	MultiCore	194.7	58.3082	253.008	13.263	3.97195	17.2349	0.372752	MultiCore	62.648	22.9606	85.6086	4.26757	1.56408	5.83165	0.310831	MultiCore	56.7803	18.1841	74.9644	3.86787	1.2387	5.10657	0.225749	ExtendedCore
8	1326401	1335200	8800	+	8800	357.412	24.6171	382.029	40.615	2.7974	43.4124	0.561705	ExtendedCore	182.394	17.8235	200.217	20.7265	2.02539	22.7519	0.526932	ExtendedCore	340.398	15.3688	355.766	38.6816	1.74646	40.428	0.596591	ExtendedCore	438.215	34.212	472.427	49.7971	3.88772	53.6849	0.572386	ExtendedCore
8	2842001	2849700	7700	+	7700	7.51904	14.6261	22.1451	0.976499	1.89949	2.87599	0.095974	ExtendedCore	14.089	39.9755	54.0645	1.82974	5.19162	7.02137	0.141948	ExtendedCore	8.45594	29.2563	37.7122	1.09817	3.79952	4.89769	0.121039	ExtendedCore	7.25926	15.8841	23.1434	0.942761	2.06287	3.00563	0.107273	ExtendedCore
8	4008601	4013415	4815	+	4815	35.9472	5.04703	40.9942	7.46567	1.04819	8.51386	0.204984	ExtendedCore	68.5779	3.05545	71.6334	14.2426	0.63457	14.8771	0.216822	ExtendedCore	22.22	6.54255	28.7625	4.61474	1.35878	5.97353	0.1919	ExtendedCore	46.3586	12.5779	58.9366	9.62796	2.61224	12.2402	0.226791	ExtendedCore
8	4013521	4017090	3570	+	3570	102.486	0.309002	102.795	28.7074	0.0865551	28.794	0.594958	SingleCore	180.272	0.339495	180.611	50.4963	0.0950966	50.5914	0.626611	SingleCore	48.7605	0.246889	49.0074	13.6584	0.0691565	13.7276	0.62437	SingleCore	77.2644	0.287495	77.5519	21.6427	0.0805309	21.7232	0.652941	SingleCore
8	7245001	7249270	4270	+	4270	3.50202	1.03001	4.53203	0.820145	0.241219	1.06136	0.106089	ExtendedCore	4.4983	1.35798	5.85628	1.05347	0.318028	1.3715	0.145433	ExtendedCore	17.1588	1.41961	18.5784	4.01844	0.332461	4.35091	0.270726	ExtendedCore	3.44994	1.3656	4.81555	0.80795	0.319813	1.12776	0.138876	ExtendedCore
8	8219501	8224900	5400	+	5400	36.7712	32.9602	69.7314	6.80948	6.10374	12.9132	0.307593	ExtendedCore	17.9083	20.1151	38.0234	3.31636	3.72501	7.04137	0.283519	ExtendedCore	22.3434	25.1209	47.4643	4.13767	4.65202	8.78969	0.390185	ExtendedCore	22.0653	33.2057	55.271	4.08616	6.14921	10.2354	0.326481	ExtendedCore
8	8817201	8848000	30800	+	30800	9.16705	57.4743	66.6414	0.297632	1.86605	2.16368	0.035974	ExtendedCore	18.7571	49.4814	68.2384	0.608996	1.60654	2.21553	0.0713312	MultiCore	9.50521	60.6112	70.1164	0.308611	1.96789	2.27651	0.0542532	ExtendedCore	16.2435	58.5772	74.8207	0.527386	1.90186	2.42924	0.0573052	ExtendedCore
8	11998456	11999295	840	+	840	12.2571	0	12.2571	14.5917	0	14.5917	0.689286	SingleCore	3.05545	0	3.05545	3.63744	0	3.63744	0.407143	SingleCore	4.19711	0	4.19711	4.99656	0	4.99656	0.559524	SingleCore	3.09058	0	3.09058	3.67926	0	3.67926	0.485714	SingleCore
8	11999751	12001100	1350	+	1350	9.16705	0	9.16705	6.79041	0	6.79041	0.551852	SingleCore	1.6126	0.0848737	1.69747	1.19452	0.0628694	1.25739	0.226667	ExtendedCore	4.81433	0.0617222	4.87605	3.56617	0.0457201	3.61189	0.543704	SingleCore	3.09058	0	3.09058	2.28932	0	2.28932	0.373333	ExtendedCore
8	12824501	12921600	97100	+	97100	296.539	1646.77	1943.31	3.05395	16.9596	20.0135	0.0320803	MultiCore	206.413	1045.9	1252.31	2.12578	10.7714	12.8971	0.0273532	MultiCore	369.963	1812.66	2182.62	3.81012	18.6679	22.4781	0.0391967	MultiCore	193.484	998.471	1191.96	1.99263	10.2829	12.2755	0.0370134	MultiCore
8	16408601	16426200	17600	+	17600	41.6122	351.644	393.256	2.36433	19.9798	22.3441	0.085625	MultiCore	43.3704	319.549	362.92	2.46423	18.1562	20.6204	0.0748295	MultiCore	44.0079	319.165	363.173	2.50045	18.1344	20.6348	0.113295	MultiCore	29.037	190.753	219.79	1.64983	10.8382	12.4881	0.0902841	MultiCore
8	17806101	17813300	7200	+	7200	8.03405	4.73803	12.7721	1.11584	0.658059	1.7739	0.0859722	ExtendedCore	22.152	2.46134	24.6134	3.07667	0.341852	3.41852	0.158611	ExtendedCore	11.4186	4.19711	15.6157	1.58592	0.582931	2.16885	0.164722	ExtendedCore	14.806	5.82178	20.6278	2.05639	0.808581	2.86497	0.152778	ExtendedCore
8	19716601	19729700	13100	+	13100	26.2651	178.809	205.074	2.00497	13.6495	15.6545	0.0654198	ExtendedCore	17.7386	122.897	140.636	1.35409	9.38146	10.7355	0.0952672	ExtendedCore	21.0473	137.764	158.811	1.60666	10.5163	12.123	0.0775573	ExtendedCore	8.69674	86.7517	95.4485	0.663873	6.62227	7.28614	0.0721374	ExtendedCore
8	19843111	19847030	3920	+	3920	26.4711	0	26.4711	6.75284	0	6.75284	0.494898	SingleCore	53.4704	0	53.4704	13.6404	0	13.6404	0.684949	SingleCore	22.3434	0	22.3434	5.69985	0	5.69985	0.594133	SingleCore	30.762	0	30.762	7.84745	0	7.84745	0.645918	SingleCore
8	20517501	20548800	31300	+	31300	32.3422	181.487	213.829	1.0333	5.79831	6.8316	0.0610224	ExtendedCore	38.7873	110.251	149.038	1.23921	3.52239	4.7616	0.0659425	ExtendedCore	30.429	142.146	172.575	0.972173	4.54141	5.51358	0.0713099	MultiCore	39.1712	182.056	221.228	1.25148	5.8165	7.06798	0.0745367	MultiCore
8	22632901	22637600	4700	+	4700	12.1541	31.5182	43.6722	2.58597	6.706	9.29197	0.26617	ExtendedCore	9.59073	16.0411	25.6319	2.04058	3.41301	5.45359	0.253617	ExtendedCore	5.18466	34.9965	40.1811	1.10312	7.44606	8.54917	0.224468	ExtendedCore	14.806	21.2747	36.0807	3.15022	4.52652	7.67674	0.385957	ExtendedCore
8	23653001	23686200	33200	+	33200	15.5531	49.2343	64.7874	0.468467	1.48296	1.95143	0.0556928	MultiCore	10.3546	34.1192	44.4738	0.311885	1.02769	1.33957	0.0445181	ExtendedCore	8.02388	35.8606	43.8845	0.241683	1.08014	1.32182	0.048012	ExtendedCore	6.25302	46.4305	52.6835	0.188344	1.39851	1.58685	0.0362651	ExtendedCore
8	23694801	23698000	3200	+	3200	8.03405	6.90104	14.9351	2.51064	2.15657	4.66721	0.245	ExtendedCore	4.75293	6.78989	11.5428	1.48529	2.12184	3.60713	0.230937	ExtendedCore	3.95022	2.46889	6.4191	1.23444	0.771527	2.00597	0.202813	ExtendedCore	4.24056	6.18115	10.4217	1.32517	1.93161	3.25678	0.220312	ExtendedCore
8	23961901	24003100	41200	+	41200	33.9902	102.795	136.785	0.825005	2.49501	3.32002	0.045267	ExtendedCore	22.3218	74.9435	97.2652	0.541791	1.81902	2.36081	0.0485922	ExtendedCore	33.2065	101.656	134.863	0.805983	2.46739	3.27337	0.0739563	MultiCore	35.2901	90.9204	126.21	0.856555	2.20681	3.06336	0.0534709	ExtendedCore
8	25612601	25631300	18700	+	18700	42.4362	27.6042	70.0404	2.26932	1.47616	3.74548	0.150749	ExtendedCore	69.9359	33.5251	103.461	3.73989	1.79279	5.53267	0.202567	MultiCore	25.1209	18.4549	43.5758	1.34336	0.986894	2.33026	0.157166	ExtendedCore	19.7653	27.1683	46.9336	1.05697	1.45285	2.50982	0.145829	ExtendedCore
9	1	25500	25500	+	25500	58.0923	18.4371	76.5294	2.27813	0.723024	3.00115	0.121059	MultiCore	44.8133	18.9268	63.7401	1.75738	0.742229	2.49961	0.133961	MultiCore	27.9601	13.3937	41.3538	1.09648	0.525243	1.62172	0.137412	MultiCore	47.3649	23.2871	70.652	1.85745	0.913221	2.77067	0.155216	MultiCore
9	31536	32655	1120	+	1120	10.5061	0	10.5061	9.38041	0	9.38041	0.619643	SingleCore	5.17729	0	5.17729	4.62258	0	4.62258	0.467857	SingleCore	2.71577	0	2.71577	2.4248	0	2.4248	0.346429	SingleCore	4.52805	0	4.52805	4.0429	0	4.0429	0.552679	SingleCore
9	32901	33180	280	+	280	1.13301	0	1.13301	4.04645	0	4.04645	0.367857	SingleCore	0.0848737	0	0.0848737	0.30312	0	0.30312	0.0892857	SingleCore	0.185166	0	0.185166	0.661309	0	0.661309	0.178571	SingleCore	0.646865	0	0.646865	2.31023	0	2.31023	0.410714	SingleCore
9	33216	39700	6485	+	6485	7.72504	0	7.72504	1.19122	0	1.19122	0.13138	ExtendedCore	5.43192	0	5.43192	0.837612	0	0.837612	0.116577	ExtendedCore	2.71577	0	2.71577	0.418778	0	0.418778	0.0632228	ExtendedCore	2.65933	0	2.65933	0.410074	0	0.410074	0.0769468	ExtendedCore
9	41801	58135	16335	+	16335	9.06405	13.0811	22.1451	0.554885	0.8008	1.35569	0.0637894	ExtendedCore	13.3252	14.2588	27.5839	0.815743	0.872897	1.68864	0.0846036	ExtendedCore	7.03633	10.9865	18.0229	0.430751	0.672577	1.10333	0.0740741	ExtendedCore	11.2842	12.506	23.7902	0.690799	0.765598	1.4564	0.0888889	ExtendedCore
9	67801	91900	24100	+	24100	15.9651	22.5571	38.5222	0.662452	0.93598	1.59843	0.0832365	ExtendedCore	23.3403	33.9495	57.2897	0.968476	1.40869	2.37717	0.125021	ExtendedCore	15.554	47.7112	63.2652	0.645393	1.97972	2.62511	0.116556	ExtendedCore	25.2277	40.5368	65.7646	1.04679	1.68203	2.72882	0.143651	MultiCore
9	130601	177900	47300	+	47300	138.845	116.288	255.132	2.93541	2.45851	5.39392	0.140486	MultiCore	146.407	112.288	258.695	3.09529	2.37395	5.46924	0.168732	MultiCore	119.124	113.692	232.816	2.51847	2.40364	4.92211	0.175877	MultiCore	127.217	122.689	249.905	2.68957	2.59384	5.28341	0.165666	MultiCore
9	183601	211200	27600	+	27600	59.8433	67.8774	127.721	2.16824	2.45933	4.62756	0.0977536	MultiCore	50.2452	67.9838	118.229	1.82048	2.46318	4.28366	0.114891	MultiCore	43.1438	58.7595	101.903	1.56318	2.12897	3.69215	0.125725	MultiCore	50.4554	45.0649	95.5203	1.8281	1.63279	3.46088	0.141413	MultiCore
9	859301	905300	46000	+	46000	9.47605	106.503	115.979	0.206001	2.31527	2.52128	0.0222609	ExtendedCore	7.55376	93.7854	101.339	0.164212	2.03881	2.20303	0.0226957	ExtendedCore	6.54255	94.0028	100.545	0.142229	2.04354	2.18577	0.0256739	ExtendedCore	6.39677	120.604	127.001	0.13906	2.62183	2.76089	0.0307391	NA
9	1047701	1102640	54940	+	54940	63.8604	113.713	177.573	1.16237	2.06976	3.23213	0.0778668	MultiCore	94.719	116.871	211.59	1.72404	2.12725	3.85129	0.1166	MultiCore	40.7366	105.175	145.911	0.741475	1.91435	2.65583	0.0950855	MultiCore	69.1426	158.697	227.84	1.25851	2.88856	4.14707	0.102202	MultiCore
9	1102701	1102745	45	+	45	0	0	0	0	0	0	0	NA	0.0848737	0	0.0848737	1.88608	0	1.88608	0.0222222	SingleCore	0	0	0	0	0	0	0	NA	0	0	0	0	0	0	0	NA
9	1102851	1104565	1715	+	1715	7.21004	0.103001	7.31304	4.20411	0.0600586	4.26416	0.316035	ExtendedCore	9.84535	0.424368	10.2697	5.74073	0.247445	5.98817	0.504956	SingleCore	5.06122	0.246889	5.30811	2.95115	0.143958	3.09511	0.419825	ExtendedCore	15.4529	0.215622	15.6685	9.01042	0.125727	9.13615	0.622157	SingleCore
9	1105001	1121400	16400	+	16400	211.048	64.9934	276.042	12.8688	3.96301	16.8318	0.299268	MultiCore	352.396	68.8326	421.228	21.4875	4.19711	25.6846	0.378171	MultiCore	147.146	76.1034	223.249	8.97229	4.64045	13.6127	0.348293	MultiCore	297.845	65.2615	363.107	18.1613	3.97936	22.1407	0.357927	MultiCore
9	1122301	1122400	100	+	100	0.103001	0	0.103001	1.03001	0	1.03001	0.27	NA	0	0.169747	0.169747	0	1.69747	1.69747	0	NA	0	0	0	0	0	0	0	NA	0.0718738	0	0.0718738	0.718738	0	0.718738	0.29	NA
9	1128001	1171400	43400	+	43400	325.173	186.74	511.913	7.49246	4.30277	11.7952	0.20288	MultiCore	481.319	278.216	759.535	11.0903	6.4105	17.5008	0.247696	MultiCore	267.072	199.733	466.805	6.15373	4.60214	10.7559	0.221912	MultiCore	402.565	227.696	630.262	9.2757	5.24646	14.5222	0.256198	MultiCore
9	1171701	1181800	10100	+	10100	13.9051	19.7761	33.6812	1.37674	1.95803	3.33477	0.0826733	MultiCore	11.4579	32.931	44.3889	1.13445	3.26049	4.39494	0.104653	ExtendedCore	4.56744	15.1219	19.6894	0.452222	1.49722	1.94944	0.0678218	NA	17.2497	34.2838	51.5335	1.70789	3.39444	5.10233	0.124455	MultiCore
9	2100701	2103500	2800	+	2800	6.18003	0.206001	6.38604	2.20716	0.0735718	2.28073	0.237857	ExtendedCore	10.6092	0.509242	11.1185	3.789	0.181872	3.97088	0.396429	MultiCore	2.90094	0.123444	3.02439	1.03605	0.0440873	1.08014	0.170714	ExtendedCore	2.73121	0.718738	3.44994	0.975431	0.256692	1.23212	0.195714	ExtendedCore
9	2158801	2181200	22400	+	22400	130.193	14.2141	144.407	5.81218	0.634557	6.44673	0.223348	MultiCore	135.458	13.2403	148.699	6.04725	0.591085	6.63833	0.23817	MultiCore	66.8451	12.653	79.4981	2.98416	0.564868	3.54902	0.227857	MultiCore	62.1709	13.4404	75.6113	2.77549	0.600018	3.3755	0.196518	MultiCore
9	2469701	2507500	37800	+	37800	149.042	256.471	405.513	3.94291	6.78496	10.7279	0.0784921	MultiCore	96.5014	213.288	309.789	2.55295	5.64253	8.19547	0.0835185	ExtendedCore	157.824	218.496	376.32	4.17523	5.78033	9.95555	0.09	ExtendedCore	65.0458	146.766	211.812	1.72079	3.88271	5.6035	0.077672	MultiCore
9	2521401	2531400	10000	+	10000	6.18003	7.10704	13.2871	0.618003	0.710704	1.32871	0.0717	ExtendedCore	4.92267	7.97813	12.9008	0.492267	0.797813	1.29008	0.0656	ExtendedCore	6.35738	4.62916	10.9865	0.635738	0.462916	1.09865	0.07	ExtendedCore	6.54052	8.48111	15.0216	0.654052	0.848111	1.50216	0.087	ExtendedCore
9	2558601	2568000	9400	+	9400	18.7461	14.7291	33.4752	1.99427	1.56692	3.56119	0.224362	MultiCore	26.0562	15.7865	41.8427	2.77194	1.67942	4.45135	0.312128	MultiCore	13.764	10.3693	24.1334	1.46426	1.10312	2.56738	0.267766	MultiCore	19.4059	6.97176	26.3777	2.06446	0.741677	2.80614	0.265851	MultiCore
9	2572501	2585200	12700	+	12700	12.3601	42.9512	55.3113	0.973234	3.38199	4.35522	0.0737795	ExtendedCore	20.2848	56.2712	76.5561	1.59723	4.43081	6.02804	0.113622	MultiCore	7.28321	31.2931	38.5763	0.573481	2.46403	3.03751	0.077874	MultiCore	16.3872	51.3179	67.7052	1.29033	4.04078	5.33112	0.111181	MultiCore
9	2585701	2632100	46400	+	46400	24.9261	185.298	210.224	0.537201	3.99349	4.53069	0.0427802	MultiCore	22.0672	105.074	127.141	0.475585	2.26452	2.7401	0.0486853	MultiCore	15.4305	139.677	155.108	0.332555	3.01029	3.34284	0.0491379	MultiCore	27.5277	144.538	172.066	0.593269	3.11505	3.70832	0.0616164	MultiCore
9	2632501	2650700	18200	+	18200	5.76803	12.8751	18.6431	0.316925	0.707422	1.02435	0.0357692	NA	4.4983	7.46888	11.9672	0.24716	0.410378	0.657538	0.0281319	NA	2.65405	9.87554	12.5296	0.145827	0.542612	0.688439	0.0334615	NA	5.17492	16.3872	21.5622	0.284336	0.900398	1.18473	0.0442308	ExtendedCore
9	2772601	2787500	14900	+	14900	4.53203	3.29602	7.82804	0.304163	0.221209	0.525372	0.0354362	NA	5.85628	2.88571	8.74199	0.393039	0.193671	0.586711	0.0601342	ExtendedCore	3.57988	1.54305	5.12294	0.240261	0.103561	0.343821	0.0492617	ExtendedCore	5.10304	2.15622	7.25926	0.342486	0.144712	0.487199	0.0512752	ExtendedCore
9	2824201	2852500	28300	+	28300	12.3601	19.9821	32.3422	0.436752	0.706082	1.14283	0.0541696	ExtendedCore	31.8276	27.7537	59.5813	1.12465	0.980696	2.10535	0.129223	MultiCore	15.986	24.3803	40.3663	0.564878	0.861493	1.42637	0.103251	ExtendedCore	18.0403	22.5684	40.6087	0.637468	0.79747	1.43494	0.114276	ExtendedCore
9	2917501	2938400	20900	+	20900	24.8231	50.3673	75.1904	1.18771	2.40992	3.59763	0.0908134	MultiCore	30.215	46.8503	77.0653	1.4457	2.24164	3.68733	0.0999043	MultiCore	12.7148	30.4907	43.2055	0.608362	1.45889	2.06725	0.0850718	ExtendedCore	15.2373	45.1368	60.374	0.729055	2.15965	2.88871	0.100574	ExtendedCore
9	2944601	2964100	19500	+	19500	27.6042	40.1702	67.7744	1.4156	2.06001	3.47561	0.0861538	MultiCore	39.3814	66.4561	105.837	2.01956	3.408	5.42756	0.11241	MultiCore	15.3071	68.4499	83.757	0.784979	3.51025	4.29523	0.0742564	MultiCore	31.912	23.2871	55.1991	1.63651	1.19421	2.83072	0.0961026	MultiCore
9	2964201	2974900	10700	+	10700	10.6091	13.2871	23.8961	0.991501	1.24178	2.23328	0.0990654	ExtendedCore	10.9487	13.2403	24.189	1.02324	1.23741	2.26065	0.124766	MultiCore	6.04877	7.83871	13.8875	0.565306	0.73259	1.2979	0.109252	ExtendedCore	11.8592	13.081	24.9402	1.10833	1.22253	2.33086	0.138505	MultiCore
9	2976201	2988600	12400	+	12400	4.73803	29.6642	34.4022	0.382099	2.39227	2.77437	0.0343548	NA	13.9193	11.4579	25.3772	1.12252	0.924028	2.04655	0.0789516	ExtendedCore	4.38227	14.7516	19.1339	0.353409	1.18964	1.54305	0.0622581	ExtendedCore	9.19985	20.6278	29.8276	0.741924	1.66353	2.40546	0.0678226	ExtendedCore
9	3016801	3032300	15500	+	15500	13.1841	131.326	144.51	0.850585	8.47263	9.32321	0.07	ExtendedCore	15.1075	124.17	139.278	0.974678	8.01098	8.98566	0.0832258	ExtendedCore	9.13488	87.2751	96.41	0.589347	5.63065	6.22	0.0703871	ExtendedCore	11.2123	109.967	121.179	0.723375	7.09464	7.81802	0.0774839	ExtendedCore
9	3321326	3345700	24375	+	24375	8.24005	50.8823	59.1223	0.338053	2.08748	2.42553	0.0235077	ExtendedCore	7.29914	84.7888	92.0879	0.299452	3.47852	3.77797	0.0258051	ExtendedCore	7.15977	52.4638	59.6236	0.293734	2.15236	2.4461	0.0283897	ExtendedCore	7.11551	43.2681	50.3836	0.291918	1.7751	2.06702	0.0296205	ExtendedCore
9	4482601	4500500	17900	+	17900	7.82804	20.8061	28.6342	0.437321	1.16235	1.59967	0.022514	ExtendedCore	9.76047	17.5689	27.3293	0.545278	0.9815	1.52678	0.032905	ExtendedCore	8.51766	11.7889	20.3066	0.475847	0.6586	1.13445	0.0309497	ExtendedCore	6.82802	12.0029	18.8309	0.381453	0.670555	1.05201	0.0246927	ExtendedCore
9	4913801	4945300	31500	+	31500	538.075	172.835	710.91	17.0817	5.48682	22.5686	0.276	MultiCore	526.726	189.014	715.74	16.7215	6.00043	22.7219	0.292476	MultiCore	407.119	146.714	553.833	12.9244	4.65757	17.582	0.317905	MultiCore	575.997	205.2	781.197	18.2856	6.51428	24.7999	0.318349	MultiCore
9	5665901	5703500	37600	+	37600	337.636	19.8791	357.515	8.97968	0.5287	9.50838	0.213085	MultiCore	420.294	26.5655	446.86	11.178	0.706528	11.8846	0.246011	MultiCore	348.113	22.7138	370.827	9.25832	0.604089	9.86241	0.239229	MultiCore	291.089	22.4246	313.514	7.74173	0.5964	8.33813	0.219096	MultiCore
9	5704056	5704965	910	+	910	17.4071	0	17.4071	19.1287	0	19.1287	0.693407	SingleCore	22.3218	0.0848737	22.4067	24.5294	0.0932678	24.6227	0.828571	SingleCore	3.57988	0.0617222	3.64161	3.93394	0.0678265	4.00177	0.552747	SingleCore	3.44994	0.143748	3.59369	3.79115	0.157964	3.94911	0.381319	SingleCore
9	5708801	5733000	24200	+	24200	71.4824	177.676	249.158	2.95382	7.34198	10.2958	0.140372	MultiCore	138.938	160.92	299.859	5.74125	6.64961	12.3909	0.221694	MultiCore	113.692	153.441	267.133	4.69803	6.34055	11.0386	0.206612	MultiCore	102.636	160.854	263.49	4.24115	6.64685	10.888	0.201983	MultiCore
9	9144801	9173500	28700	+	28700	259.355	159.754	419.109	9.03678	5.56634	14.6031	0.15	MultiCore	209.468	189.014	398.482	7.29854	6.58584	13.8844	0.162369	MultiCore	248.185	195.844	444.029	8.64755	6.82385	15.4714	0.173763	MultiCore	171.994	154.313	326.307	5.99283	5.37676	11.3696	0.148502	MultiCore
9	9194301	9214400	20100	+	20100	198.482	272.54	471.022	9.87473	13.5592	23.4339	0.223234	MultiCore	172.124	332.959	505.083	8.56337	16.5651	25.1285	0.248408	MultiCore	211.337	335.09	546.426	10.5143	16.6711	27.1854	0.277214	MultiCore	82.5112	195.497	278.008	4.10503	9.72621	13.8312	0.205025	MultiCore
9	10823001	10827100	4100	+	4100	11.0211	3.29602	14.3171	2.68806	0.803907	3.49197	0.112439	ExtendedCore	6.4504	1.35798	7.80838	1.57327	0.331214	1.90448	0.136829	ExtendedCore	19.6894	4.38227	24.0716	4.80228	1.06885	5.87113	0.162439	ExtendedCore	6.18115	4.24056	10.4217	1.5076	1.03428	2.54188	0.117805	ExtendedCore
9	11464701	11485600	20900	+	20900	20.9091	30.7972	51.7063	1.00044	1.47355	2.47399	0.0793301	MultiCore	15.1924	24.0193	39.2116	0.726909	1.14925	1.87615	0.0609569	MultiCore	11.6655	30.6142	42.2797	0.558157	1.46479	2.02295	0.0507177	ExtendedCore	18.3278	36.8713	55.1991	0.87693	1.76418	2.64111	0.0725359	MultiCore
9	11533301	11649100	115800	+	115800	75.3964	523.655	599.051	0.651092	4.52206	5.17316	0.0259585	MultiCore	90.3056	581.3	671.605	0.779841	5.01986	5.7997	0.0374698	MultiCore	24.5654	327.621	352.187	0.212137	2.8292	3.04134	0.0238169	ExtendedCore	106.373	670.655	777.028	0.918595	5.79149	6.71009	0.0396287	MultiCore
9	11649201	11705900	56700	+	56700	15.8621	295.612	311.474	0.279755	5.21361	5.49336	0.0199295	NA	23.7646	314.542	338.306	0.419129	5.54748	5.9666	0.0212698	MultiCore	20.6152	250.407	271.022	0.363584	4.41635	4.77993	0.0262787	ExtendedCore	23.6465	352.541	376.188	0.417046	6.21766	6.6347	0.0256437	MultiCore
9	11764401	11825300	60900	+	60900	31.6212	241.742	273.364	0.519231	3.9695	4.48873	0.0407225	ExtendedCore	33.9495	265.57	299.519	0.557463	4.36075	4.91821	0.0532677	MultiCore	30.6142	146.528	177.143	0.502696	2.40605	2.90875	0.0572906	MultiCore	44.418	292.023	336.441	0.72936	4.79513	5.52449	0.0627258	ExtendedCore
9	11934301	11978600	44300	+	44300	11.2271	187.358	198.585	0.253433	4.2293	4.48273	0.028149	ExtendedCore	15.9563	143.776	159.732	0.360186	3.24551	3.60569	0.0321445	ExtendedCore	25.3678	94.7435	120.111	0.572637	2.13868	2.71132	0.051219	ExtendedCore	9.77484	114.998	124.773	0.220651	2.5959	2.81655	0.0244695	ExtendedCore
9	11978801	12037600	58800	+	58800	550.435	909.598	1460.03	9.36114	15.4694	24.8305	0.164626	MultiCore	469.521	808.337	1277.86	7.98505	13.7472	21.7323	0.167517	MultiCore	479.581	763.565	1243.15	8.15614	12.9858	21.1419	0.190629	MultiCore	488.814	763.516	1252.33	8.31316	12.985	21.2981	0.178861	MultiCore
9	14758501	14767400	8900	+	8900	16.1711	29.8702	46.0413	1.81698	3.3562	5.17318	0.0988764	MultiCore	34.0343	52.6217	86.656	3.82408	5.91255	9.73663	0.15382	MultiCore	18.0229	31.3549	49.3777	2.02504	3.52302	5.54806	0.125056	MultiCore	17.6091	39.1712	56.7803	1.97855	4.40126	6.37981	0.108202	ExtendedCore
9	15011101	15023800	12700	+	12700	25.0291	47.3803	72.4094	1.9708	3.73073	5.70153	0.11063	ExtendedCore	13.0705	40.315	53.3855	1.02918	3.17441	4.20359	0.0990551	ExtendedCore	17.2205	55.2413	72.4618	1.35594	4.34971	5.70565	0.111654	MultiCore	19.4778	58.0741	77.5519	1.53369	4.57276	6.10645	0.120709	ExtendedCore
9	15255001	15264500	9500	+	9500	23.9991	62.4184	86.4175	2.52622	6.57035	9.09658	0.209579	MultiCore	21.473	40.4847	61.9578	2.26032	4.26155	6.52187	0.215895	MultiCore	18.4549	47.6495	66.1044	1.94262	5.01574	6.95836	0.258526	MultiCore	13.9435	43.3399	57.2835	1.46774	4.5621	6.02984	0.202842	MultiCore
9	15827201	15835400	8200	+	8200	30.0762	27.3982	57.4743	3.66783	3.34124	7.00906	0.24	MultiCore	30.215	30.894	61.109	3.68476	3.76756	7.45232	0.256951	MultiCore	19.5659	26.5405	46.1064	2.38609	3.23665	5.62274	0.246341	MultiCore	20.3403	29.037	49.3773	2.48052	3.5411	6.02163	0.209268	MultiCore
9	16884806	16885890	1085	+	1085	41.9212	0	41.9212	38.6371	0	38.6371	0.102304	SingleCore	62.5519	0	62.5519	57.6515	0	57.6515	0.133641	SingleCore	34.1941	0	34.1941	31.5153	0	31.5153	0.157604	SingleCore	66.3396	0	66.3396	61.1425	0	61.1425	0.164977	SingleCore
9	17868971	17870650	1680	+	1680	31.4152	0	31.4152	18.6995	0	18.6995	0.458333	SingleCore	12.8159	0	12.8159	7.62853	0	7.62853	0.420833	SingleCore	19.9363	0	19.9363	11.8668	0	11.8668	0.468452	SingleCore	27.5277	0	27.5277	16.3855	0	16.3855	0.4625	SingleCore
9	20804901	20814115	9215	+	9215	29.8702	6.28304	36.1532	3.24147	0.681827	3.9233	0.138795	ExtendedCore	33.1007	9.76047	42.8612	3.59205	1.05919	4.65124	0.145415	ExtendedCore	33.33	9.32005	42.65	3.61692	1.0114	4.62832	0.154314	ExtendedCore	54.2648	6.82802	61.0928	5.88874	0.740967	6.62971	0.166034	ExtendedCore
9	22911901	22926155	14255	+	14255	143.274	11.5361	154.81	10.0508	0.809264	10.86	0.379797	MultiCore	88.3535	11.8823	100.236	6.19807	0.833554	7.03162	0.327464	MultiCore	123.506	13.0234	136.529	8.66405	0.9136	9.57765	0.402525	MultiCore	184.572	15.3091	199.881	12.9479	1.07395	14.0218	0.411364	MultiCore
9	24558801	24585500	26700	+	26700	51.5003	4.73803	56.2383	1.92885	0.177454	2.1063	0.146404	MultiCore	66.2863	7.80838	74.0947	2.48263	0.292449	2.77508	0.164045	MultiCore	36.1075	4.87605	40.9835	1.35234	0.182624	1.53496	0.141498	MultiCore	53.7616	8.84048	62.6021	2.01354	0.331104	2.34465	0.157341	ExtendedCore
9	24678501	24690700	12200	+	12200	26.7802	16.4801	43.2602	2.19509	1.35083	3.54592	0.20377	MultiCore	25.1226	10.779	35.9016	2.05923	0.883521	2.94275	0.211475	MultiCore	46.9706	18.2698	65.2403	3.85005	1.49752	5.34757	0.331393	MultiCore	24.509	9.91859	34.4276	2.00893	0.812999	2.82193	0.215902	MultiCore
9	25347601	25350400	2800	+	2800	4.73803	0.618003	5.35603	1.69215	0.220716	1.91287	0.212143	MultiCore	0.594116	0.848737	1.44285	0.212184	0.30312	0.515304	0.0560714	NA	2.28372	1.23444	3.51816	0.815614	0.440873	1.25649	0.180357	ExtendedCore	8.19362	1.72497	9.91859	2.92629	0.616062	3.54235	0.368214	MultiCore
9	25350431	25352180	1750	+	1750	12.3601	0.103001	12.4631	7.0629	0.0588575	7.12175	0.514857	SingleCore	2.63108	0	2.63108	1.50348	0	1.50348	0.248571	ExtendedCore	6.23394	0	6.23394	3.56225	0	3.56225	0.468	SingleCore	16.6747	0	16.6747	9.52842	0	9.52842	0.584571	SingleCore
9	25353301	25359500	6200	+	6200	17.4071	0.721004	18.1281	2.8076	0.116291	2.92389	0.201129	MultiCore	17.9083	0.678989	18.5873	2.88844	0.109514	2.99796	0.239677	MultiCore	4.93777	0.432055	5.36983	0.796415	0.0696863	0.866101	0.178226	ExtendedCore	2.87495	0.359369	3.23432	0.463702	0.0579628	0.521665	0.0925806	ExtendedCore
9	25603301	25610000	6700	+	6700	22.1451	2.78102	24.9261	3.30524	0.415077	3.72032	0.284925	MultiCore	26.0562	2.03697	28.0932	3.88899	0.304025	4.19301	0.335075	MultiCore	13.8875	2.16028	16.0478	2.07276	0.322429	2.39519	0.243731	MultiCore	6.54052	2.51558	9.0561	0.976197	0.37546	1.35166	0.148806	MultiCore
9	25610401	25619200	8800	+	8800	42.2302	3.50202	45.7323	4.79889	0.397957	5.19685	0.300909	MultiCore	52.1973	4.07394	56.2712	5.93151	0.462947	6.39446	0.357045	ExtendedCore	44.2548	3.82677	48.0816	5.02895	0.434861	5.46381	0.373068	ExtendedCore	21.634	2.29996	23.934	2.45841	0.261359	2.71977	0.234091	MultiCore
9	26377001	26384500	7500	+	7500	39.4492	36.6682	76.1174	5.2599	4.88909	10.149	0.349733	MultiCore	61.109	32.6764	93.7854	8.14787	4.35685	12.5047	0.434267	MultiCore	25.9233	31.6635	57.5868	3.45644	4.2218	7.67824	0.224133	MultiCore	56.5647	33.1338	89.6986	7.54196	4.41785	11.9598	0.4136	MultiCore
9	31380401	31398100	17700	+	17700	30.7972	3.29602	34.0932	1.73995	0.186216	1.92617	0.0658192	ExtendedCore	7.97813	1.86722	9.84535	0.450742	0.105493	0.556234	0.0548023	ExtendedCore	24.0099	3.51816	27.5281	1.35649	0.198766	1.55526	0.0975141	MultiCore	11.7873	2.44371	14.231	0.66595	0.138063	0.804013	0.0627119	ExtendedCore
9	31761901	31779000	17100	+	17100	34.9172	15.0381	49.9553	2.04194	0.87942	2.92136	0.104035	ExtendedCore	17.3991	18.5025	35.9016	1.01749	1.08202	2.09951	0.0899415	ExtendedCore	10.7397	17.2822	28.0219	0.62805	1.01066	1.63871	0.0866082	ExtendedCore	13.5842	16.3154	29.8995	0.794395	0.954115	1.74851	0.0904678	ExtendedCore
9	32418301	32421300	3000	+	3000	19.8791	9.99106	29.8702	6.62637	3.33035	9.95672	0.198667	ExtendedCore	11.2882	6.78989	18.0781	3.76273	2.2633	6.02603	0.231	ExtendedCore	21.0473	8.76455	29.8118	7.01575	2.92152	9.93727	0.233667	ExtendedCore	23.4309	6.97176	30.4026	7.81029	2.32392	10.1342	0.255	ExtendedCore
9	32456401	32471300	14900	+	14900	4.22302	2.78102	7.00404	0.283424	0.186645	0.47007	0.0353691	ExtendedCore	2.37646	2.80083	5.17729	0.159494	0.187975	0.347469	0.0287919	ExtendedCore	3.08611	2.53061	5.61672	0.207121	0.169839	0.376961	0.0438255	ExtendedCore	3.44994	2.37184	5.82178	0.23154	0.159184	0.390724	0.0395973	ExtendedCore
9	33921001	33947400	26400	+	26400	10.6091	19.0551	29.6642	0.401858	0.721784	1.12364	0.0446212	ExtendedCore	15.3621	27.6688	43.031	0.581899	1.04806	1.62996	0.0845076	NA	8.6411	21.4176	30.0587	0.327314	0.811272	1.13859	0.067803	NA	6.61239	16.8904	23.5027	0.250469	0.639786	0.890256	0.0439394	ExtendedCore
9	33974501	33996060	21560	+	21560	64.9934	15.2441	80.2375	3.01453	0.707054	3.72159	0.130102	MultiCore	25.6319	15.5319	41.1637	1.18886	0.720403	1.90926	0.117718	MultiCore	24.5654	18.1463	42.7117	1.1394	0.841666	1.98106	0.0969852	ExtendedCore	30.2589	18.8309	49.0898	1.40347	0.873421	2.27689	0.102087	MultiCore
9	34904701	34927305	22605	+	22605	11.1241	34.0932	45.2173	0.492106	1.50821	2.00032	0.0586154	ExtendedCore	10.1	46.5956	56.6956	0.446802	2.0613	2.5081	0.0586154	ExtendedCore	11.9741	32.4659	44.44	0.52971	1.43622	1.96593	0.0750719	ExtendedCore	9.70297	46.3586	56.0616	0.42924	2.05081	2.48005	0.0623756	ExtendedCore
9	34927701	34933300	5600	+	5600	9.47605	3.19302	12.6691	1.69215	0.570182	2.26233	0.1475	ExtendedCore	8.063	2.37646	10.4395	1.43982	0.424368	1.86419	0.167679	ExtendedCore	1.48133	2.96266	4.444	0.264524	0.529047	0.793571	0.0705357	NA	4.81555	3.88119	8.69674	0.859919	0.693069	1.55299	0.132679	ExtendedCore
9	34934801	34951000	16200	+	16200	30.4882	24.2051	54.6933	1.88199	1.49414	3.37613	0.0924691	ExtendedCore	34.3738	25.8016	60.1754	2.12184	1.59269	3.71453	0.0992593	ExtendedCore	8.02388	18.0229	26.0467	0.495301	1.11252	1.60782	0.0704321	ExtendedCore	16.8904	24.2934	41.1837	1.04261	1.49959	2.5422	0.0870988	ExtendedCore
9	34972301	34982300	10000	+	10000	12.6691	14.7291	27.3982	1.26691	1.47291	2.73982	0.0799	ExtendedCore	22.9159	25.0377	47.9536	2.29159	2.50377	4.79536	0.1305	ExtendedCore	7.96216	18.7635	26.7257	0.796216	1.87635	2.67257	0.106	ExtendedCore	15.8122	15.5248	31.337	1.58122	1.55248	3.1337	0.1155	ExtendedCore
9	35003301	35008200	4900	+	4900	30.2822	0.721004	31.0032	6.18003	0.147144	6.32718	0.316939	ExtendedCore	21.8974	1.01848	22.9159	4.46886	0.207854	4.67671	0.314082	ExtendedCore	6.72771	1.72822	8.45594	1.373	0.352698	1.7257	0.223265	ExtendedCore	22.1371	0.574991	22.7121	4.51778	0.117345	4.63513	0.303878	ExtendedCore
9	35095901	35151500	55600	+	55600	36.6682	154.295	190.963	0.6595	2.77509	3.43459	0.0586691	MultiCore	78.8476	195.379	274.227	1.41812	3.51401	4.93214	0.097482	MultiCore	35.1199	138.196	173.316	0.631653	2.48554	3.11719	0.0791007	ExtendedCore	42.6931	134.26	176.953	0.767861	2.41475	3.18262	0.0730396	MultiCore
9	35865301	35892300	27000	+	27000	36.1532	29.1492	65.3024	1.33901	1.0796	2.41861	0.096037	MultiCore	58.9023	28.3478	87.2501	2.18157	1.04992	3.23149	0.16063	MultiCore	26.2319	29.8118	56.0437	0.971552	1.10414	2.07569	0.126037	MultiCore	43.1243	36.44	79.5643	1.5972	1.34963	2.94683	0.12537	MultiCore
10	266101	301900	35800	+	35800	17.4071	72.2034	89.6105	0.486232	2.01685	2.50309	0.0403352	ExtendedCore	23.51	100.575	124.085	0.656704	2.80937	3.46607	0.0489385	ExtendedCore	19.5659	87.3986	106.964	0.546534	2.4413	2.98784	0.0508939	ExtendedCore	31.2651	101.342	132.607	0.873327	2.83079	3.70411	0.07	MultiCore
10	935701	960100	24400	+	24400	189.212	154.295	343.507	7.75459	6.32356	14.0782	0.133934	MultiCore	195.719	134.016	329.734	8.02126	5.49244	13.5137	0.135779	MultiCore	179.241	120.296	299.538	7.34595	4.93018	12.2761	0.135246	ExtendedCore	271.396	161.357	432.752	11.1228	6.61298	17.7358	0.14418	ExtendedCore
10	1181741	1183280	1540	+	1540	8.13705	0	8.13705	5.2838	0	5.2838	0.477273	SingleCore	8.063	0	8.063	5.23571	0	5.23571	0.555195	SingleCore	4.444	0	4.444	2.88571	0	2.88571	0.424026	SingleCore	3.44994	0	3.44994	2.24022	0	2.24022	0.376623	SingleCore
10	1184226	1185275	1050	+	1050	5.66503	0	5.66503	5.39527	0	5.39527	0.505714	SingleCore	5.09242	0	5.09242	4.84992	0	4.84992	0.548571	SingleCore	3.27127	0	3.27127	3.1155	0	3.1155	0.565714	SingleCore	2.44371	0	2.44371	2.32734	0	2.32734	0.49619	SingleCore
10	3750601	3766200	15600	+	15600	33.7842	28.1192	61.9033	2.16565	1.80251	3.96816	0.160641	MultiCore	30.1302	24.9529	55.083	1.93142	1.59954	3.53096	0.168718	MultiCore	18.5784	25.4295	44.0079	1.19092	1.6301	2.82102	0.134359	MultiCore	38.3806	36.0088	74.3894	2.4603	2.30826	4.76855	0.212372	MultiCore
10	3767506	3768135	630	+	630	6.69504	0	6.69504	10.627	0	10.627	0.711111	SingleCore	1.44285	0	1.44285	2.29024	0	2.29024	0.355556	SingleCore	1.60478	0	1.60478	2.54726	0	2.54726	0.52381	SingleCore	12.0748	0.0718738	12.1467	19.1664	0.114085	19.2804	0.74127	SingleCore
10	3864501	3887700	23200	+	23200	13.6991	17.5101	31.2092	0.590477	0.754746	1.34522	0.0353879	ExtendedCore	16.3806	17.3142	33.6948	0.706061	0.746303	1.45236	0.0467672	MultiCore	11.1717	17.097	28.2687	0.481539	0.736941	1.21848	0.0535776	MultiCore	13.5842	13.7279	27.3121	0.585524	0.59172	1.17724	0.0532328	MultiCore
10	4067601	4074600	7000	+	7000	36.8742	6.59204	43.4662	5.26774	0.94172	6.20946	0.410571	ExtendedCore	36.4108	10.6941	47.1049	5.20154	1.52773	6.72927	0.421286	ExtendedCore	29.0711	6.72771	35.7988	4.15302	0.961102	5.11412	0.434571	ExtendedCore	46.9336	10.9967	57.9303	6.7048	1.57096	8.27576	0.500714	ExtendedCore
10	4130401	4156000	25600	+	25600	40.2732	11.7421	52.0153	1.57317	0.458674	2.03185	0.156016	MultiCore	87.6745	11.7126	99.3871	3.42479	0.457522	3.88231	0.23832	MultiCore	53.8217	13.6406	67.4623	2.10241	0.532836	2.63525	0.219414	MultiCore	57.4272	14.4466	71.8738	2.24325	0.564322	2.80757	0.209766	MultiCore
10	4160201	4198000	37800	+	37800	263.681	77.0444	340.726	6.9757	2.03821	9.01391	0.192487	MultiCore	208.619	81.8182	290.438	5.51903	2.1645	7.68354	0.192407	MultiCore	193.808	59.9939	253.801	5.12718	1.58714	6.71433	0.213889	MultiCore	274.486	73.8144	348.301	7.26154	1.95276	9.2143	0.217381	MultiCore
10	5237001	5267900	30900	+	30900	241.536	25.3381	266.875	7.81671	0.820005	8.63672	0.172362	MultiCore	140.89	20.3697	161.26	4.55956	0.659213	5.21877	0.176181	MultiCore	441.252	69.8078	511.059	14.28	2.25915	16.5391	0.372654	MultiCore	157.116	24.2215	181.338	5.08467	0.783867	5.86853	0.146699	MultiCore
10	6519901	6521970	2070	+	2070	5.25303	0.206001	5.45903	2.5377	0.0995175	2.63721	0.26087	ExtendedCore	10.6092	0	10.6092	5.12522	0	5.12522	0.407729	ExtendedCore	5.92533	0	5.92533	2.86248	0	2.86248	0.31256	ExtendedCore	2.73121	0	2.73121	1.31942	0	1.31942	0.228986	ExtendedCore
10	6885501	6905600	20100	+	20100	64.5814	25.4411	90.0225	3.213	1.26573	4.47873	0.176866	MultiCore	35.1377	17.9932	53.1309	1.74814	0.895185	2.64333	0.142736	MultiCore	74.8073	26.6022	101.409	3.72175	1.32349	5.04525	0.20607	MultiCore	54.8397	28.3902	83.2299	2.72835	1.41245	4.14079	0.19398	MultiCore
10	6982201	6995500	13300	+	13300	73.5424	152.956	226.498	5.5295	11.5004	17.0299	0.107068	MultiCore	29.7907	72.1426	101.933	2.2399	5.42426	7.66416	0.103008	MultiCore	46.9706	105.36	152.33	3.53162	7.92178	11.4534	0.12391	ExtendedCore	52.8992	95.161	148.06	3.97738	7.15496	11.1323	0.130301	ExtendedCore
10	7146501	7259700	113200	+	113200	53.9723	254.102	308.075	0.476787	2.24472	2.72151	0.0353357	MultiCore	51.9427	275.415	327.358	0.458858	2.433	2.89185	0.0444611	MultiCore	48.2667	216.768	265.035	0.426384	1.91491	2.3413	0.0487102	MultiCore	49.593	273.839	323.432	0.4381	2.41908	2.85718	0.042871	MultiCore
10	9587701	9592100	4400	+	4400	15.6561	23.8961	39.5522	3.5582	5.43094	8.98914	0.293636	ExtendedCore	12.0521	21.1335	33.1856	2.73911	4.80308	7.54218	0.270909	ExtendedCore	15.8626	25.2444	41.107	3.60513	5.73735	9.34249	0.414545	ExtendedCore	16.8904	33.4932	50.3836	3.83872	7.61209	11.4508	0.318636	ExtendedCore
10	9951726	9952110	385	+	385	0.824005	0	0.824005	2.14027	0	2.14027	0.285714	SingleCore	2.20672	0	2.20672	5.73173	0	5.73173	0.475325	SingleCore	0.740666	0	0.740666	1.92381	0	1.92381	0.464935	SingleCore	1.50935	0	1.50935	3.92039	0	3.92039	0.441558	SingleCore
10	9952801	9959950	7150	+	7150	11.0211	3.19302	14.2141	1.54141	0.446576	1.98798	0.155245	MultiCore	22.831	1.69747	24.5285	3.19315	0.237409	3.43056	0.296364	MultiCore	24.3185	2.96266	27.2812	3.40119	0.414359	3.81555	0.315385	MultiCore	11.2842	1.43748	12.7217	1.57821	0.201046	1.77925	0.202517	MultiCore
10	11302601	11319900	17300	+	17300	59.9463	70.6584	130.605	3.46511	4.0843	7.54941	0.0864162	MultiCore	102.103	119.927	222.03	5.90191	6.93217	12.8341	0.112081	MultiCore	95.7311	114.495	210.226	5.53359	6.61818	12.1518	0.120925	MultiCore	99.1859	85.8892	185.075	5.73329	4.9647	10.698	0.099711	MultiCore
10	13757701	13761200	3500	+	3500	7.62204	0.309002	7.93104	2.17773	0.0882862	2.26601	0.122857	ExtendedCore	6.95964	0	6.95964	1.98847	0	1.98847	0.16	ExtendedCore	6.60427	0	6.60427	1.88693	0	1.88693	0.179429	ExtendedCore	6.97176	0.143748	7.11551	1.99193	0.0410708	2.033	0.153429	ExtendedCore
10	13892401	13921700	29300	+	29300	620.785	93.6275	714.412	21.1872	3.19548	24.3827	0.154437	MultiCore	447.709	88.0989	535.808	15.2802	3.00679	18.2869	0.166928	MultiCore	428.969	119.618	548.587	14.6406	4.08251	18.7231	0.179352	MultiCore	447.487	87.758	535.245	15.2726	2.99515	18.2677	0.164915	MultiCore
10	15011501	15022000	10500	+	10500	16.1711	55.3113	71.4824	1.5401	5.26774	6.80785	0.0931429	ExtendedCore	9.3361	66.1166	75.4527	0.889153	6.29682	7.18597	0.0715238	ExtendedCore	14.9985	54.6241	69.6226	1.42843	5.2023	6.63072	0.110381	ExtendedCore	10.0623	26.5933	36.6557	0.958318	2.5327	3.49102	0.0770476	ExtendedCore
10	15327601	15332200	4600	+	4600	21.2181	25.4411	46.6593	4.61263	5.53068	10.1433	0.19	ExtendedCore	15.7865	19.2663	35.0528	3.43185	4.18833	7.62018	0.158913	ExtendedCore	17.5908	20.3683	37.9591	3.82409	4.42789	8.25198	0.176304	ExtendedCore	30.762	24.5809	55.3429	6.68739	5.34366	12.0311	0.211522	ExtendedCore
10	15990901	16012800	21900	+	21900	79.0014	472.464	551.465	3.60737	21.5737	25.1811	0.115936	MultiCore	71.0393	293.069	364.108	3.2438	13.3821	16.6259	0.144977	MultiCore	61.2284	326.51	387.739	2.79582	14.9091	17.705	0.155388	MultiCore	79.78	298.851	378.631	3.64292	13.6462	17.2891	0.147306	MultiCore
10	17670701	17693300	22600	+	22600	13.3901	135.034	148.424	0.592481	5.97495	6.56743	0.0669027	ExtendedCore	12.3067	103.716	116.022	0.544544	4.58919	5.13373	0.0438496	ExtendedCore	16.4798	103.261	119.741	0.729195	4.56908	5.29827	0.101814	MultiCore	15.5966	222.521	238.118	0.690116	9.84608	10.5362	0.0969912	ExtendedCore
10	18721201	18732100	10900	+	10900	11.9481	24.6171	36.5652	1.09615	2.25845	3.35461	0.105505	ExtendedCore	14.9378	20.6243	35.5621	1.37044	1.89214	3.26258	0.131468	ExtendedCore	10.0607	26.4171	36.4778	0.923001	2.42359	3.34659	0.11367	ExtendedCore	11.9311	18.3997	30.3308	1.09459	1.68805	2.78264	0.123211	ExtendedCore
10	19003001	19009300	6300	+	6300	30.2822	31.9302	62.2124	4.80669	5.06828	9.87498	0.173333	MultiCore	9.76047	14.0042	23.7646	1.54928	2.22288	3.77216	0.132698	ExtendedCore	37.8357	19.0104	56.8461	6.00566	3.01753	9.02319	0.206349	ExtendedCore	39.7462	29.6839	69.4301	6.30893	4.71173	11.0207	0.152857	MultiCore
10	19892601	19896400	3800	+	3800	36.9772	0.206001	37.1832	9.73084	0.0542108	9.78506	0.167105	ExtendedCore	29.9604	0.169747	30.1302	7.88432	0.0446704	7.92899	0.177895	ExtendedCore	32.4659	0.246889	32.7127	8.54365	0.0649707	8.60862	0.217105	ExtendedCore	33.2057	0.431243	33.637	8.73835	0.113485	8.85183	0.192368	ExtendedCore
10	21704501	21713800	9300	+	9300	56.7533	1.13301	57.8863	6.10251	0.121829	6.22434	0.258387	ExtendedCore	24.5285	0.339495	24.868	2.63747	0.0365048	2.67398	0.207742	ExtendedCore	23.8248	2.65405	26.4788	2.5618	0.285382	2.84718	0.224516	ExtendedCore	158.41	4.3843	162.794	17.0333	0.471431	17.5048	0.37	ExtendedCore
10	22666301	22674190	7890	+	7890	12.1541	2.88402	15.0381	1.54044	0.365528	1.90597	0.0486692	ExtendedCore	36.8352	3.39495	40.2301	4.66859	0.430285	5.09887	0.12256	MultiCore	34.7496	2.83922	37.5888	4.40426	0.35985	4.76411	0.113815	MultiCore	6.10928	2.80308	8.91236	0.774306	0.35527	1.12958	0.0551331	ExtendedCore
10	23060401	23089000	28600	+	28600	84.6665	125.558	210.224	2.96037	4.39013	7.3505	0.0954545	MultiCore	86.5712	99.3022	185.873	3.02696	3.4721	6.49907	0.0845455	MultiCore	74.7455	86.6579	161.403	2.61348	3.03	5.64348	0.092972	MultiCore	87.3267	117.873	205.2	3.05338	4.12144	7.17482	0.111434	MultiCore
10	25367701	25372500	4800	+	4800	110.108	4.42903	114.537	22.9391	0.922714	23.8618	0.341875	ExtendedCore	86.5712	33.61	120.181	18.0357	7.00208	25.0377	0.319583	ExtendedCore	62.8949	6.66599	69.5609	13.1031	1.38875	14.4918	0.368958	ExtendedCore	120.748	4.02494	124.773	25.1558	0.838528	25.9944	0.416042	ExtendedCore
10	26124001	26129705	5705	+	5705	272.025	0.515003	272.54	47.6818	0.0902722	47.772	0.724803	ExtendedCore	77.5745	0.594116	78.1687	13.5976	0.104139	13.7018	0.517967	ExtendedCore	166.712	0.617222	167.329	29.222	0.10819	29.3302	0.663103	ExtendedCore	208.362	1.29373	209.656	36.5227	0.226771	36.7495	0.694128	ExtendedCore
10	26592301	26615155	22855	+	22855	720.592	69.7314	790.323	31.5289	3.05103	34.5799	0.370816	MultiCore	128.414	60.5998	189.014	5.61863	2.65149	8.27012	0.270182	MultiCore	183.685	98.2617	281.947	8.03698	4.29935	12.3363	0.363247	MultiCore	531.651	66.3396	597.99	23.2619	2.90263	26.1645	0.373398	MultiCore
10	26615436	26616660	1225	+	1225	83.4305	0	83.4305	68.1065	0	68.1065	0.937959	SingleCore	25.9713	0	25.9713	21.2011	0	21.2011	0.87102	SingleCore	2.65405	0	2.65405	2.16657	0	2.16657	0.391837	SingleCore	94.6579	0	94.6579	77.2717	0	77.2717	0.977959	SingleCore
10	26617221	26619215	1995	+	1995	78.1774	0.103001	78.2804	39.1867	0.0516294	39.2383	0.875188	SingleCore	19.6907	0	19.6907	9.87002	0	9.87002	0.714787	SingleCore	3.95022	0.0617222	4.01194	1.98006	0.0309384	2.011	0.408521	ExtendedCore	94.5141	0.503117	95.0172	47.3755	0.252189	47.6277	0.873183	SingleCore
10	26624116	26627900	3785	+	3785	17.4071	0	17.4071	4.59897	0	4.59897	0.387054	ExtendedCore	41.7578	0	41.7578	11.0325	0	11.0325	0.51255	ExtendedCore	24.442	0	24.442	6.45759	0	6.45759	0.498811	ExtendedCore	43.1243	0	43.1243	11.3935	0	11.3935	0.547952	ExtendedCore
10	26799501	26802755	3255	+	3255	150.896	0	150.896	46.3582	0	46.3582	0.86851	SingleCore	333.299	0	333.299	102.396	0	102.396	0.974194	SingleCore	85.7321	0.0617222	85.7938	26.3386	0.0189623	26.3575	0.819969	SingleCore	26.4496	0	26.4496	8.12583	0	8.12583	0.583717	SingleCore
10	27406001	27424705	18705	+	18705	46.8653	58.2983	105.164	2.50549	3.11672	5.62222	0.134723	MultiCore	60.4301	57.12	117.55	3.23069	3.05373	6.28442	0.143331	MultiCore	187.821	62.4628	250.283	10.0412	3.33936	13.3806	0.1861	ExtendedCore	58.4334	77.9831	136.417	3.12395	4.16911	7.29305	0.146699	MultiCore
10	27988401	27991400	3000	+	3000	11.4331	0.309002	11.7421	3.81102	0.103001	3.91402	0.234667	ExtendedCore	5.77141	0.0848737	5.85628	1.9238	0.0282912	1.95209	0.140333	ExtendedCore	6.78944	0.432055	7.22149	2.26315	0.144018	2.40716	0.231333	ExtendedCore	10.4217	0.431243	10.853	3.4739	0.143748	3.61765	0.213333	ExtendedCore
10	30734801	30751100	16300	+	16300	18.6431	13.6991	32.3422	1.14375	0.840434	1.98418	0.0621472	ExtendedCore	18.6722	14.2588	32.931	1.14553	0.874772	2.02031	0.0861963	ExtendedCore	15.4923	14.5664	30.0587	0.950445	0.893646	1.84409	0.083865	ExtendedCore	29.9714	32.487	62.4584	1.83874	1.99307	3.8318	0.0881595	ExtendedCore
10	31788901	31795700	6800	+	6800	6.28304	18.5401	24.8231	0.923976	2.72649	3.65046	0.0711765	NA	7.12939	20.8789	28.0083	1.04844	3.07043	4.11887	0.0739706	ExtendedCore	5.92533	22.4051	28.3305	0.871372	3.29487	4.16625	0.124559	ExtendedCore	10.4936	24.6527	35.1463	1.54317	3.6254	5.16858	0.107353	ExtendedCore
10	31796301	31803300	7000	+	7000	3.50202	2.67802	6.18003	0.500289	0.382574	0.882862	0.077	NA	7.7235	1.18823	8.91174	1.10336	0.169747	1.27311	0.130857	MultiCore	1.97511	4.25883	6.23394	0.282158	0.608404	0.890563	0.0785714	NA	3.52182	1.29373	4.81555	0.503117	0.184818	0.687935	0.0842857	NA
10	32111301	32130400	19100	+	19100	101.868	139.463	241.33	5.33338	7.30172	12.6351	0.22644	MultiCore	74.3493	110.59	184.94	3.89264	5.79007	9.68271	0.160733	MultiCore	65.4872	135.974	201.461	3.42865	7.11905	10.5477	0.247749	MultiCore	124.414	133.901	258.315	6.5138	7.01052	13.5243	0.265497	MultiCore
10	32408101	32415400	7300	+	7300	5.45903	28.6342	34.0932	0.747812	3.92249	4.6703	0.0943836	ExtendedCore	9.3361	8.40249	17.7386	1.27892	1.15103	2.42995	0.150548	ExtendedCore	4.87605	10.3693	15.2454	0.667952	1.42046	2.08841	0.12726	ExtendedCore	11.2842	16.2435	27.5277	1.54578	2.22514	3.77092	0.163151	ExtendedCore
10	32682701	32685600	2900	+	2900	22.3511	9.37305	31.7242	7.70728	3.23209	10.9394	0.0565517	ExtendedCore	33.0159	14.5134	47.5293	11.3848	5.00462	16.3894	0.14	ExtendedCore	75.5479	34.873	110.421	26.051	12.0252	38.0762	0.136552	ExtendedCore	93.7235	54.4085	148.132	32.3184	18.7616	51.08	0.0975862	ExtendedCore
10	33223501	33228600	5100	+	5100	6.28304	5.87103	12.1541	1.23197	1.15118	2.38315	0.127647	ExtendedCore	3.81932	5.43192	9.25123	0.748885	1.06508	1.81397	0.116078	ExtendedCore	6.23394	4.62916	10.8631	1.22234	0.907679	2.13002	0.138039	ExtendedCore	5.74991	3.73744	9.48735	1.12743	0.732831	1.86026	0.134902	ExtendedCore
10	33581401	33633700	52300	+	52300	44.8053	145.746	190.551	0.856697	2.78673	3.64342	0.0855258	MultiCore	97.3501	248.086	345.436	1.86138	4.74351	6.60489	0.129618	MultiCore	83.5101	197.017	280.527	1.59675	3.76706	5.36381	0.137954	MultiCore	57.2116	197.509	254.721	1.09391	3.77647	4.87038	0.103805	MultiCore
11	292701	331730	39030	+	39030	42.5392	178.706	221.245	1.08991	4.57868	5.66859	0.0880605	MultiCore	47.4444	213.118	260.562	1.21559	5.46036	6.67595	0.125621	MultiCore	48.2667	197.387	245.654	1.23666	5.05733	6.29398	0.130822	MultiCore	64.6865	227.768	292.455	1.65735	5.83572	7.49307	0.153523	MultiCore
11	404801	414700	9900	+	9900	16.5831	28.1192	44.7023	1.67506	2.84032	4.51538	0.124848	ExtendedCore	19.0966	28.6024	47.699	1.92895	2.88913	4.81808	0.143131	MultiCore	15.6157	24.1334	39.7491	1.57734	2.43771	4.01506	0.142323	MultiCore	25.1558	41.615	66.7708	2.54099	4.20353	6.74453	0.157879	MultiCore
11	434561	435785	1225	+	1225	12.1541	0	12.1541	9.92169	0	9.92169	0.670204	SingleCore	8.40249	0	8.40249	6.85918	0	6.85918	0.691429	SingleCore	4.62916	0	4.62916	3.77891	0	3.77891	0.506122	SingleCore	5.39054	0	5.39054	4.40044	0	4.40044	0.470204	SingleCore
11	512701	516500	3800	+	3800	5.35603	0.309002	5.66503	1.40948	0.0813162	1.4908	0.154737	MultiCore	4.8378	0.339495	5.17729	1.27311	0.0893407	1.36245	0.178947	MultiCore	2.46889	0.370333	2.83922	0.649707	0.097456	0.747163	0.133421	ExtendedCore	2.58746	0.143748	2.73121	0.68091	0.0378283	0.718738	0.106316	ExtendedCore
11	516601	526100	9500	+	9500	24.6171	11.9481	36.5652	2.59128	1.25769	3.84897	0.239895	MultiCore	30.215	16.8899	47.1049	3.18053	1.77788	4.95841	0.250316	MultiCore	11.8507	12.1593	24.0099	1.24744	1.27992	2.52736	0.210947	MultiCore	20.7715	19.1184	39.89	2.18648	2.01247	4.19895	0.232842	ExtendedCore
11	529501	540900	11400	+	11400	94.9665	30.7972	125.764	8.3304	2.70151	11.0319	0.328684	MultiCore	83.4308	31.6579	115.089	7.31849	2.77701	10.0955	0.305789	MultiCore	37.2802	17.8994	55.1796	3.27019	1.57012	4.84032	0.244298	MultiCore	100.911	32.2714	133.182	8.85183	2.83082	11.6827	0.313509	MultiCore
11	1617401	1642000	24600	+	24600	265.432	587	852.433	10.7899	23.8618	34.6517	0.0958943	MultiCore	198.435	395.342	593.776	8.06645	16.0708	24.1372	0.109959	MultiCore	210.102	415.39	625.492	8.54074	16.8858	25.4265	0.142886	MultiCore	61.9553	144.826	206.781	2.51851	5.88723	8.40573	0.105203	MultiCore
11	1692401	1710400	18000	+	18000	21.8361	25.1321	46.9683	1.21312	1.39623	2.60935	0.0767222	ExtendedCore	30.894	19.6907	50.5847	1.71633	1.09393	2.81026	0.123889	MultiCore	22.7755	20.9855	43.761	1.2653	1.16586	2.43117	0.1385	ExtendedCore	11.0686	17.1778	28.2464	0.614921	0.954325	1.56925	0.0621667	ExtendedCore
11	2616201	2676100	59900	+	59900	101.868	246.789	348.657	1.70063	4.12002	5.82065	0.0371953	ExtendedCore	93.0216	335.76	428.782	1.55295	5.60535	7.15829	0.0418531	ExtendedCore	70.3015	246.642	316.943	1.17365	4.11756	5.29121	0.0469783	ExtendedCore	42.9806	201.678	244.659	0.717539	3.36691	4.08445	0.0416694	ExtendedCore
11	2677201	2714700	37500	+	37500	258.016	96.9235	354.94	6.88044	2.58463	9.46507	0.128533	MultiCore	208.874	104.989	313.863	5.56998	2.7997	8.36968	0.142453	MultiCore	157.145	102.706	259.85	4.19052	2.73882	6.92934	0.147653	MultiCore	125.204	84.9549	210.159	3.33878	2.26546	5.60424	0.13528	MultiCore
11	2746626	2747535	910	+	910	5.97403	0	5.97403	6.56487	0	6.56487	0.369231	SingleCore	4.92267	0.254621	5.17729	5.40953	0.279803	5.68933	0.369231	SingleCore	3.27127	0.185166	3.45644	3.59481	0.20348	3.79829	0.374725	SingleCore	3.3062	0	3.3062	3.63318	0	3.63318	0.38022	SingleCore
11	2960021	2960825	805	+	805	5.35603	0	5.35603	6.65345	0	6.65345	0.454658	SingleCore	4.07394	0	4.07394	5.06079	0	5.06079	0.387578	SingleCore	1.85166	0	1.85166	2.3002	0	2.3002	0.337888	SingleCore	2.65933	0	2.65933	3.30352	0	3.30352	0.357764	SingleCore
11	2961601	2971100	9500	+	9500	24.9261	3.50202	28.4282	2.6238	0.368634	2.99244	0.190526	MultiCore	19.5209	4.07394	23.5949	2.05484	0.428835	2.48367	0.166211	MultiCore	21.6028	5.18466	26.7874	2.27397	0.545754	2.81973	0.186	ExtendedCore	19.1903	5.39054	24.5809	2.02003	0.567425	2.58746	0.172632	ExtendedCore
11	2973916	2983500	9585	+	9585	101.044	6.59204	107.636	10.5418	0.687745	11.2296	0.469275	MultiCore	65.7771	6.36553	72.1426	6.8625	0.664113	7.52662	0.455295	MultiCore	56.5992	5.74016	62.3394	5.90498	0.598869	6.50385	0.464163	MultiCore	45.7118	5.53429	51.2461	4.76909	0.57739	5.34648	0.391862	MultiCore
11	2983576	2985570	1995	+	1995	171.496	0.618003	172.114	85.9629	0.309776	86.2727	0.961404	SingleCore	173.312	0.763863	174.076	86.8732	0.382889	87.2561	0.974436	SingleCore	10.1224	0	10.1224	5.0739	0	5.0739	0.569424	SingleCore	88.333	0	88.333	44.2772	0	44.2772	0.953383	SingleCore
11	2985746	2989400	3655	+	3655	188.594	0	188.594	51.5989	0	51.5989	0.636936	ExtendedCore	132.912	0	132.912	36.3645	0	36.3645	0.643228	MultiCore	11.7272	0	11.7272	3.20854	0	3.20854	0.401642	ExtendedCore	102.061	0.143748	102.205	27.9236	0.0393291	27.963	0.62052	ExtendedCore
11	3633901	3657400	23500	+	23500	39.2432	111.035	150.278	1.66992	4.72488	6.3948	0.0744681	MultiCore	51.8578	182.903	234.761	2.20672	7.7831	9.98981	0.101489	MultiCore	35.4902	158.132	193.622	1.51022	6.72903	8.23925	0.07	MultiCore	32.6307	113.992	146.623	1.38854	4.85072	6.23926	0.0625532	ExtendedCore
11	3658001	3732000	74000	+	74000	37.1832	174.895	212.078	0.502476	2.36345	2.86592	0.0556486	MultiCore	38.8721	178.065	216.937	0.525299	2.40628	2.93158	0.0640676	MultiCore	7.5301	145.726	153.256	0.101758	1.96927	2.07103	0.0141622	NA	11.4998	166.532	178.032	0.155403	2.25043	2.40583	0.0153243	ExtendedCore
11	3882201	3898200	16000	+	16000	12.1541	6.48904	18.6431	0.759629	0.405565	1.16519	0.0755	ExtendedCore	9.6756	9.76047	19.4361	0.604725	0.61003	1.21475	0.0745	ExtendedCore	14.2578	7.34494	21.6028	0.891114	0.459059	1.35017	0.109812	MultiCore	14.806	11.5717	26.3777	0.925376	0.723231	1.64861	0.110312	ExtendedCore
11	3905201	3907200	2000	+	2000	10.0941	1.85401	11.9481	5.04703	0.927005	5.97403	0.3315	ExtendedCore	3.05545	0.594116	3.64957	1.52773	0.297058	1.82478	0.175	ExtendedCore	3.70333	0.740666	4.444	1.85166	0.370333	2.222	0.25	ExtendedCore	3.44994	0.862486	4.31243	1.72497	0.431243	2.15622	0.2465	ExtendedCore
11	4092401	4104700	12300	+	12300	7.21004	4.22302	11.4331	0.586182	0.343335	0.929517	0.0855285	ExtendedCore	7.12939	2.63108	9.76047	0.579625	0.213909	0.793534	0.0752846	ExtendedCore	5.67844	4.444	10.1224	0.461662	0.3613	0.822962	0.0882114	ExtendedCore	5.46241	4.88742	10.3498	0.444099	0.397351	0.84145	0.0587805	ExtendedCore
11	4864901	4877000	12100	+	12100	50.9853	255.235	306.221	4.21366	21.0938	25.3075	0.0649587	ExtendedCore	37.3444	170.341	207.686	3.08632	14.0778	17.1641	0.0512397	ExtendedCore	35.984	186.586	222.57	2.97389	15.4203	18.3942	0.0722314	ExtendedCore	21.9934	54.5522	76.5456	1.81764	4.50845	6.32609	0.0371074	ExtendedCore
11	6384101	6408200	24100	+	24100	16.7891	74.9844	91.7735	0.696643	3.11139	3.80803	0.0473444	ExtendedCore	7.29914	81.1392	88.4384	0.302869	3.36677	3.66964	0.036722	MultiCore	10.1842	76.0417	86.2258	0.422579	3.15526	3.57784	0.0685892	MultiCore	14.231	92.2141	106.445	0.590499	3.82631	4.41681	0.0727801	MultiCore
11	6549501	6572500	23000	+	23000	14.8321	14.5231	29.3552	0.644873	0.631438	1.27631	0.0632174	ExtendedCore	15.1924	14.8529	30.0453	0.660539	0.645778	1.30632	0.079	ExtendedCore	9.44349	13.9492	23.3927	0.410587	0.606487	1.01707	0.0716522	ExtendedCore	13.1529	12.6498	25.8027	0.571866	0.549991	1.12186	0.0713478	ExtendedCore
11	8402401	8411700	9300	+	9300	54.2813	0.927005	55.2083	5.8367	0.099678	5.93638	0.303871	ExtendedCore	45.8318	0.594116	46.4259	4.92815	0.0638834	4.99203	0.318495	ExtendedCore	52.4638	0.86411	53.3279	5.64127	0.0929151	5.73419	0.36129	ExtendedCore	40.1056	0.790612	40.8962	4.31243	0.0850121	4.39744	0.312043	ExtendedCore
11	11497101	11517300	20200	+	20200	22.7631	106.297	129.06	1.12689	5.26221	6.3891	0.0255446	ExtendedCore	16.5504	76.4712	93.0216	0.819325	3.7857	4.60503	0.0225743	ExtendedCore	26.9109	99.743	126.654	1.33222	4.93777	6.26999	0.0293564	ExtendedCore	12.506	61.3084	73.8144	0.619111	3.03507	3.65418	0.0192079	ExtendedCore
11	14325801	14344900	19100	+	19100	7.82804	23.0721	30.9002	0.409845	1.20796	1.61781	0.0228272	ExtendedCore	6.95964	23.7646	30.7243	0.364379	1.24422	1.6086	0.0264921	ExtendedCore	14.1961	37.3419	51.538	0.743251	1.95507	2.69832	0.0364398	ExtendedCore	5.31866	29.1808	34.4994	0.278464	1.52779	1.80625	0.025288	ExtendedCore
11	14724801	14732000	7200	+	7200	20.9091	11.7421	32.6512	2.90404	1.63084	4.53489	0.226944	MultiCore	32.0823	15.1075	47.1898	4.45587	2.09827	6.55413	0.285417	MultiCore	3.02439	1.91339	4.93777	0.420054	0.265748	0.685802	0.0772222	ExtendedCore	9.84672	5.17492	15.0216	1.3676	0.718738	2.08634	0.186806	MultiCore
11	14901901	14909900	8000	+	8000	22.1451	34.0932	56.2383	2.76814	4.26165	7.02979	0.13025	MultiCore	15.9563	34.5436	50.4998	1.99453	4.31795	6.31248	0.098875	MultiCore	19.0104	36.2309	55.2413	2.3763	4.52886	6.90517	0.13875	MultiCore	11.7154	27.6714	39.3869	1.46443	3.45893	4.92336	0.12825	ExtendedCore
11	16613001	16621300	8300	+	8300	3.70802	6.07703	9.78506	0.44675	0.732173	1.17892	0.0679518	ExtendedCore	4.58318	8.82686	13.41	0.55219	1.06348	1.61567	0.0701205	ExtendedCore	2.90094	5.67844	8.57938	0.349511	0.684149	1.03366	0.0589157	ExtendedCore	5.82178	6.18115	12.0029	0.701419	0.744717	1.44614	0.0757831	ExtendedCore
11	19763101	19780400	17300	+	17300	48.2043	157.797	206.001	2.78637	9.12121	11.9076	0.130289	MultiCore	24.7831	151.584	176.368	1.43255	8.7621	10.1947	0.108208	MultiCore	37.8357	147.825	185.66	2.18703	8.54477	10.7318	0.150289	MultiCore	16.6747	125.779	142.454	0.963857	7.27048	8.23433	0.0892486	MultiCore
11	21177501	21182400	4900	+	4900	11.7421	9.06405	20.8061	2.39634	1.84981	4.24615	0.115306	ExtendedCore	40.8242	46.5108	87.335	8.33148	9.49199	17.8235	0.196735	ExtendedCore	23.763	24.3803	48.1433	4.8496	4.97556	9.82516	0.13898	ExtendedCore	41.3275	49.6648	90.9923	8.43418	10.1357	18.5699	0.178163	ExtendedCore
11	21550801	21585200	34400	+	34400	97.5416	322.804	420.345	2.83551	9.38383	12.2193	0.070436	MultiCore	70.7846	290.777	361.562	2.05769	8.45283	10.5105	0.07125	MultiCore	80.9795	293.119	374.098	2.35405	8.52089	10.8749	0.0803779	MultiCore	101.342	314.951	416.293	2.94599	9.15556	12.1015	0.0803779	MultiCore
11	30533801	30565900	32100	+	32100	165.007	15.4501	180.457	5.1404	0.481311	5.62171	0.220187	MultiCore	160.836	15.1924	176.028	5.01046	0.473283	5.48374	0.237819	MultiCore	227.384	15.2454	242.63	7.08363	0.474934	7.55856	0.283146	MultiCore	198.803	19.5497	218.353	6.19324	0.609024	6.80227	0.253364	MultiCore
11	30998066	30999325	1260	+	1260	10.7121	0	10.7121	8.50164	0	8.50164	0.498413	SingleCore	2.88571	0	2.88571	2.29024	0	2.29024	0.381746	SingleCore	2.40716	0	2.40716	1.91045	0	1.91045	0.375397	ExtendedCore	13.5123	0	13.5123	10.724	0	10.724	0.696032	SingleCore
11	30999401	31051400	52000	+	52000	161.505	374.407	535.912	3.10586	7.20014	10.306	0.0780962	MultiCore	132.403	281.017	413.42	2.54621	5.40417	7.95038	0.0921154	MultiCore	102.891	214.978	317.869	1.97867	4.1342	6.11287	0.0885962	MultiCore	134.692	295.617	430.309	2.59022	5.68494	8.27517	0.109538	MultiCore
11	31059801	31097200	37400	+	37400	1493.71	287.166	1780.88	39.9389	7.67823	47.6171	0.421096	MultiCore	1832.93	363.769	2196.7	49.0089	9.72643	58.7353	0.448128	MultiCore	839.977	167.576	1007.55	22.4593	4.48063	26.9399	0.409786	MultiCore	2465.56	401.415	2866.98	65.9241	10.733	76.6571	0.474332	MultiCore
11	34681401	34689200	7800	+	7800	6.48904	11.0211	17.5101	0.831928	1.41296	2.24488	0.0719231	ExtendedCore	5.60166	13.3252	18.9268	0.718162	1.70835	2.42652	0.0670513	ExtendedCore	7.15977	9.1966	16.3564	0.917919	1.17905	2.09697	0.0919231	ExtendedCore	5.17492	15.6685	20.8434	0.663451	2.00878	2.67223	0.0920513	ExtendedCore
11	36354901	36360000	5100	+	5100	5.45903	1.33901	6.79804	1.0704	0.262551	1.33295	0.0778431	ExtendedCore	4.15881	1.86722	6.02603	0.815453	0.366122	1.18157	0.0994118	ExtendedCore	3.51816	1.04928	4.56744	0.689836	0.205741	0.895576	0.112157	ExtendedCore	5.17492	1.00623	6.18115	1.01469	0.197301	1.21199	0.135686	ExtendedCore
11	36572201	36623500	51300	+	51300	85.5935	161.608	247.201	1.66849	3.15025	4.81874	0.13616	MultiCore	62.0427	165.589	227.631	1.20941	3.22785	4.43726	0.114639	MultiCore	72.0915	178.315	250.407	1.40529	3.47593	4.88122	0.0939571	ExtendedCore	109.392	198.444	307.836	2.1324	3.8683	6.0007	0.168752	MultiCore
11	36623901	36629400	5500	+	5500	12.9781	0.824005	13.8021	2.35965	0.149819	2.50947	0.204	MultiCore	7.38401	1.86722	9.25123	1.34255	0.339495	1.68204	0.144	ExtendedCore	0.802388	1.23444	2.03683	0.145889	0.224444	0.370333	0.0429091	NA	20.8434	2.29996	23.1434	3.78971	0.418175	4.20789	0.296	MultiCore
11	36631901	36661000	29100	+	29100	397.479	480.704	878.183	13.6591	16.519	30.1781	0.22433	MultiCore	300.198	563.986	864.184	10.3161	19.3809	29.697	0.219244	MultiCore	421.192	606.605	1027.8	14.474	20.8455	35.3195	0.20323	MultiCore	494.78	503.764	998.543	17.0027	17.3115	34.3142	0.280756	MultiCore
12	167101	181800	14700	+	14700	18.7461	39.9642	58.7103	1.27525	2.71865	3.9939	0.0981633	MultiCore	21.8974	42.7763	64.6737	1.48962	2.90995	4.39957	0.161293	MultiCore	9.01143	32.651	41.6625	0.613023	2.22116	2.83418	0.107959	ExtendedCore	19.4059	38.165	57.571	1.32013	2.59626	3.91639	0.126327	MultiCore
12	204201	213100	8900	+	8900	24.6171	15.1411	39.7582	2.76597	1.70125	4.46722	0.216292	ExtendedCore	24.189	12.9857	37.1747	2.71786	1.45906	4.17693	0.247416	MultiCore	25.553	13.0234	38.5763	2.87112	1.4633	4.33442	0.287191	MultiCore	25.8746	14.0873	39.9619	2.90726	1.58284	4.4901	0.24427	MultiCore
12	214701	222000	7300	+	7300	38.8312	8.54905	47.3803	5.31935	1.1711	6.49045	0.292877	ExtendedCore	36.0713	5.60166	41.673	4.94128	0.767351	5.70863	0.32274	ExtendedCore	17.2822	11.6038	28.886	2.36743	1.58956	3.95698	0.249589	MultiCore	31.1932	8.12174	39.315	4.27305	1.11257	5.38562	0.30411	ExtendedCore
12	462801	498800	36000	+	36000	13.6991	96.0995	109.799	0.38053	2.66943	3.04996	0.05325	ExtendedCore	19.0117	85.0434	104.055	0.528103	2.36232	2.89042	0.0848056	MultiCore	15.0602	99.2492	114.309	0.418339	2.75692	3.17526	0.0768889	ExtendedCore	17.3935	108.026	125.42	0.483152	3.00073	3.48389	0.0755833	MultiCore
12	1533401	1564700	31300	+	31300	474.833	49.1313	523.964	15.1704	1.56969	16.7401	0.374345	MultiCore	374.123	56.0166	430.14	11.9528	1.78967	13.7425	0.368818	MultiCore	406.687	45.3041	451.991	12.9932	1.44741	14.4406	0.491246	MultiCore	691.139	66.2677	757.407	22.0811	2.11718	24.1983	0.49655	MultiCore
12	1567801	1584400	16600	+	16600	9.16705	22.9691	32.1362	0.552232	1.38368	1.93591	0.0609639	ExtendedCore	11.7126	30.1302	41.8427	0.705576	1.81507	2.52065	0.0726506	ExtendedCore	13.9492	27.7132	41.6625	0.840314	1.66947	2.50979	0.088494	ExtendedCore	14.0873	18.9028	32.9901	0.848631	1.13872	1.98736	0.0698795	MultiCore
12	2758401	2781900	23500	+	23500	10.5061	51.2943	61.8003	0.447066	2.18274	2.6298	0.0310638	ExtendedCore	10.1	45.4923	55.5923	0.429786	1.93584	2.36563	0.0344255	ExtendedCore	22.4669	63.2035	85.6704	0.956037	2.68951	3.64555	0.0586809	ExtendedCore	4.81555	47.3649	52.1804	0.204917	2.01553	2.22044	0.031234	NA
12	2783201	2793800	10600	+	10600	97.3356	105.782	203.117	9.1826	9.9794	19.162	0.131698	ExtendedCore	104.734	82.2426	186.977	9.88058	7.75874	17.6393	0.155094	ExtendedCore	16.7267	49.316	66.0427	1.57799	4.65245	6.23044	0.0890566	MultiCore	4.02494	25.2996	29.3245	0.379711	2.38675	2.76646	0.0390566	ExtendedCore
12	3728601	3740205	11605	+	11605	135.549	51.1913	186.74	11.6802	4.41114	16.0913	0.201293	MultiCore	334.317	148.868	483.186	28.808	12.828	41.636	0.228091	MultiCore	231.211	158.564	389.775	19.9234	13.6634	33.5869	0.259112	MultiCore	118.879	123.407	242.287	10.2438	10.634	20.8778	0.23352	MultiCore
12	4736301	4748300	12000	+	12000	11.8451	63.0364	74.8814	0.987089	5.25303	6.24012	0.0879167	ExtendedCore	9.25123	45.4923	54.7435	0.770936	3.79102	4.56196	0.0834167	ExtendedCore	8.45594	43.5141	51.9701	0.704661	3.62618	4.33084	0.0719167	ExtendedCore	11.6436	63.4646	75.1082	0.970297	5.28872	6.25901	0.0900833	ExtendedCore
12	5388001	5397200	9200	+	9200	11.6391	23.9991	35.6382	1.26512	2.6086	3.87372	0.1275	ExtendedCore	8.40249	15.9563	24.3587	0.913315	1.73438	2.64769	0.118152	ExtendedCore	34.5644	21.2941	55.8585	3.757	2.31458	6.07158	0.165761	ExtendedCore	7.04364	13.1529	20.1966	0.765613	1.42966	2.19528	0.0841304	ExtendedCore
12	8185301	8214600	29300	+	29300	17.8191	235.356	253.175	0.60816	8.03264	8.6408	0.04843	MultiCore	17.8235	106.177	124	0.60831	3.62379	4.2321	0.0499317	MultiCore	22.22	168.44	190.66	0.758361	5.7488	6.50716	0.0767577	ExtendedCore	15.1654	219	234.165	0.51759	7.47439	7.99198	0.05157	ExtendedCore
12	8723001	8749100	26100	+	26100	42.4362	56.7533	99.1896	1.62591	2.17446	3.80037	0.0977395	MultiCore	26.7352	65.4376	92.1728	1.02434	2.50719	3.53153	0.0895785	MultiCore	39.7491	50.5504	90.2995	1.52295	1.9368	3.45975	0.123602	MultiCore	36.1525	60.8053	96.9578	1.38515	2.3297	3.71486	0.0852874	MultiCore
12	8749756	8752100	2345	+	2345	2.67802	0	2.67802	1.14201	0	1.14201	0.173134	ExtendedCore	3.39495	0.169747	3.56469	1.44774	0.0723869	1.52013	0.192751	ExtendedCore	2.40716	0.308611	2.71577	1.02651	0.131604	1.15811	0.214499	ExtendedCore	0.646865	0.215622	0.862486	0.275848	0.0919495	0.367798	0.0545842	NA
12	8781001	8787300	6300	+	6300	17.3041	2.57501	19.8791	2.74668	0.408732	3.15541	0.177619	ExtendedCore	21.6428	2.71596	24.3587	3.43536	0.431104	3.86647	0.205397	ExtendedCore	15.9243	2.96266	18.887	2.52767	0.470264	2.99793	0.192381	ExtendedCore	10.4936	2.01247	12.506	1.66565	0.319439	1.98509	0.163651	ExtendedCore
12	8894601	8901500	6900	+	6900	12.1541	36.6682	48.8223	1.76146	5.31423	7.07569	0.194348	ExtendedCore	10.6092	22.4067	33.0159	1.53757	3.24734	4.78491	0.150145	ExtendedCore	15.9243	36.3543	52.2787	2.30787	5.26875	7.57662	0.281594	MultiCore	8.69674	30.2589	38.9556	1.2604	4.38535	5.64574	0.207971	MultiCore
12	9455501	9471900	16400	+	16400	53.3543	61.6973	115.052	3.25331	3.76203	7.01534	0.110732	MultiCore	54.3192	72.1426	126.462	3.31214	4.39894	7.71108	0.119085	MultiCore	35.552	60.6112	96.1631	2.1678	3.6958	5.8636	0.116951	MultiCore	64.5427	110.326	174.869	3.93553	6.72722	10.6627	0.125122	MultiCore
12	9523601	9536940	13340	+	13340	18.7461	6.38604	25.1321	1.40526	0.478713	1.88397	0.125937	MultiCore	12.3916	11.5428	23.9344	0.928902	0.865279	1.79418	0.109895	ExtendedCore	26.1702	9.38177	35.552	1.96178	0.703281	2.66506	0.191754	MultiCore	26.7371	8.76861	35.5057	2.00428	0.657317	2.6616	0.175562	MultiCore
12	9537301	9541800	4500	+	4500	2.06001	0.721004	2.78102	0.45778	0.160223	0.618003	0.0877778	NA	4.07394	1.10336	5.17729	0.905319	0.245191	1.15051	0.164889	ExtendedCore	4.75261	1.111	5.8636	1.05613	0.246889	1.30302	0.219778	ExtendedCore	4.59993	0.93436	5.53429	1.02221	0.207636	1.22984	0.184889	ExtendedCore
12	9543001	9560700	17700	+	17700	107.121	22.5571	129.678	6.05201	1.27441	7.32643	0.217797	MultiCore	70.6998	16.3806	87.0804	3.99434	0.925459	4.9198	0.224124	MultiCore	87.522	19.3808	106.903	4.94475	1.09496	6.0397	0.259718	MultiCore	130.451	24.5809	155.032	7.37011	1.38875	8.75886	0.262881	MultiCore
12	9561601	9591700	30100	+	30100	10.6091	28.5312	39.1402	0.35246	0.947879	1.30034	0.0383056	MultiCore	53.1309	55.4225	108.553	1.76515	1.84128	3.60643	0.0936545	ExtendedCore	7.65355	22.0348	29.6884	0.254271	0.732053	0.986324	0.0556146	ExtendedCore	37.3025	38.4525	75.755	1.23929	1.27749	2.51678	0.0849502	ExtendedCore
12	9636201	9663300	27100	+	27100	26.3681	53.8693	80.2375	0.972994	1.9878	2.96079	0.0512546	MultiCore	18.842	62.467	81.309	0.695275	2.30506	3.00033	0.0375646	ExtendedCore	7.96216	29.0711	37.0333	0.293807	1.07274	1.36654	0.0318819	ExtendedCore	32.9901	50.7429	83.733	1.21735	1.87243	3.08978	0.0678967	MultiCore
12	14947501	14957500	10000	+	10000	19.3641	13.8021	33.1662	1.93641	1.38021	3.31662	0.1463	ExtendedCore	15.447	10.1848	25.6319	1.5447	1.01848	2.56319	0.1453	ExtendedCore	9.93727	4.50572	14.443	0.993727	0.450572	1.4443	0.1334	ExtendedCore	11.2842	7.04364	18.3278	1.12842	0.704364	1.83278	0.1117	ExtendedCore
12	16543601	16549500	5900	+	5900	10.4031	66.4354	76.8384	1.76323	11.2602	13.0235	0.195593	ExtendedCore	7.55376	54.9133	62.467	1.2803	9.30733	10.5876	0.167966	ExtendedCore	8.88799	60.1791	69.0671	1.50644	10.1998	11.7063	0.177797	ExtendedCore	7.54675	64.6865	72.2332	1.27911	10.9638	12.2429	0.193729	ExtendedCore
12	16791101	16799600	8500	+	8500	8.85805	8.24005	17.0981	1.04212	0.969417	2.01154	0.110353	ExtendedCore	6.4504	11.6277	18.0781	0.758871	1.36796	2.12683	0.111059	ExtendedCore	10.0607	6.91288	16.9736	1.18361	0.81328	1.99689	0.188353	ExtendedCore	6.82802	10.853	17.681	0.803296	1.27682	2.08011	0.142353	ExtendedCore
12	17309901	17330400	20500	+	20500	1480.74	345.876	1826.61	72.231	16.872	89.103	0.466683	MultiCore	824.633	226.613	1051.25	40.226	11.0543	51.2803	0.456195	MultiCore	1450.84	309.845	1760.69	70.7727	15.1144	85.8871	0.476683	MultiCore	743.104	187.159	930.263	36.249	9.12973	45.3787	0.419317	MultiCore
12	26858101	26883600	25500	+	25500	12.8751	74.5724	87.4475	0.504905	2.92441	3.42931	0.0368627	ExtendedCore	10.0151	60.1754	70.1905	0.392749	2.35982	2.75257	0.0352941	ExtendedCore	19.998	75.0541	95.0521	0.784234	2.9433	3.72753	0.077098	MultiCore	20.6278	87.9736	108.601	0.808933	3.44994	4.25888	0.0643137	MultiCore
12	26952401	26981500	29100	+	29100	20.2911	47.3803	67.6714	0.697289	1.62819	2.32548	0.0662199	MultiCore	17.1445	41.1637	58.3082	0.589157	1.41456	2.00372	0.0769759	MultiCore	20.3683	51.7232	72.0915	0.699942	1.77743	2.47737	0.0927835	MultiCore	16.7466	74.4613	91.2079	0.575485	2.55881	3.13429	0.0845017	ExtendedCore
12	27020901	27041600	20700	+	20700	11.8451	10.7121	22.5571	0.572225	0.517491	1.08972	0.0713043	MultiCore	15.7865	9.59073	25.3772	0.762633	0.46332	1.22595	0.0978744	MultiCore	12.0358	12.0975	24.1334	0.581441	0.584422	1.16586	0.10599	MultiCore	16.531	13.0092	29.5402	0.798598	0.628462	1.42706	0.101401	MultiCore
12	27049201	27069400	20200	+	20200	23.2781	34.2992	57.5773	1.15238	1.69798	2.85036	0.0844059	ExtendedCore	18.5025	28.6873	47.1898	0.915963	1.42016	2.33613	0.0886139	ExtendedCore	15.4305	42.0328	57.4633	0.763888	2.08083	2.84472	0.095198	ExtendedCore	23.7902	40.6806	64.4708	1.17773	2.01389	3.19163	0.105594	ExtendedCore
12	27125501	27141700	16200	+	16200	45.2173	12.2571	57.4743	2.79119	0.756609	3.5478	0.153889	ExtendedCore	41.4184	14.768	56.1864	2.55669	0.911606	3.46829	0.152099	ExtendedCore	28.1453	9.81382	37.9591	1.73736	0.605792	2.34316	0.172778	MultiCore	40.3212	13.2248	53.546	2.48896	0.816345	3.30531	0.174074	ExtendedCore
12	27161201	27165300	4100	+	4100	9.47605	2.26601	11.7421	2.31123	0.552686	2.86392	0.164146	ExtendedCore	6.1109	2.54621	8.65712	1.49046	0.621027	2.11149	0.170244	ExtendedCore	8.45594	2.71577	11.1717	2.06242	0.662384	2.72481	0.253171	ExtendedCore	7.61863	2.87495	10.4936	1.8582	0.701208	2.55941	0.199268	ExtendedCore
12	27174001	27201600	27600	+	27600	23.1751	29.2522	52.4273	0.839679	1.05986	1.89954	0.0892754	MultiCore	32.4217	14.9378	47.3595	1.1747	0.541223	1.71592	0.12913	MultiCore	38.5146	15.7391	54.2538	1.39546	0.570259	1.96572	0.179964	MultiCore	26.9527	29.2527	56.2053	0.976547	1.05988	2.03643	0.12471	MultiCore
12	27205201	27214800	9600	+	9600	11.4331	2.36901	13.8021	1.19094	0.246772	1.43772	0.127917	ExtendedCore	13.7495	4.24368	17.9932	1.43224	0.44205	1.87429	0.156771	MultiCore	8.57938	2.222	10.8014	0.893685	0.231458	1.12514	0.121354	ExtendedCore	10.1342	2.22809	12.3623	1.05565	0.232093	1.28774	0.146771	MultiCore
12	27216101	27240700	24600	+	24600	11.4331	8.75505	20.1881	0.464759	0.355896	0.820655	0.0515854	ExtendedCore	9.50585	9.59073	19.0966	0.386417	0.389867	0.776284	0.0676423	ExtendedCore	12.4679	9.25832	21.7262	0.506824	0.376355	0.883179	0.0995528	MultiCore	10.6373	9.12798	19.7653	0.432412	0.371056	0.803468	0.0817886	MultiCore
12	27377701	27392400	14700	+	14700	12.2571	71.7914	84.0485	0.833814	4.88377	5.71758	0.103265	ExtendedCore	11.2882	57.12	68.4082	0.767905	3.88571	4.65362	0.102449	ExtendedCore	28.0836	76.4737	104.557	1.91045	5.2023	7.11274	0.197075	ExtendedCore	32.1276	65.7646	97.8922	2.18555	4.47378	6.65933	0.194898	ExtendedCore
12	28402201	28405600	3400	+	3400	8.65205	20.0851	28.7372	2.54472	5.90739	8.45211	0.231471	ExtendedCore	6.02603	28.2629	34.289	1.77236	8.31263	10.085	0.228824	ExtendedCore	3.64161	18.3932	22.0348	1.07106	5.40977	6.48083	0.0932353	ExtendedCore	8.40924	26.234	34.6432	2.47331	7.71587	10.1892	0.252941	ExtendedCore
12	28451901	28461440	9540	+	9540	98.6746	208.988	307.663	10.3432	21.9065	32.2498	0.518029	MultiCore	89.4569	211.335	300.792	9.37703	22.1526	31.5296	0.462579	MultiCore	29.5032	187.759	217.262	3.09258	19.6812	22.7738	0.389937	ExtendedCore	203.115	106.445	309.561	21.2909	11.1578	32.4487	0.65587	MultiCore
12	30571521	30572465	945	+	945	8.65205	0	8.65205	9.15561	0	9.15561	0.395767	SingleCore	14.5134	0.509242	15.0226	15.3581	0.53888	15.897	0.465608	SingleCore	11.2952	0	11.2952	11.9525	0	11.9525	0.32381	SingleCore	13.8717	0.143748	14.0154	14.679	0.152114	14.8311	0.392593	SingleCore
12	31021901	31036000	14100	+	14100	561.25	239.167	800.418	39.805	16.9622	56.7672	0.475745	MultiCore	288.825	205.14	493.965	20.4841	14.5489	35.033	0.365603	MultiCore	528.835	225.718	754.553	37.5061	16.0084	53.5144	0.353901	MultiCore	246.743	180.978	427.721	17.4995	12.8353	30.3348	0.412624	MultiCore
12	31036201	31042300	6100	+	6100	103.207	171.084	274.291	16.9191	28.0466	44.9657	0.188197	MultiCore	81.1392	162.873	244.012	13.3015	26.7004	40.0019	0.227705	ExtendedCore	249.172	353.236	602.408	40.8479	57.9075	98.7554	0.302295	ExtendedCore	75.3957	135.195	210.59	12.3599	22.1631	34.523	0.191475	ExtendedCore
12	31042601	31051500	8900	+	8900	19.2611	21.1151	40.3762	2.16417	2.37249	4.53665	0.205393	MultiCore	10.5243	12.6462	23.1705	1.18251	1.42092	2.60343	0.171798	MultiCore	14.875	12.2827	27.1577	1.67135	1.38008	3.05143	0.230562	MultiCore	18.7591	21.7778	40.5368	2.10776	2.44694	4.5547	0.246067	MultiCore
12	32714201	32728300	14100	+	14100	19.0551	23.7931	42.8482	1.35143	1.68746	3.03888	0.0575887	ExtendedCore	14.089	16.5504	30.6394	0.999222	1.17378	2.17301	0.0617021	ExtendedCore	12.8999	22.8989	35.7988	0.914889	1.62404	2.53893	0.0739007	ExtendedCore	13.2248	34.5713	47.7961	0.937928	2.45187	3.38979	0.0656028	ExtendedCore
12	35664651	35667100	2450	+	2450	27.2952	26.9862	54.2813	11.1409	11.0148	22.1556	0.172653	ExtendedCore	22.152	18.5025	40.6545	9.04164	7.55203	16.5937	0.159184	ExtendedCore	26.664	16.5415	43.2055	10.8833	6.75165	17.6349	0.165306	ExtendedCore	24.7246	9.91859	34.6432	10.0917	4.0484	14.1401	0.188163	ExtendedCore
12	36519201	36521600	2400	+	2400	5.25303	0.206001	5.45903	2.18876	0.0858338	2.2746	0.165	ExtendedCore	5.09242	0.169747	5.26217	2.12184	0.0707281	2.19257	0.1975	ExtendedCore	4.81433	0.925832	5.74016	2.00597	0.385763	2.39173	0.2325	ExtendedCore	5.03117	0.431243	5.46241	2.09632	0.179685	2.27601	0.23875	ExtendedCore
12	36922701	36930300	7600	+	7600	10.3001	19.5701	29.8702	1.35527	2.57501	3.93029	0.0818421	ExtendedCore	12.2218	23.2554	35.4772	1.60813	3.05992	4.66805	0.108158	ExtendedCore	5.43155	19.7511	25.1826	0.714678	2.59883	3.31351	0.0738158	ExtendedCore	13.2967	23.2153	36.5119	1.74956	3.05464	4.8042	0.113947	ExtendedCore
12	37417601	37444600	27000	+	27000	10.6091	29.3552	39.9642	0.392928	1.08723	1.48016	0.0562222	ExtendedCore	12.3916	28.9419	41.3335	0.458947	1.07192	1.53087	0.061037	ExtendedCore	16.9736	22.5286	39.5022	0.628652	0.834392	1.46304	0.0864815	MultiCore	9.41547	43.4118	52.8273	0.348721	1.60784	1.95657	0.057963	ExtendedCore
12	37455401	37469700	14300	+	14300	24.5141	70.2464	94.7605	1.71428	4.91234	6.62661	0.102727	ExtendedCore	38.5326	44.4738	83.0065	2.69459	3.11006	5.80465	0.145874	ExtendedCore	14.875	39.3787	54.2538	1.04021	2.75376	3.79397	0.113357	MultiCore	17.5372	95.0891	112.626	1.22638	6.64959	7.87597	0.107762	ExtendedCore
12	38028501	38142400	113900	+	113900	14.5231	304.47	318.993	0.127507	2.67313	2.80064	0.00949078	ExtendedCore	7.80838	278.046	285.855	0.0685547	2.44114	2.5097	0.00658472	ExtendedCore	30.3673	309.907	340.274	0.266614	2.72087	2.98748	0.014662	ExtendedCore	8.91236	260.183	269.096	0.0782472	2.28431	2.36256	0.00769974	ExtendedCore
13	382201	546800	164600	+	164600	12.8751	272.231	285.106	0.0782204	1.65389	1.73211	0.00769137	ExtendedCore	13.9193	267.352	281.271	0.0845643	1.62425	1.70882	0.00808627	ExtendedCore	10.8014	203.93	214.731	0.065622	1.23894	1.30456	0.00982382	ExtendedCore	14.231	275.564	289.795	0.0864582	1.67415	1.7606	0.0100851	ExtendedCore
13	1326401	1452300	125900	+	125900	266.463	716.987	983.45	2.11646	5.69489	7.81135	0.071938	MultiCore	281.102	967.051	1248.15	2.23274	7.6811	9.91384	0.0917156	MultiCore	239.112	806.338	1045.45	1.89922	6.40459	8.30381	0.0892851	MultiCore	290.73	822.668	1113.4	2.30921	6.5343	8.84351	0.0897617	MultiCore
13	1561701	1592400	30700	+	30700	31.6212	12.5661	44.1872	1.03001	0.409318	1.43932	0.0700977	MultiCore	39.5511	13.1554	52.7066	1.28831	0.428515	1.71683	0.0984365	MultiCore	40.0577	8.0856	48.1433	1.30481	0.263375	1.56819	0.0873941	MultiCore	28.462	17.0341	45.4961	0.927102	0.554857	1.48196	0.0663518	MultiCore
13	1593201	1599500	6300	+	6300	15.0381	1.33901	16.3771	2.387	0.212541	2.59954	0.147302	ExtendedCore	29.9604	0.848737	30.8091	4.75562	0.13472	4.89034	0.298413	MultiCore	18.1463	8.02388	26.1702	2.88037	1.27363	4.154	0.271905	MultiCore	42.3337	1.72497	44.0587	6.71963	0.273805	6.99344	0.219048	ExtendedCore
13	1600601	1605200	4600	+	4600	5.35603	3.19302	8.54905	1.16435	0.694134	1.85849	0.13087	ExtendedCore	10.9487	7.55376	18.5025	2.38015	1.64212	4.02227	0.194783	ExtendedCore	8.94971	7.46838	16.4181	1.94559	1.62356	3.56915	0.22913	ExtendedCore	6.10928	5.53429	11.6436	1.3281	1.20311	2.53121	0.152609	ExtendedCore
13	3735301	3741010	5710	+	5710	802.581	1.64801	804.229	140.557	0.288618	140.846	0.549912	ExtendedCore	733.903	1.35798	735.261	128.529	0.237825	128.767	0.610508	ExtendedCore	728.198	0.802388	729	127.53	0.140523	127.671	0.615587	ExtendedCore	678.345	1.43748	679.783	118.8	0.251747	119.051	0.633975	ExtendedCore
13	3917201	3922200	5000	+	5000	161.093	20.8061	181.899	32.2186	4.16122	36.3798	0.1916	ExtendedCore	74.3493	11.4579	85.8073	14.8699	2.29159	17.1615	0.1724	ExtendedCore	133.628	21.541	155.169	26.7257	4.30821	31.0339	0.2224	ExtendedCore	103.786	16.1716	119.957	20.7572	3.23432	23.9915	0.1872	ExtendedCore
13	4323301	4328000	4700	+	4700	10.5061	6.79804	17.3041	2.23533	1.44639	3.68172	0.15383	ExtendedCore	18.5025	7.29914	25.8016	3.93669	1.55301	5.4897	0.259787	ExtendedCore	10.3693	7.77699	18.1463	2.20624	1.65468	3.86092	0.18234	ExtendedCore	5.03117	4.6718	9.70297	1.07046	0.994	2.06446	0.115532	ExtendedCore
13	8199701	8202000	2300	+	2300	10.0941	4.53203	14.6261	4.38872	1.97045	6.35917	0.0556522	ExtendedCore	8.23275	2.46134	10.6941	3.57946	1.07015	4.6496	0.0604348	ExtendedCore	7.59182	3.45644	11.0483	3.30079	1.5028	4.80359	0.0608696	ExtendedCore	12.0029	4.31243	16.3154	5.21867	1.87497	7.09364	0.0604348	ExtendedCore
13	8973756	8981500	7745	+	7745	47.3803	173.35	220.73	6.11753	22.3822	28.4997	0.213041	ExtendedCore	45.7469	208.025	253.772	5.90664	26.8593	32.766	0.245578	MultiCore	45.4892	214.361	259.85	5.87337	27.6773	33.5507	0.26856	MultiCore	111.261	104.361	215.622	14.3655	13.4746	27.8401	0.422724	ExtendedCore
13	9928101	9947700	19600	+	19600	313.225	407.058	720.283	15.9809	20.7683	36.7491	0.128776	MultiCore	266.843	403.574	670.417	13.6144	20.5905	34.205	0.142602	MultiCore	305.71	455.571	761.281	15.5974	23.2434	38.8409	0.155969	MultiCore	224.893	368.857	593.75	11.4741	18.8192	30.2934	0.129388	MultiCore
13	10449601	10454500	4900	+	4900	4.12002	2.16301	6.28304	0.840821	0.441431	1.28225	0.0540816	ExtendedCore	5.43192	1.6126	7.04452	1.10855	0.329102	1.43766	0.0689796	ExtendedCore	2.16028	2.222	4.38227	0.440873	0.453469	0.894341	0.0610204	ExtendedCore	4.3843	0.790612	5.17492	0.894756	0.161349	1.05611	0.044898	ExtendedCore
13	12699601	12719000	19400	+	19400	91.8765	84.7695	176.646	4.7359	4.36956	9.10546	0.122938	ExtendedCore	66.0317	71.888	137.92	3.4037	3.70557	7.10926	0.111186	ExtendedCore	92.7067	69.1288	161.835	4.77869	3.56334	8.34204	0.149021	ExtendedCore	119.239	96.1672	215.406	6.14633	4.95707	11.1034	0.149588	ExtendedCore
13	12734301	12739300	5000	+	5000	3.50202	3.09002	6.59204	0.700404	0.618003	1.31841	0.0684	ExtendedCore	7.7235	3.98906	11.7126	1.5447	0.797813	2.34251	0.1316	ExtendedCore	3.95022	3.27127	7.22149	0.790044	0.654255	1.4443	0.1048	ExtendedCore	14.4466	4.24056	18.6872	2.88933	0.848111	3.73744	0.1888	MultiCore
13	15003501	15012600	9100	+	9100	35.6382	14.0081	49.6463	3.91629	1.53935	5.45564	0.153516	ExtendedCore	16.5504	7.89325	24.4436	1.81872	0.86739	2.68611	0.132967	ExtendedCore	15.8009	7.40666	23.2075	1.73636	0.813919	2.55028	0.15989	ExtendedCore	17.3935	11.4279	28.8214	1.91137	1.25582	3.16719	0.157912	ExtendedCore
13	16578501	16603200	24700	+	24700	640.458	30.7972	671.255	25.9295	1.24685	27.1763	0.463239	MultiCore	459.082	22.4915	481.573	18.5863	0.910588	19.4969	0.444615	MultiCore	502.48	32.1572	534.637	20.3433	1.30191	21.6452	0.49413	MultiCore	298.708	21.059	319.767	12.0934	0.852593	12.946	0.394211	MultiCore
13	17236556	17237360	805	+	805	21.1151	0	21.1151	26.23	0	26.23	0.191304	SingleCore	30.3848	0	30.3848	37.7451	0	37.7451	0.23354	SingleCore	13.7023	0	13.7023	17.0215	0	17.0215	0.31677	SingleCore	23.934	0	23.934	29.7317	0	29.7317	0.259627	SingleCore
13	17696301	17713200	16900	+	16900	33.4752	72.7184	106.194	1.98078	4.30286	6.28364	0.120118	MultiCore	23.9344	51.6032	75.5376	1.41624	3.05344	4.46968	0.121598	ExtendedCore	34.7496	62.8332	97.5827	2.05619	3.71794	5.77413	0.167811	MultiCore	33.9245	46.9336	80.8581	2.00736	2.77714	4.7845	0.143136	MultiCore
13	22504701	22508300	3600	+	3600	5.15003	5.87103	11.0211	1.43056	1.63084	3.06141	0.168889	ExtendedCore	13.1554	6.1109	19.2663	3.65428	1.69747	5.35176	0.263056	ExtendedCore	3.70333	12.1593	15.8626	1.0287	3.37757	4.40628	0.163333	ExtendedCore	14.6623	7.18738	21.8496	4.07285	1.9965	6.06935	0.367778	ExtendedCore
13	22891701	22898400	6700	+	6700	6.38604	6.48904	12.8751	0.95314	0.968513	1.92165	0.114328	ExtendedCore	8.91174	9.25123	18.163	1.33011	1.38078	2.71089	0.13597	ExtendedCore	6.04877	6.78944	12.8382	0.902802	1.01335	1.91615	0.138955	ExtendedCore	7.33113	7.40301	14.7341	1.0942	1.10493	2.19913	0.136269	ExtendedCore
13	27346801	27366360	19560	+	19560	272.746	15.0381	287.784	13.944	0.768818	14.7129	0.292229	MultiCore	219.908	17.2294	237.137	11.2427	0.880846	12.1236	0.29816	MultiCore	126.284	11.7272	138.011	6.45621	0.599551	7.05576	0.284816	MultiCore	284.692	18.1122	302.805	14.5548	0.925982	15.4808	0.311912	MultiCore
13	27367201	27373100	5900	+	5900	4.01702	10.9181	14.9351	0.680851	1.85052	2.53137	0.0955932	ExtendedCore	5.34704	8.99661	14.3437	0.906278	1.52485	2.43113	0.1	NA	3.27127	12.0975	15.3688	0.554453	2.05043	2.60488	0.0818644	NA	6.25302	17.3216	23.5746	1.05983	2.93586	3.9957	0.142542	ExtendedCore
13	27852581	27854575	1995	+	1995	11.4331	0	11.4331	5.73086	0	5.73086	0.411529	SingleCore	32.5066	0	32.5066	16.294	0	16.294	0.675689	SingleCore	12.4062	0	12.4062	6.21862	0	6.21862	0.535338	SingleCore	33.2776	0	33.2776	16.6805	0	16.6805	0.728321	SingleCore
13	27854901	27862300	7400	+	7400	20.4971	7.00404	27.5012	2.76988	0.946492	3.71637	0.163649	MultiCore	40.2301	10.1848	50.415	5.4365	1.37633	6.81283	0.295135	MultiCore	19.0104	7.46838	26.4788	2.56898	1.00924	3.57822	0.262432	MultiCore	32.3432	11.6436	43.9868	4.37071	1.57345	5.94416	0.296216	MultiCore
13	28106401	28165130	58730	+	58730	3907.22	466.078	4373.3	66.5286	7.93594	74.4645	0.580385	MultiCore	1817.48	225.085	2042.57	30.9464	3.83254	34.779	0.483143	MultiCore	3308.8	324.473	3633.27	56.3392	5.52483	61.864	0.601907	MultiCore	2834.27	382.513	3216.79	48.2594	6.51307	54.7724	0.566882	MultiCore
13	30479901	30507200	27300	+	27300	211.048	154.604	365.652	7.7307	5.66315	13.3938	0.248974	MultiCore	125.953	116.701	242.654	4.61365	4.27477	8.88842	0.224359	MultiCore	149.059	117.272	266.331	5.46004	4.29568	9.75572	0.27033	MultiCore	160.926	166.172	327.098	5.89471	6.0869	11.9816	0.258864	MultiCore
13	31774501	31790200	15700	+	15700	70.3494	0.412002	70.7614	4.48085	0.0262422	4.5071	0.266051	MultiCore	51.2637	1.18823	52.4519	3.2652	0.0756835	3.34089	0.23586	MultiCore	80.6091	0.493777	81.1029	5.13434	0.0314508	5.16579	0.332548	MultiCore	88.1173	1.22186	89.3392	5.61257	0.0778252	5.69039	0.298535	MultiCore
13	31793616	31818200	24585	+	24585	64.2724	43.7752	108.048	2.61429	1.78057	4.39486	0.163921	MultiCore	46.4259	74.2645	120.69	1.88838	3.02072	4.90911	0.155542	MultiCore	69.746	50.427	120.173	2.83693	2.05113	4.88806	0.206508	MultiCore	76.9769	45.9993	122.976	3.13105	1.87103	5.00208	0.190157	MultiCore
13	31818901	31842800	23900	+	23900	6.90104	65.6114	72.5124	0.288746	2.74525	3.03399	0.0261925	ExtendedCore	9.84535	48.378	58.2233	0.411939	2.02418	2.43612	0.0416318	ExtendedCore	11.4803	57.1547	68.635	0.480348	2.39141	2.87176	0.0504184	ExtendedCore	10.278	50.0242	60.3022	0.43004	2.09306	2.5231	0.0404603	ExtendedCore
13	32881301	32889600	8300	+	8300	9.27005	17.0981	26.3681	1.11687	2.06001	3.17689	0.122651	ExtendedCore	9.3361	20.3697	29.7058	1.12483	2.45418	3.57901	0.110602	ExtendedCore	8.20905	15.4923	23.7013	0.989042	1.86654	2.85558	0.146024	ExtendedCore	14.3748	23.5746	37.9494	1.7319	2.84032	4.57222	0.169036	MultiCore
13	32920301	32935000	14700	+	14700	14.1111	9.88806	23.9991	0.959937	0.672657	1.63259	0.0772789	MultiCore	21.3033	10.6092	31.9125	1.4492	0.721715	2.17092	0.130612	MultiCore	15.1219	10.1842	25.3061	1.0287	0.6928	1.7215	0.12034	ExtendedCore	36.2963	16.1716	52.4679	2.46914	1.10011	3.56925	0.166395	MultiCore
13	32935701	32979300	43600	+	43600	22.0421	165.213	187.255	0.505553	3.78929	4.29484	0.0437615	ExtendedCore	28.0083	133.082	161.09	0.642393	3.05234	3.69473	0.0733945	MultiCore	20.8004	153.133	173.933	0.477073	3.51222	3.98929	0.0698624	MultiCore	60.5178	188.166	248.684	1.38802	4.31573	5.70375	0.10961	MultiCore
13	32981101	32998700	17600	+	17600	10.8151	15.1411	25.9561	0.614492	0.860289	1.47478	0.0652841	ExtendedCore	11.2033	11.9672	23.1705	0.636553	0.679954	1.31651	0.0860795	ExtendedCore	9.62866	14.1961	23.8248	0.547083	0.806596	1.35368	0.0875	ExtendedCore	17.2497	18.6872	35.9369	0.980098	1.06177	2.04187	0.109659	MultiCore
13	33043001	33061800	18800	+	18800	6.90104	76.0144	82.9155	0.367077	4.04332	4.4104	0.0259574	ExtendedCore	8.23275	86.9955	95.2283	0.437912	4.62742	5.06533	0.03	ExtendedCore	18.887	134.307	153.194	1.00463	7.14401	8.14864	0.0426064	ExtendedCore	4.88742	57.7866	62.674	0.259969	3.07375	3.33372	0.0443085	ExtendedCore
14	1	23900	23900	+	23900	63.0364	18.2311	81.2675	2.6375	0.762808	3.40031	0.184812	MultiCore	73.3309	14.3437	87.6745	3.06824	0.600153	3.66839	0.178912	MultiCore	76.5972	12.7765	89.3737	3.2049	0.534581	3.73948	0.234686	MultiCore	155.319	10.9248	166.244	6.49872	0.457106	6.95582	0.226485	MultiCore
14	38501	64900	26400	+	26400	15.0381	22.7631	37.8012	0.569624	0.86224	1.43186	0.0606818	ExtendedCore	10.2697	20.0302	30.2999	0.389004	0.758719	1.14772	0.0486364	ExtendedCore	14.9985	25.7381	40.7366	0.568124	0.974929	1.54305	0.0806061	MultiCore	14.9498	29.3245	44.2743	0.566279	1.11078	1.67706	0.0766288	MultiCore
14	783301	799400	16100	+	16100	26.3681	71.6884	98.0566	1.63777	4.4527	6.09047	0.108509	MultiCore	19.3512	58.3931	77.7443	1.20194	3.6269	4.82884	0.112547	MultiCore	24.9975	84.0039	109.001	1.55264	5.21763	6.77027	0.170745	MultiCore	21.8496	52.3242	74.1738	1.35712	3.24995	4.60707	0.12323	MultiCore
14	857301	871500	14200	+	14200	21.0121	26.4711	47.4833	1.47973	1.86417	3.34389	0.107394	MultiCore	11.4579	39.8058	51.2637	0.806898	2.80322	3.61012	0.105141	ExtendedCore	14.7516	19.8128	34.5644	1.03884	1.39527	2.43411	0.155563	ExtendedCore	15.5248	31.912	47.4367	1.09329	2.24732	3.34062	0.149014	MultiCore
14	1654171	1659400	5230	+	5230	6.38604	1.75101	8.13705	1.22104	0.334801	1.55584	0.171128	ExtendedCore	9.93022	1.44285	11.3731	1.8987	0.27588	2.17458	0.237094	ExtendedCore	6.35738	0.617222	6.9746	1.21556	0.118016	1.33358	0.243212	ExtendedCore	11.7154	1.3656	13.081	2.24005	0.26111	2.50115	0.26195	ExtendedCore
14	3832701	3862000	29300	+	29300	25.9561	89.0955	115.052	0.885875	3.0408	3.92668	0.0870307	MultiCore	31.3184	98.793	130.111	1.06889	3.37177	4.44066	0.113208	ExtendedCore	21.541	81.5967	103.138	0.735189	2.78487	3.52006	0.109659	MultiCore	40.465	118.232	158.697	1.38106	4.03524	5.4163	0.148669	MultiCore
14	3862076	3862775	700	+	700	1.64801	0.309002	1.95701	2.3543	0.441431	2.79573	0.302857	SingleCore	2.29159	0	2.29159	3.2737	0	3.2737	0.398571	SingleCore	1.35789	0	1.35789	1.93984	0	1.93984	0.298571	SingleCore	2.08434	0	2.08434	2.97763	0	2.97763	0.612857	SingleCore
14	3863231	3864245	1015	+	1015	4.84103	0.206001	5.04703	4.76949	0.202957	4.97244	0.484729	SingleCore	3.64957	0.594116	4.24368	3.59563	0.585336	4.18097	0.395074	SingleCore	2.65405	0.86411	3.51816	2.61483	0.85134	3.46617	0.480788	SingleCore	7.18738	0.503117	7.6905	7.08117	0.495682	7.57685	0.625616	SingleCore
14	3864421	3870500	6080	+	6080	30.9002	2.98702	33.8872	5.08227	0.491286	5.57355	0.39852	MultiCore	25.4621	15.6168	41.0789	4.18785	2.56855	6.75639	0.448191	MultiCore	19.319	1.97511	21.2941	3.17747	0.324853	3.50233	0.409704	ExtendedCore	45.9274	13.2248	59.1522	7.55385	2.17513	9.72898	0.527632	MultiCore
14	3871401	3888600	17200	+	17200	36.3592	22.7631	59.1223	2.11391	1.32344	3.43735	0.195872	MultiCore	53.6402	33.3554	86.9955	3.11861	1.93926	5.05788	0.288721	MultiCore	21.109	16.4798	37.5888	1.22727	0.958129	2.18539	0.208314	MultiCore	57.7866	33.062	90.8485	3.35968	1.92221	5.28189	0.3075	MultiCore
14	4007001	4009700	2700	+	2700	39.9642	1.64801	41.6122	14.8016	0.610374	15.4119	0.28	ExtendedCore	39.3814	2.54621	41.9276	14.5857	0.943041	15.5287	0.261852	ExtendedCore	35.9223	1.17272	37.095	13.3046	0.434341	13.7389	0.277037	ExtendedCore	31.4089	2.58746	33.9963	11.6329	0.958318	12.5912	0.245926	ExtendedCore
14	4130801	4161800	31000	+	31000	30.7972	48.4103	79.2074	0.993457	1.56162	2.55508	0.0527742	ExtendedCore	19.3512	44.1343	63.4855	0.624232	1.42369	2.04792	0.0531613	MultiCore	29.3797	53.3897	82.7694	0.947734	1.72225	2.66998	0.0609355	ExtendedCore	22.6403	50.6711	73.3113	0.730331	1.63455	2.36488	0.0615484	MultiCore
14	4162301	4223200	60900	+	60900	136.579	387.282	523.861	2.24267	6.35931	8.60199	0.0788342	MultiCore	80.2905	407.988	488.278	1.3184	6.69931	8.01771	0.0803777	MultiCore	105.298	258.924	364.222	1.72903	4.25163	5.98066	0.0958949	MultiCore	108.17	403.212	511.382	1.77619	6.62089	8.39708	0.105435	MultiCore
14	4422401	4428300	5900	+	5900	28.3252	1.03001	29.3552	4.80087	0.174577	4.97545	0.0384746	ExtendedCore	36.7503	0.763863	37.5142	6.22886	0.129468	6.35833	0.0916949	ExtendedCore	35.6754	1.6665	37.3419	6.04668	0.282457	6.32914	0.0666102	ExtendedCore	29.2527	2.80308	32.0557	4.95808	0.475098	5.43318	0.0483051	ExtendedCore
14	5036011	5036920	910	+	910	3.19302	0	3.19302	3.50881	0	3.50881	0.512088	SingleCore	2.37646	0	2.37646	2.6115	0	2.6115	0.478022	SingleCore	5.49327	0	5.49327	6.03656	0	6.03656	0.694505	SingleCore	4.3843	0	4.3843	4.81792	0	4.81792	0.638462	SingleCore
14	5036956	5037480	525	+	525	1.44201	0	1.44201	2.74668	0	2.74668	0.253333	SingleCore	1.35798	0	1.35798	2.58663	0	2.58663	0.308571	SingleCore	4.50572	0	4.50572	8.58232	0	8.58232	0.628571	SingleCore	2.80308	0	2.80308	5.3392	0	5.3392	0.51619	SingleCore
14	5736901	5796000	59100	+	59100	752.522	494.506	1247.03	12.733	8.36727	21.1003	0.230525	MultiCore	457.978	329.31	787.288	7.74921	5.57208	13.3213	0.214213	MultiCore	764.367	492.851	1257.22	12.9335	8.33928	21.2727	0.257022	MultiCore	287.352	208.434	495.786	4.86213	3.5268	8.38893	0.181709	MultiCore
14	5879501	5918200	38700	+	38700	80.6495	186.534	267.184	2.08397	4.82	6.90397	0.0343928	MultiCore	81.2241	217.616	298.84	2.09881	5.62316	7.72197	0.045168	MultiCore	116.038	277.811	393.849	2.99839	7.17859	10.177	0.053385	MultiCore	33.1338	105.439	138.573	0.856172	2.72452	3.58069	0.0358915	MultiCore
14	9211101	9235800	24700	+	24700	173.453	186.019	359.472	7.02239	7.53114	14.5535	0.239393	MultiCore	210.317	206.583	416.9	8.51486	8.36367	16.8785	0.298623	MultiCore	91.2871	103.817	195.104	3.69583	4.2031	7.89894	0.247854	MultiCore	68.7833	112.267	181.05	2.78475	4.54522	7.32997	0.20749	MultiCore
14	9305201	9471200	166000	+	166000	110.932	363.18	474.112	0.668263	2.18783	2.85609	0.0604096	MultiCore	144.625	417.324	561.949	0.871233	2.514	3.38523	0.0718795	MultiCore	72.5853	343.978	416.563	0.437261	2.07215	2.50941	0.0672169	MultiCore	190.825	447.918	638.743	1.14955	2.6983	3.84785	0.087512	MultiCore
14	9471601	9499500	27900	+	27900	12.0511	169.024	181.075	0.431938	6.05821	6.49014	0.0376703	ExtendedCore	14.0042	68.2384	82.2426	0.501941	2.44582	2.94776	0.047491	ExtendedCore	11.6038	56.5992	68.203	0.415906	2.02865	2.44455	0.0584946	ExtendedCore	18.256	172.785	191.041	0.654335	6.193	6.84734	0.0691756	ExtendedCore
14	9550901	9566700	15800	+	15800	47.8953	29.7672	77.6624	3.03135	1.884	4.91534	0.136203	ExtendedCore	30.8091	51.7729	82.5821	1.94995	3.27677	5.22671	0.144557	ExtendedCore	17.9611	18.8253	36.7864	1.13678	1.19147	2.32825	0.134114	ExtendedCore	28.1027	31.6245	59.7272	1.77865	2.00155	3.7802	0.136899	ExtendedCore
14	10641601	10672900	31300	+	31300	90.4345	99.8076	190.242	2.88928	3.18874	6.07802	0.110863	MultiCore	93.6157	112.882	206.498	2.99092	3.60645	6.59737	0.12524	MultiCore	94.0646	102.212	196.276	3.00526	3.26556	6.27081	0.150735	MultiCore	100.048	131.242	231.29	3.19643	4.19302	7.38946	0.131374	MultiCore
14	10675601	10680400	4800	+	4800	131.12	25.9561	157.076	27.3166	5.40753	32.7241	0.59	ExtendedCore	73.0762	8.82686	81.9031	15.2242	1.83893	17.0631	0.530625	MultiCore	19.3808	3.02439	22.4051	4.03766	0.63008	4.66774	0.453958	ExtendedCore	86.608	15.5966	102.205	18.0433	3.2493	21.2926	0.601875	MultiCore
14	10680801	10710700	29900	+	29900	15.2441	102.177	117.421	0.509836	3.41728	3.92711	0.0571237	ExtendedCore	18.2478	105.668	123.916	0.610296	3.53404	4.14433	0.0731104	MultiCore	14.443	100.731	115.174	0.483043	3.36891	3.85196	0.0764883	ExtendedCore	20.9872	88.4767	109.464	0.701912	2.95909	3.661	0.0887291	MultiCore
14	13483701	13484500	800	+	800	3.50202	0	3.50202	4.37752	0	4.37752	0.29375	ExtendedCore	1.95209	0.339495	2.29159	2.44012	0.424368	2.86449	0.35875	ExtendedCore	0.740666	0	0.740666	0.925832	0	0.925832	0.205	NA	0	0	0	0	0	0	0	NA
14	13486201	13533000	46800	+	46800	105.37	229.382	334.752	2.25149	4.90133	7.15282	0.123312	MultiCore	92.0031	193.597	285.6	1.96588	4.13669	6.10256	0.138697	MultiCore	93.5708	174.303	267.874	1.99938	3.72443	5.72381	0.162778	MultiCore	43.6993	98.1797	141.879	0.933746	2.09786	3.0316	0.102308	MultiCore
14	13555001	13563400	8400	+	8400	8.24005	10.5061	18.7461	0.980958	1.25072	2.23168	0.123929	ExtendedCore	9.3361	7.97813	17.3142	1.11144	0.949777	2.06122	0.110833	ExtendedCore	5.43155	8.33249	13.764	0.646613	0.991963	1.63858	0.104405	MultiCore	9.77484	5.31866	15.0935	1.16367	0.633174	1.79685	0.130476	ExtendedCore
14	13574701	13580100	5400	+	5400	12.8751	7.72504	20.6001	2.38427	1.43056	3.81484	0.20037	ExtendedCore	13.8344	5.85628	19.6907	2.56193	1.0845	3.64642	0.197407	ExtendedCore	8.02388	6.9746	14.9985	1.4859	1.29159	2.7775	0.205185	ExtendedCore	13.0092	5.89366	18.9028	2.4091	1.09142	3.50052	0.214259	ExtendedCore
14	13582101	13624800	42700	+	42700	16.9951	56.2383	73.2334	0.398012	1.31706	1.71507	0.03637	ExtendedCore	31.9974	56.3561	88.3535	0.749353	1.31982	2.06917	0.0666276	MultiCore	26.8491	76.412	103.261	0.628785	1.78951	2.41829	0.0744262	ExtendedCore	19.4778	92.5016	111.979	0.456155	2.16631	2.62247	0.0465808	MultiCore
14	13647401	13652000	4600	+	4600	3.60502	1.44201	5.04703	0.7837	0.31348	1.09718	0.0791304	ExtendedCore	8.65712	2.63108	11.2882	1.88198	0.571975	2.45396	0.151739	ExtendedCore	5.06122	2.53061	7.59182	1.10026	0.550132	1.6504	0.160652	ExtendedCore	8.55299	3.23432	11.7873	1.85935	0.703114	2.56246	0.146522	ExtendedCore
14	13652301	13670100	17800	+	17800	37.4922	21.1151	58.6073	2.1063	1.18624	3.29255	0.188315	MultiCore	74.9435	34.6285	109.572	4.21031	1.94542	6.15573	0.228708	MultiCore	21.9731	19.5659	41.539	1.23444	1.09921	2.33365	0.171461	ExtendedCore	44.418	32.8463	77.2644	2.4954	1.8453	4.3407	0.222022	MultiCore
14	13753101	13782200	29100	+	29100	54.5903	91.5675	146.158	1.87596	3.14665	5.02261	0.132577	MultiCore	91.9182	131.384	223.303	3.1587	4.51493	7.67363	0.186598	MultiCore	32.7127	92.5215	125.234	1.12415	3.17943	4.30358	0.151684	MultiCore	100.983	101.414	202.397	3.4702	3.48502	6.95521	0.187045	MultiCore
14	13805201	13819925	14725	+	14725	16.6861	21.7331	38.4192	1.13318	1.47593	2.60911	0.0992869	MultiCore	14.9378	31.3184	46.2562	1.01445	2.12689	3.14133	0.128761	MultiCore	8.45594	25.1209	33.5769	0.574257	1.706	2.28026	0.126044	MultiCore	15.381	17.5372	32.9182	1.04455	1.19098	2.23553	0.148727	MultiCore
14	13820206	13820940	735	+	735	5.35603	0.103001	5.45903	7.28712	0.140137	7.42725	0.560544	SingleCore	4.4983	0.0848737	4.58318	6.12014	0.115474	6.23562	0.440816	SingleCore	2.28372	0	2.28372	3.1071	0	3.1071	0.355102	SingleCore	4.02494	0	4.02494	5.4761	0	5.4761	0.308844	SingleCore
14	13822801	13854190	31390	+	31390	91.5675	60.1523	151.72	2.91709	1.91629	4.83338	0.170564	MultiCore	53.8948	66.9653	120.86	1.71694	2.13333	3.85027	0.153775	MultiCore	44.0696	66.9685	111.038	1.40394	2.13344	3.53737	0.180408	MultiCore	71.227	65.6208	136.848	2.2691	2.0905	4.3596	0.194903	MultiCore
14	13854261	13862600	8340	+	8340	47.4833	17.9221	65.4054	5.69344	2.14893	7.84237	0.245564	ExtendedCore	32.8461	24.0193	56.8654	3.93838	2.88001	6.81839	0.213429	ExtendedCore	26.9726	14.0727	41.0452	3.23412	1.68737	4.92149	0.247602	ExtendedCore	54.1929	32.0557	86.2486	6.49795	3.84361	10.3416	0.263549	ExtendedCore
14	13883001	13901900	18900	+	18900	84.3575	61.3883	145.746	4.46336	3.24806	7.71142	0.243069	MultiCore	84.2796	65.7771	150.057	4.45924	3.48027	7.93951	0.278254	MultiCore	82.3991	54.5624	136.961	4.35974	2.8869	7.24664	0.281111	MultiCore	132.967	76.7613	209.728	7.03527	4.06144	11.0967	0.32	MultiCore
14	13902071	13903505	1435	+	1435	4.42903	0	4.42903	3.08643	0	3.08643	0.28223	ExtendedCore	19.0117	0.0848737	19.0966	13.2486	0.0591454	13.3077	0.694077	SingleCore	3.57988	0	3.57988	2.49469	0	2.49469	0.363066	ExtendedCore	14.231	0	14.231	9.91709	0	9.91709	0.688502	SingleCore
14	13903801	13913600	9800	+	9800	14.8321	7.82804	22.6601	1.51348	0.79878	2.31226	0.151633	MultiCore	21.0487	10.0151	31.0638	2.14782	1.02195	3.16977	0.162551	ExtendedCore	10.7397	6.54255	17.2822	1.09588	0.667607	1.76349	0.153469	ExtendedCore	21.8496	12.0748	33.9245	2.22956	1.23212	3.46168	0.209082	ExtendedCore
14	13913901	13920800	6900	+	6900	18.4371	8.34305	26.7802	2.67204	1.20914	3.88118	0.12942	ExtendedCore	13.41	5.09242	18.5025	1.94348	0.738032	2.68152	0.135217	ExtendedCore	15.1219	7.46838	22.5903	2.19158	1.08237	3.27396	0.14	ExtendedCore	26.4496	10.7811	37.2307	3.83327	1.56247	5.39575	0.162754	ExtendedCore
14	13960901	14004100	43200	+	43200	35.0202	38.0072	73.0274	0.810653	0.879797	1.69045	0.0920833	MultiCore	30.894	31.6579	62.5519	0.715139	0.732821	1.44796	0.0868981	MultiCore	31.108	42.3414	73.4494	0.720092	0.980125	1.70022	0.104676	MultiCore	34.7151	38.74	73.4551	0.80359	0.896759	1.70035	0.0945833	MultiCore
14	14008001	14063800	55800	+	55800	33.4752	86.9325	120.408	0.599914	1.55793	2.15784	0.056828	ExtendedCore	38.7873	113.9	152.688	0.695112	2.04123	2.73634	0.0704301	MultiCore	24.5037	86.411	110.915	0.439134	1.54858	1.98772	0.0678853	MultiCore	45.0649	94.0829	139.148	0.807615	1.68607	2.49369	0.0826703	MultiCore
14	14266301	14332500	66200	+	66200	82.6065	121.335	203.941	1.24783	1.83285	3.08068	0.116571	MultiCore	75.283	137.41	212.693	1.1372	2.07569	3.21289	0.125121	MultiCore	37.4653	74.8073	112.273	0.565942	1.13002	1.69596	0.0916918	MultiCore	136.92	193.7	330.62	2.06827	2.92598	4.99426	0.17071	MultiCore
14	14341636	14341670	35	+	35	0	0	0	0	0	0	0	SingleCore	0	0	0	0	0	0	0	SingleCore	0	0	0	0	0	0	0	SingleCore	0	0	0	0	0	0	0	SingleCore
14	14341701	14343600	1900	+	1900	4.73803	0	4.73803	2.4937	0	2.4937	0.308421	ExtendedCore	3.2252	0.339495	3.56469	1.69747	0.178681	1.87615	0.267368	ExtendedCore	4.87605	0.0617222	4.93777	2.56634	0.0324853	2.59883	0.397895	ExtendedCore	8.40924	0	8.40924	4.42592	0	4.42592	0.475789	MultiCore
14	14344601	14405200	60600	+	60600	217.331	174.38	391.711	3.58632	2.87756	6.46388	0.173498	MultiCore	207.346	160.92	368.267	3.42156	2.65545	6.07701	0.201502	MultiCore	224.916	147.084	371.999	3.71148	2.42713	6.1386	0.226238	MultiCore	259.536	204.481	464.018	4.28278	3.37428	7.65706	0.23198	MultiCore
14	14412601	14426100	13500	+	13500	12.7721	17.2011	29.9732	0.946079	1.27416	2.22023	0.0682963	ExtendedCore	10.9487	15.3621	26.3108	0.811015	1.13794	1.94895	0.0699259	ExtendedCore	5.98705	12.4062	18.3932	0.443485	0.918974	1.36246	0.074	ExtendedCore	17.8247	24.7965	42.6212	1.32035	1.83678	3.15713	0.0943704	ExtendedCore
14	14437201	14457900	20700	+	20700	12.7721	26.7802	39.5522	0.617008	1.29373	1.91074	0.0549758	ExtendedCore	12.7311	25.6319	38.3629	0.615027	1.23825	1.85328	0.0634783	MultiCore	6.35738	17.9611	24.3185	0.30712	0.867688	1.17481	0.0525121	ExtendedCore	19.7653	27.8152	47.5805	0.954846	1.34373	2.29857	0.0865217	MultiCore
14	14518901	14549600	30700	+	30700	267.493	63.8604	331.353	8.71311	2.08014	10.7933	0.264528	MultiCore	209.638	62.2973	271.935	6.8286	2.02923	8.85783	0.271857	MultiCore	242.383	77.6465	320.029	7.89521	2.5292	10.4244	0.333713	MultiCore	374.463	87.758	462.221	12.1975	2.85857	15.056	0.361694	MultiCore
14	15366366	15367275	910	+	910	268.111	23.5871	291.698	294.627	25.9199	320.547	0.148352	SingleCore	295.191	24.6134	319.804	324.385	27.0477	351.433	0.157143	SingleCore	288.119	28.7625	316.882	316.614	31.6072	348.221	0.225275	SingleCore	243.221	14.3029	257.524	267.276	15.7175	282.993	0.165934	SingleCore
14	16705801	16753900	48100	+	48100	73.2334	31.8272	105.061	1.52252	0.661688	2.18421	0.120873	MultiCore	110.081	43.3704	153.452	2.28859	0.901673	3.19026	0.152931	MultiCore	82.7077	42.8352	125.543	1.71949	0.890544	2.61004	0.174678	MultiCore	58.0741	33.4932	91.5673	1.20736	0.696325	1.90369	0.106195	MultiCore
14	19667501	19679200	11700	+	11700	7.00404	20.4971	27.5012	0.598636	1.75189	2.35053	0.068547	ExtendedCore	11.4579	29.0268	40.4847	0.979312	2.48092	3.46023	0.0887179	ExtendedCore	14.443	27.2812	41.7242	1.23444	2.33173	3.56617	0.107863	ExtendedCore	6.46865	20.0528	26.5214	0.552876	1.71391	2.26679	0.0796581	ExtendedCore
14	21920601	21952100	31500	+	31500	85.9025	474.215	560.117	2.72706	15.0544	17.7815	0.0636825	MultiCore	106.771	480.385	587.156	3.38956	15.2503	18.6399	0.0656508	MultiCore	117.642	416.686	534.329	3.73468	13.2281	16.9628	0.0956508	MultiCore	52.0367	213.106	265.143	1.65196	6.76527	8.41723	0.0565397	MultiCore
14	23657001	23670500	13500	+	13500	13.8021	19.3641	33.1662	1.02238	1.43438	2.45675	0.0744444	MultiCore	9.84535	5.09242	14.9378	0.729285	0.377216	1.1065	0.0651852	ExtendedCore	13.2085	13.2703	26.4788	0.97841	0.982982	1.96139	0.0806667	MultiCore	10.5655	7.61863	18.1841	0.782626	0.564343	1.34697	0.0845926	ExtendedCore
14	24350936	24354435	3500	+	3500	125.661	0	125.661	35.9031	0	35.9031	0.814857	SingleCore	118.738	0.169747	118.908	33.9252	0.0484992	33.9737	0.832571	SingleCore	126.037	0	126.037	36.0105	0	36.0105	0.866	SingleCore	31.1214	0	31.1214	8.89182	0	8.89182	0.618857	SingleCore
14	24406341	24409800	3460	+	3460	7.51904	0.309002	7.82804	2.17313	0.0893069	2.26244	0.180636	ExtendedCore	21.3033	1.27311	22.5764	6.15702	0.367949	6.52497	0.346821	ExtendedCore	4.444	0.246889	4.69088	1.28439	0.0713551	1.35575	0.201734	ExtendedCore	13.2967	0.215622	13.5123	3.84297	0.0623184	3.90528	0.31474	ExtendedCore
14	24505401	24520100	14700	+	14700	16.3771	43.1572	59.5343	1.11409	2.93587	4.04995	0.0857823	ExtendedCore	9.3361	37.9385	47.2746	0.635109	2.58085	3.21596	0.0665306	ExtendedCore	13.0851	39.0084	52.0935	0.890143	2.65363	3.54378	0.0862585	ExtendedCore	9.84672	41.615	51.4617	0.669845	2.83095	3.50079	0.0829252	ExtendedCore
14	25318601	25348600	30000	+	30000	62.2124	101.147	163.359	2.07375	3.37155	5.4453	0.1282	MultiCore	72.8216	116.277	189.099	2.42739	3.8759	6.30329	0.153333	MultiCore	70.0546	102.767	172.822	2.33515	3.42558	5.76073	0.192533	MultiCore	64.4708	100.552	165.022	2.14903	3.35172	5.50074	0.1553	MultiCore
14	25760401	25778900	18500	+	18500	28.1192	62.8304	90.9495	1.51995	3.39624	4.91619	0.132324	MultiCore	29.3663	51.6032	80.9695	1.58737	2.78936	4.37673	0.14227	ExtendedCore	22.652	51.2294	73.8814	1.22443	2.76916	3.99359	0.16	MultiCore	43.3399	46.5024	89.8423	2.3427	2.51364	4.85634	0.195622	MultiCore
14	25781201	25787100	5900	+	5900	2.88402	1.54501	4.42903	0.488816	0.261866	0.750682	0.0672881	ExtendedCore	4.75293	1.86722	6.62015	0.805581	0.316478	1.12206	0.110169	NA	3.70333	1.111	4.81433	0.627683	0.188305	0.815988	0.103898	ExtendedCore	12.506	1.58122	14.0873	2.11967	0.268004	2.38767	0.230339	MultiCore
14	25787301	25801600	14300	+	14300	20.6001	72.9244	93.5245	1.44057	5.09961	6.54018	0.0358741	ExtendedCore	30.1302	86.4863	116.616	2.107	6.04799	8.155	0.0597203	ExtendedCore	18.7018	95.6693	114.371	1.30782	6.69016	7.99798	0.0469231	ExtendedCore	28.1027	78.2706	106.373	1.96522	5.47347	7.43869	0.0684615	MultiCore
14	25904701	25918270	13570	+	13570	71.4824	5.15003	76.6324	5.26768	0.379516	5.64719	0.228519	MultiCore	65.5225	7.46888	72.9914	4.82848	0.550397	5.37888	0.243257	MultiCore	18.9487	5.67844	24.6271	1.39637	0.418455	1.81482	0.206043	MultiCore	35.6494	6.68427	42.3337	2.62708	0.492577	3.11965	0.233014	MultiCore
14	25974501	25998000	23500	+	23500	58.5043	147.909	206.413	2.48955	6.29399	8.78354	0.177489	MultiCore	65.3527	100.406	165.758	2.78097	4.27258	7.05354	0.203191	MultiCore	55.8585	128.938	184.796	2.37696	5.48671	7.86367	0.217957	MultiCore	73.4551	119.239	192.694	3.12575	5.07399	8.19974	0.241447	MultiCore
14	26068401	26072900	4500	+	4500	13.2871	15.3471	28.6342	2.95268	3.41046	6.36315	0.196222	ExtendedCore	10.0151	11.2033	21.2184	2.22558	2.48963	4.7152	0.175333	ExtendedCore	7.09805	9.07316	16.1712	1.57734	2.01626	3.5936	0.174667	ExtendedCore	7.978	11.0686	19.0466	1.77289	2.45968	4.23257	0.208222	ExtendedCore
14	27835701	27845200	9500	+	9500	20.0851	162.947	183.032	2.11422	17.1523	19.2665	0.129263	ExtendedCore	61.4485	111.779	173.227	6.46827	11.7662	18.2344	0.197789	ExtendedCore	47.7729	185.66	233.433	5.02873	19.5432	24.5719	0.213789	ExtendedCore	21.2747	156.829	178.103	2.23944	16.5083	18.7477	0.137158	ExtendedCore
14	27961201	27968100	6900	+	6900	3.39902	28.2222	31.6212	0.492611	4.09017	4.58278	0.0523188	ExtendedCore	13.6647	20.6243	34.289	1.98039	2.98903	4.96942	0.136667	ExtendedCore	8.45594	20.0597	28.5156	1.2255	2.9072	4.1327	0.121014	ExtendedCore	5.53429	24.3652	29.8995	0.80207	3.53119	4.33326	0.094058	ExtendedCore
14	28845101	28858500	13400	+	13400	22.2481	32.8572	55.1053	1.66031	2.45203	4.11234	0.121716	MultiCore	21.5579	14.4285	35.9864	1.6088	1.07676	2.68556	0.142985	MultiCore	21.4176	20.8621	42.2797	1.59833	1.55687	3.1552	0.147612	MultiCore	25.084	37.0869	62.1709	1.87194	2.76768	4.63962	0.150299	MultiCore
14	28860441	28871200	10760	+	10760	22.2481	2.06001	24.3081	2.06767	0.191451	2.25912	0.164777	ExtendedCore	13.6647	2.71596	16.3806	1.26995	0.252412	1.52236	0.159851	ExtendedCore	14.2578	2.83922	17.097	1.32508	0.263868	1.58894	0.169981	ExtendedCore	17.8247	2.08434	19.9091	1.65657	0.193712	1.85028	0.187082	ExtendedCore
14	30043501	30076200	32700	+	32700	36.3592	71.0704	107.43	1.1119	2.17341	3.28531	0.0470336	ExtendedCore	54.4889	51.5183	106.007	1.66633	1.57548	3.24181	0.0577064	ExtendedCore	55.8585	80.9795	136.838	1.70821	2.47644	4.18465	0.0791131	ExtendedCore	32.7026	69.7895	102.492	1.00008	2.13424	3.13432	0.0657187	ExtendedCore
14	30076446	30177700	101255	+	101255	33.8872	461.134	495.021	0.334672	4.55418	4.88885	0.0236828	MultiCore	25.2075	444.993	470.2	0.24895	4.39477	4.64372	0.0252531	MultiCore	27.4664	442.733	470.199	0.271259	4.37246	4.64372	0.0300035	MultiCore	45.2805	587.928	633.209	0.447193	5.80641	6.2536	0.0346156	MultiCore
14	32991801	32998300	6500	+	6500	8.03405	4.22302	12.2571	1.23601	0.649696	1.8857	0.0843077	MultiCore	5.09242	3.31007	8.40249	0.783449	0.509242	1.29269	0.072	ExtendedCore	6.72771	4.32055	11.0483	1.03503	0.6647	1.69973	0.0727692	ExtendedCore	6.68427	9.0561	15.7404	1.02835	1.39325	2.4216	0.0803077	ExtendedCore
14	33841101	33892200	51100	+	51100	51.5003	217.64	269.141	1.00783	4.2591	5.26694	0.0861057	MultiCore	44.6436	207.262	251.905	0.873651	4.056	4.92965	0.0952446	MultiCore	27.8984	183.068	210.966	0.545957	3.58254	4.1285	0.0857926	MultiCore	58.6491	227.409	286.058	1.14773	4.45027	5.598	0.113444	MultiCore
14	34000201	34007600	7400	+	7400	29.1492	34.0932	63.2424	3.93908	4.60719	8.54626	0.228243	ExtendedCore	35.9016	36.4957	72.3972	4.85156	4.93185	9.78341	0.261486	ExtendedCore	18.2698	21.7879	40.0577	2.46889	2.94431	5.4132	0.224459	ExtendedCore	40.7525	34.7151	75.4675	5.50709	4.69123	10.1983	0.307297	ExtendedCore
14	34007701	34007800	100	+	100	0	0	0	0	0	0	0	NA	0	0	0	0	0	0	0	NA	0	0	0	0	0	0	0	NA	0	0	0	0	0	0	0	NA
14	34008301	34029600	21300	+	21300	16.6861	48.1013	64.7874	0.783385	2.25828	3.04166	0.0773239	MultiCore	32.5066	52.1973	84.7039	1.52613	2.45058	3.97671	0.108028	MultiCore	13.1468	35.6137	48.7605	0.617222	1.672	2.28923	0.0889671	MultiCore	24.6527	77.1206	101.773	1.15741	3.62069	4.77809	0.106197	MultiCore
14	34126701	34172300	45600	+	45600	21.5271	37.4922	59.0193	0.472086	0.822198	1.29428	0.0487061	ExtendedCore	23.3403	37.8537	61.1939	0.511848	0.830124	1.34197	0.0625658	ExtendedCore	11.0483	62.5863	73.6345	0.242287	1.37251	1.61479	0.0489693	ExtendedCore	25.1558	59.799	84.9549	0.551663	1.31138	1.86305	0.0664693	MultiCore
14	34174001	34213400	39400	+	39400	36.9772	169.848	206.825	0.938508	4.31086	5.24937	0.0687056	MultiCore	45.4923	153.791	199.283	1.15463	3.90333	5.05795	0.0955838	ExtendedCore	15.0602	182.821	197.881	0.382239	4.64013	5.02237	0.0672843	ExtendedCore	31.2651	130.739	162.004	0.793531	3.31824	4.11177	0.0853299	MultiCore
14	35133301	35135200	1900	+	1900	266.051	0.309002	266.36	140.027	0.162632	140.189	0.0957895	ExtendedCore	190.881	0.93361	191.815	100.464	0.491374	100.955	0.23	MultiCore	339.719	0.678944	340.398	178.799	0.357339	179.157	0.131579	ExtendedCore	547.535	1.50935	549.044	288.176	0.794395	288.971	0.134737	ExtendedCore
14	36003701	36012100	8400	+	8400	3.29602	12.8751	16.1711	0.392383	1.53275	1.92513	0.0560714	NA	4.8378	47.9536	52.7914	0.575929	5.70877	6.28469	0.0914286	ExtendedCore	5.74016	12.9617	18.7018	0.683352	1.54305	2.22641	0.0771429	ExtendedCore	6.89989	12.6498	19.5497	0.821415	1.50593	2.32734	0.0989286	MultiCore
14	36561401	36578500	17100	+	17100	65.5084	36.6682	102.177	3.8309	2.14434	5.97524	0.12614	ExtendedCore	31.4881	22.5764	54.0645	1.84141	1.32026	3.16167	0.137895	MultiCore	81.8436	28.6391	110.483	4.78617	1.6748	6.46097	0.152807	ExtendedCore	60.3022	35.0744	95.3766	3.52644	2.05114	5.57758	0.146725	ExtendedCore
14	37903701	37950500	46800	+	46800	294.994	27.3982	322.392	6.30328	0.585431	6.88871	0.253782	MultiCore	245.624	20.5394	266.164	5.24839	0.438877	5.68726	0.262756	MultiCore	242.013	27.9601	269.973	5.17121	0.597439	5.76865	0.298718	MultiCore	381.578	27.0964	408.675	8.15338	0.578984	8.73237	0.298462	MultiCore
14	38038701	38057400	18700	+	18700	95.7905	88.2715	184.062	5.12249	4.7204	9.84289	0.0612834	MultiCore	66.7107	86.9955	153.706	3.56742	4.65217	8.21958	0.069893	MultiCore	37.095	54.5624	91.6574	1.98369	2.91777	4.90147	0.0805348	MultiCore	165.813	147.988	313.801	8.867	7.91381	16.7808	0.085508	MultiCore
15	175666	176750	1085	+	1085	4.94403	0	4.94403	4.55671	0	4.55671	0.356682	SingleCore	11.7974	0	11.7974	10.8732	0	10.8732	0.662673	SingleCore	5.43155	0	5.43155	5.00604	0	5.00604	0.56682	SingleCore	3.0187	0	3.0187	2.78221	0	2.78221	0.432258	SingleCore
15	177521	181000	3480	+	3480	8.65205	0.103001	8.75505	2.48622	0.0295979	2.51582	0.221552	MultiCore	8.82686	1.35798	10.1848	2.53645	0.390224	2.92668	0.204598	ExtendedCore	3.82677	0.246889	4.07366	1.09965	0.070945	1.17059	0.15977	ExtendedCore	10.5655	0.431243	10.9967	3.03605	0.12392	3.15997	0.318103	MultiCore
15	181601	187800	6200	+	6200	27.0892	0	27.0892	4.36922	0	4.36922	0.377419	MultiCore	26.226	0	26.226	4.22999	0	4.22999	0.279194	ExtendedCore	19.2573	0.308611	19.5659	3.10602	0.0497759	3.15579	0.321613	ExtendedCore	31.5526	0.359369	31.912	5.08913	0.0579628	5.14709	0.391452	MultiCore
15	193726	195580	1855	+	1855	30.3852	0	30.3852	16.3801	0	16.3801	0.694879	SingleCore	17.9083	0	17.9083	9.65409	0	9.65409	0.625876	SingleCore	3.64161	0	3.64161	1.96313	0	1.96313	0.371968	ExtendedCore	9.91859	0	9.91859	5.34695	0	5.34695	0.612399	SingleCore
15	371701	378300	6600	+	6600	13.2871	23.1751	36.4622	2.01319	3.51138	5.52458	0.116364	ExtendedCore	14.4285	26.0562	40.4847	2.18614	3.94791	6.13405	0.127273	ExtendedCore	10.0607	23.9482	34.0089	1.52435	3.62851	5.15286	0.0986364	ExtendedCore	17.3216	22.4246	39.7462	2.62448	3.39767	6.02216	0.137576	ExtendedCore
15	1925806	1926085	280	+	280	0.206001	0	0.206001	0.735718	0	0.735718	0.142857	NA	0.848737	0	0.848737	3.0312	0	3.0312	0.528571	SingleCore	0.246889	0	0.246889	0.881745	0	0.881745	0.182143	SingleCore	0.0718738	0	0.0718738	0.256692	0	0.256692	0.0928571	SingleCore
15	1926156	1934300	8145	+	8145	17.8191	14.1111	31.9302	2.18773	1.73248	3.92022	0.189932	ExtendedCore	52.0276	12.9008	64.9284	6.38767	1.58389	7.97156	0.241621	ExtendedCore	28.3922	21.541	49.9332	3.48584	2.64469	6.13054	0.192265	ExtendedCore	19.1903	16.531	35.7213	2.35609	2.02959	4.38567	0.194966	ExtendedCore
15	4107801	4115400	7600	+	7600	105.679	1.23601	106.915	13.9051	0.162632	14.0677	0.412763	MultiCore	54.6586	0.93361	55.5923	7.19193	0.122843	7.31477	0.334605	ExtendedCore	21.6645	1.111	22.7755	2.85059	0.146184	2.99677	0.307895	ExtendedCore	42.7649	1.14998	43.9149	5.62697	0.151313	5.77828	0.340789	ExtendedCore
15	4133301	4142005	8705	+	8705	18.3341	5.35603	23.6901	2.10616	0.615282	2.72144	0.148535	ExtendedCore	8.23275	2.54621	10.779	0.945749	0.2925	1.23825	0.106031	ExtendedCore	14.9368	5.43155	20.3683	1.71588	0.623957	2.33984	0.173349	ExtendedCore	10.0623	3.23432	13.2967	1.15593	0.371548	1.52747	0.118782	ExtendedCore
15	5954301	5966100	11800	+	11800	31.0032	114.846	145.849	2.62739	9.73268	12.3601	0.100678	ExtendedCore	20.0302	101.339	121.369	1.69747	8.58807	10.2855	0.109661	ExtendedCore	18.208	78.7575	96.9655	1.54305	6.67436	8.21742	0.104746	ExtendedCore	5.10304	53.8335	58.9366	0.432461	4.56216	4.99462	0.0682203	ExtendedCore
15	7772501	7785500	13000	+	13000	31.0032	0.515003	31.5182	2.38486	0.0396156	2.42448	0.140077	ExtendedCore	77.0653	0.424368	77.4897	5.9281	0.0326437	5.96074	0.163462	ExtendedCore	10.1842	0.740666	10.9248	0.783397	0.0569743	0.840371	0.129538	ExtendedCore	70.5801	0.287495	70.8676	5.42924	0.022115	5.45135	0.169154	ExtendedCore
15	8389801	8397400	7600	+	7600	54.7963	98.2626	153.059	7.21004	12.9293	20.1393	0.134605	ExtendedCore	38.8721	59.5813	98.4535	5.11476	7.83965	12.9544	0.123026	ExtendedCore	39.8108	61.4135	101.224	5.23826	8.08073	13.319	0.145132	ExtendedCore	51.3179	95.2328	146.551	6.75236	12.5306	19.283	0.133816	ExtendedCore
15	8969501	8976700	7200	+	7200	16.2741	17.8191	34.0932	2.26029	2.47488	4.73517	0.140694	ExtendedCore	12.0521	8.74199	20.7941	1.6739	1.21417	2.88806	0.141667	ExtendedCore	19.2573	14.0109	33.2682	2.67463	1.94596	4.62059	0.195	MultiCore	15.956	15.3091	31.2651	2.21611	2.12627	4.34238	0.187917	MultiCore
15	9047901	9054100	6200	+	6200	16.0681	11.0211	27.0892	2.59163	1.77759	4.36922	0.168065	ExtendedCore	23.51	14.6831	38.1932	3.79194	2.36825	6.16019	0.152581	ExtendedCore	16.6033	9.99899	26.6022	2.67795	1.61274	4.29069	0.192097	ExtendedCore	16.6747	10.4217	27.0964	2.68947	1.68092	4.37039	0.166774	ExtendedCore
15	10513801	10603400	89600	+	89600	8.96105	319.611	328.572	0.100012	3.56708	3.6671	0.00643973	ExtendedCore	6.53527	290.947	297.482	0.0729383	3.24718	3.32011	0.00427455	ExtendedCore	4.444	294.291	298.735	0.0495982	3.2845	3.3341	0.00469866	NA	12.6498	451.44	464.089	0.141181	5.03839	5.17957	0.00678571	ExtendedCore
15	11284501	11297100	12600	+	12600	28.3252	104.134	132.459	2.24803	8.26457	10.5126	0.147857	MultiCore	27.6688	95.9073	123.576	2.19594	7.61169	9.80762	0.149365	MultiCore	27.3429	128.691	156.034	2.17007	10.2135	12.3836	0.193175	MultiCore	30.3308	45.2086	75.5394	2.4072	3.58799	5.99519	0.196905	MultiCore
15	12361901	12388200	26300	+	26300	406.337	185.195	591.532	15.4501	7.04164	22.4917	0.238783	MultiCore	449.236	199.114	648.35	17.0812	7.57086	24.6521	0.285285	MultiCore	311.573	155.293	466.866	11.8469	5.90467	17.7516	0.256312	MultiCore	196.934	119.023	315.957	7.488	4.52559	12.0136	0.241255	MultiCore
15	16345101	16353300	8200	+	8200	13.8021	4.63503	18.4371	1.68318	0.565247	2.24843	0.129024	ExtendedCore	11.7974	4.92267	16.7201	1.43871	0.600326	2.03904	0.12378	ExtendedCore	11.7889	21.7879	33.5769	1.43767	2.65706	4.09474	0.16061	ExtendedCore	10.0623	9.41547	19.4778	1.22711	1.14823	2.37534	0.122195	ExtendedCore
15	18077536	18081400	3865	+	3865	139.875	0.412002	140.287	36.1901	0.106598	36.2967	0.482277	ExtendedCore	52.7914	0	52.7914	13.6588	0	13.6588	0.381371	ExtendedCore	57.0313	0.185166	57.2164	14.7558	0.0479085	14.8037	0.433118	ExtendedCore	88.8361	0	88.8361	22.9848	0	22.9848	0.461061	ExtendedCore
15	18676601	18695800	19200	+	19200	23.1751	6.48904	29.6642	1.20704	0.337971	1.54501	0.0869792	ExtendedCore	21.1335	5.85628	26.9898	1.10071	0.305015	1.40572	0.0888542	ExtendedCore	21.2941	6.60427	27.8984	1.10907	0.343972	1.45304	0.124115	ExtendedCore	25.7308	7.04364	32.7745	1.34015	0.366856	1.707	0.0910417	ExtendedCore
15	18696901	18723900	27000	+	27000	400.672	58.9163	459.589	14.8397	2.18209	17.0218	0.339704	MultiCore	326.679	56.2712	382.95	12.0992	2.08412	14.1833	0.35163	MultiCore	355.952	55.6734	411.625	13.1834	2.06198	15.2454	0.390852	MultiCore	395.666	71.0114	466.677	14.6543	2.63005	17.2843	0.377296	MultiCore
15	19174001	19182400	8400	+	8400	63.1394	93.1125	156.252	7.51659	11.0848	18.6014	0.252143	MultiCore	55.8469	87.6745	143.521	6.64844	10.4374	17.0859	0.259405	MultiCore	31.6635	83.6952	115.359	3.76946	9.96372	13.7332	0.217262	MultiCore	34.8588	88.2611	123.12	4.14986	10.5073	14.6571	0.211429	MultiCore
15	19184701	19194000	9300	+	9300	12.8751	21.3211	34.1962	1.38442	2.29259	3.67701	0.135484	MultiCore	20.2848	32.252	52.5368	2.18116	3.46796	5.64912	0.157527	ExtendedCore	27.6515	62.7097	90.3612	2.97328	6.74298	9.71626	0.224516	MultiCore	11.1404	19.1903	30.3308	1.1979	2.06347	3.26137	0.123978	ExtendedCore
15	19864801	19905300	40500	+	40500	1003.95	603.274	1607.22	24.7888	14.8957	39.6845	0.28637	MultiCore	778.631	516.287	1294.92	19.2255	12.7478	31.9733	0.301136	MultiCore	800.536	472.607	1273.14	19.7663	11.6693	31.4356	0.330025	MultiCore	891.379	509.37	1400.75	22.0094	12.577	34.5864	0.32479	MultiCore
15	20390001	20392500	2500	+	2500	2.67802	0.206001	2.88402	1.07121	0.0824005	1.15361	0.0896	ExtendedCore	7.21426	0.594116	7.80838	2.88571	0.237646	3.12335	0.2588	ExtendedCore	2.46889	0.185166	2.65405	0.987554	0.0740666	1.06162	0.1964	ExtendedCore	7.04364	1.3656	8.40924	2.81745	0.546241	3.3637	0.2284	ExtendedCore
15	21353746	21367900	14155	+	14155	261.827	7.62204	269.45	18.4972	0.53847	19.0356	0.545744	MultiCore	153.282	8.14787	161.43	10.8288	0.575618	11.4044	0.497845	MultiCore	178.192	11.6038	189.796	12.5886	0.819764	13.4084	0.574355	MultiCore	126.714	5.89366	132.607	8.95186	0.416366	9.36823	0.470434	MultiCore
15	22642301	22645600	3300	+	3300	4.42903	9.88806	14.3171	1.34213	2.99638	4.33851	0.114242	MultiCore	6.4504	7.55376	14.0042	1.95467	2.28902	4.24368	0.180909	ExtendedCore	6.04877	11.7889	17.8377	1.83296	3.5724	5.40536	0.195455	ExtendedCore	8.48111	7.40301	15.8841	2.57003	2.24334	4.81337	0.229394	MultiCore
15	22677001	22748400	71400	+	71400	332.383	87.6535	420.036	4.65522	1.22764	5.88286	0.254188	MultiCore	424.284	99.5568	523.84	5.94235	1.39435	7.3367	0.275966	MultiCore	333.053	106.656	439.709	4.6646	1.49378	6.15838	0.293754	MultiCore	350.816	96.7422	447.558	4.91339	1.35493	6.26833	0.280826	MultiCore
15	22754501	22767900	13400	+	13400	13.2871	89.1985	102.486	0.991573	6.6566	7.64818	0.0629104	ExtendedCore	29.0268	166.862	195.888	2.16618	12.4524	14.6185	0.0731343	ExtendedCore	21.7262	311.265	332.991	1.62136	23.2287	24.8501	0.0721642	ExtendedCore	13.8717	147.701	161.572	1.0352	11.0224	12.0576	0.0625373	ExtendedCore
15	22985701	22997800	12100	+	12100	11.0211	24.9261	35.9472	0.910832	2.06001	2.97084	0.112231	ExtendedCore	10.779	30.9789	41.7578	0.890823	2.56024	3.45106	0.115868	MultiCore	16.7267	23.0224	39.7491	1.38237	1.90267	3.28505	0.177438	ExtendedCore	12.3623	32.1276	44.4899	1.02168	2.65517	3.67685	0.140661	MultiCore
15	23771401	23777200	5800	+	5800	23.6901	9.27005	32.9602	4.08451	1.59828	5.68279	0.193966	ExtendedCore	15.6168	8.65712	24.2739	2.69254	1.49261	4.18515	0.229655	MultiCore	17.7143	11.11	28.8242	3.05418	1.91552	4.9697	0.24069	ExtendedCore	23.2153	15.4529	38.6681	4.00263	2.66429	6.66692	0.221207	ExtendedCore
15	23778901	23796600	17700	+	17700	82.4005	161.917	244.317	4.65539	9.14785	13.8032	0.165989	MultiCore	62.7216	142.927	205.649	3.5436	8.07499	11.6186	0.167684	MultiCore	59.1298	154.614	213.744	3.34067	8.73525	12.0759	0.181017	MultiCore	104.792	206.062	310.854	5.92046	11.6419	17.5624	0.205989	MultiCore
15	23901501	23911000	9500	+	9500	7.00404	19.2611	26.2651	0.737267	2.02749	2.76475	0.0325263	ExtendedCore	9.84535	33.1007	42.9461	1.03635	3.48429	4.52064	0.0425263	ExtendedCore	4.444	9.50521	13.9492	0.467789	1.00055	1.46834	0.0383158	ExtendedCore	4.81555	12.5779	17.3935	0.5069	1.32399	1.83089	0.0337895	ExtendedCore
15	25085601	25098900	13300	+	13300	15.5531	6.79804	22.3511	1.16941	0.511131	1.68054	0.101203	MultiCore	20.7092	7.97813	28.6873	1.55708	0.599859	2.15694	0.0986466	MultiCore	6.91288	7.65355	14.5664	0.519766	0.575455	1.09522	0.0792481	ExtendedCore	18.8309	12.6498	31.4807	1.41586	0.951113	2.36697	0.124887	MultiCore
15	26411001	26418900	7900	+	7900	10.8151	96.4085	107.224	1.369	12.2036	13.5726	0.0592405	ExtendedCore	13.0705	114.155	127.226	1.6545	14.45	16.1045	0.122152	ExtendedCore	12.221	88.5096	100.731	1.54696	11.2037	12.7507	0.141772	ExtendedCore	8.62486	85.9611	94.586	1.09175	10.8812	11.9729	0.0812658	ExtendedCore
15	26670301	26708100	37800	+	37800	79.0014	37.5952	116.597	2.08999	0.994582	3.08457	0.0428042	ExtendedCore	42.1822	50.1603	92.3426	1.11593	1.32699	2.44292	0.0451323	MultiCore	55.2413	36.1075	91.3488	1.46141	0.955224	2.41663	0.0475661	ExtendedCore	32.0557	29.2527	61.3084	0.848035	0.77388	1.62192	0.039709	MultiCore
15	26715101	26724800	9700	+	9700	32.1362	134.313	166.449	3.31301	13.8467	17.1597	0.0608247	MultiCore	52.6217	136.392	189.014	5.42492	14.061	19.4859	0.120825	ExtendedCore	32.4041	91.3488	123.753	3.34063	9.4174	12.758	0.0818557	MultiCore	29.8276	86.3205	116.148	3.07502	8.89902	11.974	0.0778351	MultiCore
15	27488501	27500700	12200	+	12200	16.1711	3.39902	19.5701	1.3255	0.278608	1.60411	0.0571311	ExtendedCore	15.2773	6.53527	21.8125	1.25223	0.535678	1.78791	0.0672951	ExtendedCore	15.554	6.29566	21.8496	1.27492	0.516038	1.79095	0.0977869	MultiCore	5.31866	4.81555	10.1342	0.435956	0.394717	0.830673	0.0609836	NA
15	27529636	27544600	14965	+	14965	17.3041	6.69504	23.9991	1.1563	0.44738	1.60368	0.107518	ExtendedCore	12.3916	5.85628	18.2478	0.828036	0.391332	1.21937	0.107117	ExtendedCore	24.1334	4.75261	28.886	1.61265	0.317581	1.93024	0.177213	ExtendedCore	44.2743	7.25926	51.5335	2.95852	0.485082	3.4436	0.180421	ExtendedCore
15	27727701	27760600	32900	+	32900	10.4031	170.672	181.075	0.316202	5.1876	5.5038	0.0292401	ExtendedCore	11.1185	136.307	147.426	0.337947	4.14307	4.48102	0.0404255	ExtendedCore	5.8636	120.975	126.839	0.178225	3.67706	3.85529	0.0362918	ExtendedCore	9.41547	174.007	183.422	0.286185	5.28895	5.57514	0.0437082	ExtendedCore
15	27826301	27838500	12200	+	12200	16.6861	13.0811	29.7672	1.36771	1.07222	2.43993	0.107869	ExtendedCore	24.4436	13.2403	37.6839	2.00358	1.08527	3.08885	0.126475	ExtendedCore	8.94971	19.1339	28.0836	0.733583	1.56835	2.30193	0.110246	MultiCore	15.8122	9.27173	25.084	1.29609	0.759978	2.05606	0.107049	ExtendedCore
15	27878401	27891400	13000	+	13000	9.37305	25.5441	34.9172	0.721004	1.96493	2.68594	0.072	ExtendedCore	19.1815	29.6209	48.8024	1.4755	2.27853	3.75403	0.0870769	ExtendedCore	8.20905	32.0955	40.3046	0.631465	2.46889	3.10035	0.0919231	ExtendedCore	11.7154	42.4774	54.1929	0.901187	3.2675	4.16868	0.114462	ExtendedCore
15	27966901	27981100	14200	+	14200	56.2383	12.2571	68.4954	3.96044	0.863174	4.82362	0.199296	MultiCore	129.942	24.4436	154.385	9.15082	1.72138	10.8722	0.287254	MultiCore	52.8342	12.8382	65.6724	3.72072	0.904099	4.62481	0.259296	MultiCore	96.3828	18.9028	115.286	6.78752	1.33118	8.11871	0.31669	MultiCore
15	30293101	30298300	5200	+	5200	15.1411	4.01702	19.1581	2.91175	0.772504	3.68425	0.214423	MultiCore	30.6394	3.73444	34.3738	5.89219	0.718162	6.61035	0.350769	ExtendedCore	12.7148	4.75261	17.4674	2.44515	0.913963	3.35911	0.290577	ExtendedCore	24.2934	3.73744	28.0308	4.6718	0.718738	5.39054	0.349808	ExtendedCore
15	30302801	30322900	20100	+	20100	34.1962	45.4233	79.6194	1.7013	2.25986	3.96117	0.132289	MultiCore	19.6058	50.2452	69.851	0.975414	2.49976	3.47518	0.113731	MultiCore	16.2946	43.8227	60.1174	0.810679	2.18024	2.99091	0.111741	ExtendedCore	20.6278	49.0898	69.7176	1.02626	2.44228	3.46854	0.104129	MultiCore
15	30329301	30348100	18800	+	18800	108.563	38.2132	146.776	5.77461	2.03262	7.80722	0.186915	ExtendedCore	90.2207	25.547	115.768	4.79897	1.35888	6.15786	0.217926	ExtendedCore	82.5225	36.0457	118.568	4.3895	1.91733	6.30682	0.215372	ExtendedCore	118.448	29.7558	148.204	6.30043	1.58275	7.88318	0.202181	ExtendedCore
15	30362401	30387500	25100	+	25100	26.8832	36.7712	63.6544	1.07104	1.46499	2.53603	0.0788845	ExtendedCore	41.8427	49.057	90.8997	1.66704	1.95446	3.6215	0.126574	MultiCore	22.5286	45.983	68.5116	0.897553	1.83199	2.72955	0.0990438	MultiCore	30.5464	65.2615	95.8078	1.21699	2.60006	3.81705	0.0979681	MultiCore
15	30391301	30405800	14500	+	14500	28.7372	66.2294	94.9665	1.98187	4.56754	6.54942	0.138966	MultiCore	20.5394	53.3007	73.8401	1.41651	3.67591	5.09242	0.119448	MultiCore	21.1707	82.5842	103.755	1.46005	5.69546	7.15551	0.117931	MultiCore	16.4591	50.9586	67.4177	1.13511	3.51438	4.64949	0.108138	MultiCore
15	30416401	30419935	3535	+	3535	6.69504	1.33901	8.03405	1.89393	0.378786	2.27271	0.18331	ExtendedCore	13.8344	1.52773	15.3621	3.91355	0.432171	4.34572	0.302122	ExtendedCore	9.56693	1.85166	11.4186	2.70635	0.523809	3.23016	0.317963	ExtendedCore	10.278	1.72497	12.0029	2.90749	0.48797	3.39545	0.296181	ExtendedCore
15	30429401	30441600	12200	+	12200	16.2741	23.5871	39.8612	1.33394	1.93337	3.26731	0.0857377	ExtendedCore	40.7394	36.6654	77.4048	3.33929	3.00536	6.34466	0.151557	MultiCore	14.2578	20.9238	35.1816	1.16867	1.71507	2.88374	0.10418	MultiCore	23.2153	32.5589	55.7741	1.90289	2.66876	4.57165	0.114836	ExtendedCore
15	30451001	30479300	28300	+	28300	27.9132	29.3552	57.2683	0.986331	1.03729	2.02362	0.0862898	ExtendedCore	61.3637	40.4847	101.848	2.16833	1.43056	3.59888	0.155936	MultiCore	33.1448	38.885	72.0298	1.17119	1.37403	2.54522	0.147385	MultiCore	69.9333	40.8243	110.758	2.47114	1.44256	3.9137	0.166184	MultiCore
15	30522101	30542000	19900	+	19900	18.8491	26.2651	45.1143	0.947191	1.31986	2.26705	0.0913568	MultiCore	48.8872	23.6798	72.567	2.45665	1.18994	3.64658	0.167739	MultiCore	24.442	22.22	46.6619	1.22824	1.11658	2.34482	0.126231	MultiCore	29.037	27.8871	56.9241	1.45915	1.40136	2.86051	0.131508	MultiCore
15	30623401	30634300	10900	+	10900	13.8021	2.36901	16.1711	1.26625	0.217341	1.48359	0.115688	ExtendedCore	16.126	3.81932	19.9453	1.47945	0.350396	1.82985	0.126514	ExtendedCore	16.0478	4.56744	20.6152	1.47227	0.419031	1.8913	0.162294	MultiCore	8.62486	3.23432	11.8592	0.791272	0.296727	1.088	0.111468	ExtendedCore
15	30715501	30748300	32800	+	32800	86.1085	97.4386	183.547	2.62526	2.97069	5.59595	0.0867378	MultiCore	69.172	96.5014	165.673	2.1089	2.94211	5.05102	0.0936585	MultiCore	34.5027	104.989	139.492	1.05191	3.2009	4.25281	0.101616	MultiCore	119.454	114.495	233.949	3.6419	3.4907	7.1326	0.0981098	MultiCore
15	30781501	30784500	3000	+	3000	6.38604	4.94403	11.3301	2.12868	1.64801	3.77669	0.249333	ExtendedCore	7.55376	3.90419	11.4579	2.51792	1.3014	3.81932	0.339	MultiCore	4.19711	3.08611	7.28321	1.39904	1.0287	2.42774	0.276	ExtendedCore	10.9248	4.09681	15.0216	3.64161	1.3656	5.00721	0.478333	ExtendedCore
15	30785501	30788200	2700	+	2700	7.82804	2.47201	10.3001	2.89928	0.915561	3.81484	0.146296	ExtendedCore	6.87477	0.594116	7.46888	2.54621	0.220043	2.76625	0.109259	ExtendedCore	1.35789	0.185166	1.54305	0.502921	0.0685802	0.571501	0.103333	NA	11.8592	2.08434	13.9435	4.39229	0.771978	5.16427	0.231481	ExtendedCore
15	30788801	30799200	10400	+	10400	34.4022	4.53203	38.9342	3.3079	0.435772	3.74368	0.178077	ExtendedCore	42.1822	4.41343	46.5956	4.05598	0.424368	4.48035	0.213462	ExtendedCore	14.7516	2.71577	17.4674	1.41842	0.261132	1.67955	0.179712	ExtendedCore	53.4023	3.59369	56.996	5.13483	0.345547	5.48038	0.275288	MultiCore
15	30838901	30860000	21100	+	21100	22.8661	43.5692	66.4354	1.0837	2.06489	3.1486	0.112749	MultiCore	24.7831	54.2343	79.0174	1.17456	2.57035	3.7449	0.134976	MultiCore	13.2703	26.9109	40.1811	0.628922	1.2754	1.90432	0.11455	MultiCore	25.5152	65.1177	90.6329	1.20925	3.08615	4.2954	0.14109	MultiCore
15	30920101	30926000	5900	+	5900	51.1913	5.15003	56.3413	8.67649	0.872886	9.54938	0.458475	ExtendedCore	68.9174	7.21426	76.1317	11.6809	1.22276	12.9037	0.524407	ExtendedCore	16.665	1.35789	18.0229	2.82457	0.23015	3.05472	0.390678	MultiCore	45.9993	4.3843	50.3836	7.79648	0.743102	8.53959	0.512034	ExtendedCore
15	31990981	32003900	12920	+	12920	22.4541	27.9132	50.3673	1.73794	2.16046	3.8984	0.191254	MultiCore	46.9351	21.3882	68.3233	3.63275	1.65543	5.28818	0.274071	MultiCore	21.7879	24.874	46.6619	1.68637	1.92523	3.61161	0.25387	MultiCore	44.8493	31.6245	76.4738	3.47131	2.44772	5.91902	0.325155	MultiCore
15	32004101	32038200	34100	+	34100	168.406	35.0202	203.426	4.93859	1.02699	5.96558	0.183196	MultiCore	277.961	75.1132	353.074	8.15136	2.20273	10.3541	0.277889	MultiCore	118.753	48.6371	167.39	3.48251	1.42631	4.90881	0.224721	MultiCore	226.259	40.3212	266.58	6.63516	1.18244	7.8176	0.22434	MultiCore
15	33679101	33688600	9500	+	9500	16.5831	1.44201	18.0251	1.74559	0.15179	1.89738	0.151684	ExtendedCore	13.0705	0.93361	14.0042	1.37585	0.0982748	1.47412	0.146526	ExtendedCore	11.6038	0.493777	12.0975	1.22145	0.0519766	1.27343	0.159684	ExtendedCore	10.2061	0.646865	10.853	1.07432	0.068091	1.14242	0.136947	ExtendedCore
15	34969501	34978900	9400	+	9400	5.76803	6.79804	12.5661	0.61362	0.723196	1.33682	0.0756383	ExtendedCore	8.99661	10.6941	19.6907	0.957086	1.13767	2.09475	0.0491489	MultiCore	7.59182	6.78944	14.3813	0.807641	0.722281	1.52992	0.120319	MultiCore	13.2248	10.9248	24.1496	1.40689	1.16222	2.56911	0.123191	MultiCore
15	35112736	35113855	1120	+	1120	80.4435	0	80.4435	71.8245	0	71.8245	0.113393	SingleCore	97.2652	0	97.2652	86.844	0	86.844	0.149107	SingleCore	59.5619	0	59.5619	53.1802	0	53.1802	0.215179	SingleCore	110.829	0	110.829	98.9549	0	98.9549	0.170536	SingleCore
15	35786501	35811600	25100	+	25100	136.888	315.8	452.688	5.4537	12.5817	18.0354	0.102271	MultiCore	141.315	342.635	483.95	5.63007	13.6508	19.2809	0.10753	MultiCore	141.529	358.606	500.135	5.6386	14.2871	19.9257	0.119761	MultiCore	137.926	376.978	514.904	5.49506	15.0191	20.5141	0.127131	MultiCore
15	36632301	36707300	75000	+	75000	98.1596	858.613	956.772	1.30879	11.4482	12.757	0.0446533	MultiCore	37.3444	426.83	464.174	0.497926	5.69106	6.18899	0.0245067	ExtendedCore	56.9078	690.424	747.332	0.758771	9.20565	9.96442	0.0483867	ExtendedCore	112.195	760.857	873.052	1.49593	10.1448	11.6407	0.0525333	MultiCore
15	37339156	37342165	3010	+	3010	18.1281	0	18.1281	6.02263	0	6.02263	0.490033	SingleCore	10.5243	0	10.5243	3.49646	0	3.49646	0.424252	SingleCore	10.4928	0	10.4928	3.48597	0	3.48597	0.417276	SingleCore	13.081	0	13.081	4.34586	0	4.34586	0.494684	SingleCore
15	38068401	38087500	19100	+	19100	18.8491	12.2571	31.1062	0.986864	0.641731	1.6286	0.0593194	ExtendedCore	4.58318	13.2403	17.8235	0.239957	0.693209	0.933166	0.036911	ExtendedCore	21.9731	14.6282	36.6012	1.15042	0.765872	1.9163	0.0814136	ExtendedCore	11.2123	12.8654	24.0777	0.587032	0.673582	1.26061	0.0317277	ExtendedCore
15	39710501	39755700	45200	+	45200	17.2011	54.1783	71.3794	0.380555	1.19864	1.57919	0.0434292	MultiCore	10.3546	63.146	73.5006	0.229084	1.39704	1.62612	0.0330973	ExtendedCore	14.0109	56.4758	70.4867	0.309976	1.24946	1.55944	0.0542035	ExtendedCore	14.3748	64.974	79.3487	0.318026	1.43748	1.7555	0.0522124	ExtendedCore
15	39773001	39798885	25885	+	25885	47.6893	228.352	276.042	1.84235	8.8218	10.6642	0.130732	MultiCore	82.667	249.359	332.026	3.19362	9.63333	12.827	0.163376	MultiCore	36.2309	212.139	248.37	1.39969	8.19544	9.59513	0.155032	MultiCore	54.8397	181.769	236.609	2.11859	7.02217	9.14076	0.189067	MultiCore
15	39798921	39814705	15785	+	15785	28.0162	11.4331	39.4492	1.77486	0.724299	2.49916	0.165093	MultiCore	67.8989	7.89325	75.7922	4.30149	0.500048	4.80153	0.247133	MultiCore	27.8367	12.9617	40.7983	1.76349	0.821137	2.58463	0.219512	MultiCore	37.1588	10.853	48.0117	2.35406	0.687548	3.0416	0.238518	MultiCore
15	39814741	39814915	175	+	175	0.824005	0	0.824005	4.7086	0	4.7086	0.171429	SingleCore	0.509242	0	0.509242	2.90995	0	2.90995	0.537143	SingleCore	0.86411	0	0.86411	4.93777	0	4.93777	0.605714	SingleCore	0.431243	0	0.431243	2.46425	0	2.46425	0.325714	SingleCore
15	39814986	39815475	490	+	490	1.54501	0	1.54501	3.15308	0	3.15308	0.381633	SingleCore	1.86722	0	1.86722	3.81065	0	3.81065	0.430612	SingleCore	3.08611	0	3.08611	6.29818	0	6.29818	0.695918	SingleCore	1.00623	0	1.00623	2.05354	0	2.05354	0.42449	SingleCore
15	39815901	39832300	16400	+	16400	20.9091	51.0883	71.9974	1.27495	3.11514	4.39009	0.0998171	MultiCore	20.7941	76.3014	97.0955	1.26793	4.65253	5.92046	0.130976	MultiCore	17.1588	58.5126	75.6714	1.04627	3.56784	4.61411	0.155854	MultiCore	23.2871	79.2769	102.564	1.41995	4.83395	6.2539	0.129024	MultiCore
15	40113701	40126400	12700	+	12700	14.1111	31.0032	45.1143	1.11111	2.44119	3.5523	0.0858268	ExtendedCore	8.91174	21.9823	30.894	0.701712	1.73089	2.4326	0.0717323	ExtendedCore	7.59182	19.1339	26.7257	0.597781	1.5066	2.10439	0.0894488	ExtendedCore	15.1654	28.8214	43.9868	1.19412	2.2694	3.46353	0.108268	ExtendedCore
15	40208601	40222765	14165	+	14165	42.3332	33.9902	76.3234	2.98858	2.39959	5.38817	0.0912107	ExtendedCore	25.6319	29.536	55.1679	1.80952	2.08514	3.89466	0.0735616	ExtendedCore	65.8575	43.6376	109.495	4.64931	3.08066	7.72998	0.14084	MultiCore	79.3487	46.4305	125.779	5.60175	3.27783	8.87958	0.11246	ExtendedCore
16	1238001	1245300	7300	+	7300	8.03405	11.1241	19.1581	1.10055	1.52384	2.6244	0.0850685	ExtendedCore	10.8638	11.6277	22.4915	1.4882	1.59283	3.08103	0.136164	MultiCore	8.45594	9.99899	18.4549	1.15835	1.36972	2.52807	0.115205	ExtendedCore	9.27173	9.91859	19.1903	1.2701	1.35871	2.62881	0.117945	ExtendedCore
16	1589401	1618100	28700	+	28700	310.341	79.9285	390.269	10.8133	2.78496	13.5982	0.232787	MultiCore	266.588	75.3678	341.956	9.28879	2.62606	11.9148	0.247526	MultiCore	306.821	76.0417	382.863	10.6906	2.64954	13.3402	0.277875	MultiCore	314.089	81.4331	395.522	10.9439	2.83739	13.7812	0.254111	MultiCore
16	1620001	1623100	3100	+	3100	5.45903	3.50202	8.96105	1.76098	1.12968	2.89066	0.186774	ExtendedCore	5.51679	5.34704	10.8638	1.77961	1.72485	3.50446	0.239032	ExtendedCore	6.85116	4.07366	10.9248	2.21005	1.31408	3.52414	0.253226	ExtendedCore	4.09681	5.39054	9.48735	1.32155	1.73888	3.06043	0.192903	ExtendedCore
16	1794801	1802000	7200	+	7200	17.8191	18.9521	36.7712	2.47488	2.63224	5.10711	0.101806	ExtendedCore	12.6462	10.9487	23.5949	1.75641	1.52065	3.27707	0.0756944	ExtendedCore	11.2952	17.7143	29.0094	1.56877	2.46031	4.02909	0.0979167	ExtendedCore	13.9435	19.6934	33.637	1.9366	2.7352	4.6718	0.109722	ExtendedCore
16	2040401	2074100	33700	+	33700	28.4282	33.7842	62.2124	0.843566	1.0025	1.84606	0.0816617	MultiCore	29.1965	35.6469	64.8435	0.866366	1.05777	1.92414	0.0780415	MultiCore	47.8347	39.2553	87.09	1.41943	1.16485	2.58427	0.125905	MultiCore	28.8933	38.3088	67.202	0.857368	1.13676	1.99413	0.0936202	ExtendedCore
16	2080301	2089700	9400	+	9400	12.4631	12.3601	24.8231	1.32586	1.3149	2.64076	0.103298	ExtendedCore	17.9932	17.1445	35.1377	1.91417	1.82388	3.73805	0.143617	ExtendedCore	23.5779	12.8382	36.4161	2.50828	1.36577	3.87405	0.243298	MultiCore	15.1654	15.4529	30.6183	1.61334	1.64392	3.25726	0.153298	MultiCore
16	2103301	2125200	21900	+	21900	36.3592	74.0574	110.417	1.66024	3.38162	5.04185	0.0921918	ExtendedCore	20.6243	52.5368	73.1611	0.941749	2.39894	3.34069	0.0999087	MultiCore	18.0846	46.7237	64.8083	0.82578	2.1335	2.95928	0.0912329	MultiCore	32.1995	80.9299	113.129	1.4703	3.69543	5.16573	0.122283	MultiCore
16	2222601	2266500	43900	+	43900	29.9732	97.2325	127.206	0.68276	2.21486	2.89762	0.0492711	MultiCore	39.1268	104.225	143.352	0.89127	2.37414	3.26541	0.0651708	MultiCore	10.8631	75.7948	86.6579	0.247451	1.72653	1.97398	0.0286105	ExtendedCore	27.3121	82.3674	109.679	0.622143	1.87625	2.49839	0.0596583	MultiCore
16	2402801	2425200	22400	+	22400	14.2141	33.8872	48.1013	0.634557	1.51282	2.14738	0.0579464	ExtendedCore	14.2588	35.3923	49.6511	0.636553	1.58001	2.21657	0.0812946	ExtendedCore	12.5296	30.9845	43.5141	0.559357	1.38324	1.94259	0.0972768	ExtendedCore	10.853	36.5838	47.4367	0.484507	1.6332	2.11771	0.0627679	ExtendedCore
16	2425501	2457400	31900	+	31900	17.3041	56.2383	73.5424	0.542448	1.76296	2.3054	0.0584326	MultiCore	14.3437	46.8503	61.1939	0.449644	1.46866	1.9183	0.0589969	NA	14.443	48.0816	62.5245	0.452758	1.50726	1.96002	0.0760188	MultiCore	15.4529	52.2523	67.7052	0.484416	1.638	2.12242	0.0739812	NA
16	2458101	2465100	7000	+	7000	1.13301	13.9051	15.0381	0.161858	1.98644	2.1483	0.0362857	NA	2.88571	17.2294	20.1151	0.412244	2.46134	2.87358	0.0691429	ExtendedCore	0.987554	15.986	16.9736	0.141079	2.28372	2.4248	0.0422857	NA	2.08434	26.5214	28.6058	0.297763	3.78878	4.08654	0.0622857	NA
16	2465201	2514800	49600	+	49600	4.42903	45.7323	50.1613	0.0892949	0.922021	1.01132	0.0139113	NA	9.42098	39.4663	48.8872	0.189939	0.795691	0.98563	0.0252621	ExtendedCore	4.13538	41.2921	45.4275	0.0833747	0.832502	0.915877	0.0192742	NA	10.3498	45.7118	56.0616	0.208666	0.921608	1.13027	0.0279637	NA
16	2711701	2749800	38100	+	38100	12.7721	68.2894	81.0615	0.335225	1.79237	2.1276	0.0324672	ExtendedCore	9.84535	70.9544	80.7997	0.258408	1.86232	2.12073	0.0329396	ExtendedCore	9.44349	59.2533	68.6968	0.247861	1.5552	1.80306	0.0290551	ExtendedCore	13.1529	71.4426	84.5955	0.345221	1.87513	2.22035	0.0378215	ExtendedCore
16	4280901	4374700	93800	+	93800	237.313	261.415	498.729	2.52999	2.78695	5.31694	0.133081	MultiCore	285.77	333.129	618.899	3.04658	3.55148	6.59807	0.155352	MultiCore	139.307	182.451	321.758	1.48515	1.9451	3.43025	0.145256	MultiCore	241.64	296.767	538.407	2.57612	3.16383	5.73995	0.152409	MultiCore
16	4375561	4431300	55740	+	55740	493.785	163.668	657.453	8.85872	2.93627	11.795	0.281109	MultiCore	480.3	166.777	647.077	8.61679	2.99205	11.6088	0.29756	MultiCore	352.001	129.493	481.495	6.31506	2.32316	8.63822	0.295461	MultiCore	646.002	208.65	854.652	11.5896	3.74327	15.3328	0.353355	MultiCore
16	4431911	4540400	108490	+	108490	558.366	539.62	1097.99	5.14671	4.97392	10.1206	0.0999631	MultiCore	578.499	471.558	1050.06	5.33228	4.34656	9.67884	0.0981104	MultiCore	360.704	463.595	824.299	3.32477	4.27316	7.59793	0.0899899	MultiCore	700.411	520.726	1221.14	6.45599	4.79976	11.2558	0.108738	MultiCore
16	4620401	4626200	5800	+	5800	10.7121	18.9521	29.6642	1.84691	3.2676	5.11451	0.160862	MultiCore	5.09242	23.0008	28.0932	0.878004	3.96565	4.84365	0.112241	ExtendedCore	5.06122	15.1219	20.1831	0.872624	2.60723	3.47985	0.183966	ExtendedCore	5.82178	25.5152	31.337	1.00376	4.39918	5.40293	0.128448	MultiCore
16	4718701	4723300	4600	+	4600	5.56203	9.68205	15.2441	1.20914	2.10479	3.31393	0.130652	ExtendedCore	10.3546	4.32856	14.6831	2.251	0.940991	3.19199	0.206304	MultiCore	6.23394	9.69038	15.9243	1.3552	2.1066	3.46181	0.187609	ExtendedCore	8.84048	9.41547	18.256	1.92184	2.04684	3.96869	0.180652	MultiCore
16	4909401	4926800	17400	+	17400	91.2585	11.0211	102.28	5.24474	0.633394	5.87814	0.156322	ExtendedCore	20.1151	6.1109	26.226	1.15604	0.351201	1.50724	0.127989	ExtendedCore	33.0831	6.91288	39.996	1.90133	0.397292	2.29862	0.126322	ExtendedCore	51.8929	15.0216	66.9145	2.98235	0.863312	3.84566	0.157069	ExtendedCore
16	5004301	5012000	7700	+	7700	14.6261	1.13301	15.7591	1.89949	0.147144	2.04663	0.122597	ExtendedCore	9.08148	0.339495	9.42098	1.17941	0.0440902	1.2235	0.119481	ExtendedCore	6.17222	0.617222	6.78944	0.801586	0.0801586	0.881745	0.124416	ExtendedCore	4.9593	1.00623	5.96553	0.644064	0.13068	0.774744	0.11	ExtendedCore
16	5203501	5232000	28500	+	28500	8.65205	9.68205	18.3341	0.303581	0.339721	0.643302	0.0290526	ExtendedCore	12.9857	10.2697	23.2554	0.455638	0.360341	0.815979	0.0556842	ExtendedCore	8.45594	10.7397	19.1956	0.296699	0.37683	0.673529	0.0402456	ExtendedCore	14.0154	14.806	28.8214	0.491768	0.519509	1.01128	0.0464912	ExtendedCore
16	5876101	5893100	17000	+	17000	9.99106	13.2871	23.2781	0.587709	0.781593	1.3693	0.0551176	ExtendedCore	5.60166	10.8638	16.4655	0.32951	0.639049	0.968558	0.0520588	NA	1.97511	13.332	15.3071	0.116183	0.784234	0.900417	0.0375882	NA	3.16245	13.9435	17.106	0.186026	0.820207	1.00623	0.0428235	NA
16	5893301	5930900	37600	+	37600	31.5182	114.743	146.261	0.838249	3.05167	3.88992	0.0514628	ExtendedCore	29.2814	141.654	170.936	0.778761	3.7674	4.54616	0.0684574	MultiCore	28.1453	127.148	155.293	0.748545	3.38159	4.13013	0.0640426	ExtendedCore	26.9527	111.764	138.717	0.716827	2.97244	3.68927	0.069016	ExtendedCore
16	6161001	6193100	32100	+	32100	67.3624	97.5416	164.904	2.09852	3.03868	5.13719	0.107539	MultiCore	56.6956	81.0544	137.75	1.76622	2.52506	4.29128	0.11648	MultiCore	54.1303	76.1034	130.234	1.6863	2.37082	4.05713	0.123271	MultiCore	74.5332	116.364	190.897	2.32191	3.62504	5.94694	0.132243	MultiCore
16	6301201	6309700	8500	+	8500	22.1451	40.5822	62.7274	2.60531	4.77438	7.37969	0.178471	MultiCore	23.1705	45.5772	68.7477	2.72594	5.36202	8.08796	0.198706	MultiCore	15.0602	29.5649	44.6251	1.77179	3.47822	5.25001	0.157059	MultiCore	19.9809	51.4617	71.4426	2.3507	6.05431	8.40501	0.210471	MultiCore
16	6971401	6983700	12300	+	12300	21.6301	70.6584	92.2885	1.75855	5.74459	7.50313	0.0766667	ExtendedCore	12.0521	57.3746	69.4267	0.979842	4.6646	5.64444	0.0839024	ExtendedCore	22.1583	55.6734	77.8316	1.80148	4.52629	6.32778	0.104309	ExtendedCore	25.0121	67.1302	92.1423	2.0335	5.45774	7.49124	0.0837398	ExtendedCore
16	9704401	9719100	14700	+	14700	25.1321	73.0274	98.1596	1.70967	4.96785	6.67752	0.0954422	MultiCore	46.0015	70.7846	116.786	3.12936	4.81528	7.94464	0.112517	MultiCore	23.7013	49.0691	72.7704	1.61233	3.33803	4.95037	0.124626	MultiCore	31.6245	68.2802	99.9046	2.15133	4.64491	6.79623	0.141565	MultiCore
16	11025401	11029100	3700	+	3700	88.3745	15.2441	103.619	23.885	4.12002	28.005	0.442973	ExtendedCore	47.4444	12.0521	59.4964	12.8228	3.25731	16.0801	0.348649	ExtendedCore	66.2279	19.5659	85.7938	17.8994	5.28809	23.1875	0.471081	ExtendedCore	57.6428	12.6498	70.2926	15.5791	3.41886	18.998	0.494324	ExtendedCore
16	11131501	11145000	13500	+	13500	373.686	52.9423	426.628	27.6805	3.92165	31.6021	0.334074	MultiCore	163.297	22.2369	185.534	12.0961	1.64718	13.7432	0.240963	ExtendedCore	393.54	29.997	423.537	29.1511	2.222	31.3731	0.374444	MultiCore	295.042	35.4338	330.476	21.855	2.62473	24.4797	0.324667	MultiCore
16	11145901	11156700	10800	+	10800	38.5222	18.7461	57.2683	3.56687	1.73575	5.30262	0.149907	MultiCore	23.8495	19.3512	43.2007	2.20829	1.79178	4.00006	0.121944	ExtendedCore	74.6221	21.541	96.1631	6.90945	1.99454	8.90399	0.245926	MultiCore	43.1243	11.5717	54.696	3.99299	1.07145	5.06444	0.160833	ExtendedCore
16	11215201	11244400	29200	+	29200	8.44605	18.4371	26.8832	0.289248	0.631408	0.920656	0.0221575	ExtendedCore	5.43192	29.0268	34.4587	0.186024	0.994068	1.18009	0.0206507	ExtendedCore	10.1224	13.7023	23.8248	0.346659	0.469257	0.815916	0.0404452	MultiCore	6.61239	22.3528	28.9652	0.226452	0.765506	0.991958	0.0339384	MultiCore
16	14086001	14087900	1900	+	1900	117.215	0.721004	117.936	61.6919	0.379476	62.0714	0.0526316	ExtendedCore	92.4274	0.424368	92.8518	48.646	0.223352	48.8694	0.0563158	ExtendedCore	94.9904	0	94.9904	49.9949	0	49.9949	0.0536842	ExtendedCore	112.698	0.143748	112.842	59.3148	0.0756567	59.3905	0.0689474	ExtendedCore
16	16539501	16548000	8500	+	8500	178.706	92.5975	271.304	21.0242	10.8938	31.9181	0.417647	ExtendedCore	47.2746	57.0351	104.31	5.56172	6.71001	12.2717	0.305294	MultiCore	136.776	86.2258	223.002	16.0913	10.1442	26.2355	0.452235	ExtendedCore	84.2361	66.1239	150.36	9.91013	7.77929	17.6894	0.368471	ExtendedCore
16	17972501	17975500	3000	+	3000	135.24	165.625	300.865	45.0799	55.2083	100.288	0.107333	ExtendedCore	90.1358	132.997	223.133	30.0453	44.3324	74.3776	0.133667	ExtendedCore	112.828	131.468	244.296	37.6094	43.8227	81.4321	0.112333	ExtendedCore	103.355	153.954	257.308	34.4515	51.3179	85.7695	0.135333	ExtendedCore
16	18726901	18734900	8000	+	8000	15.7591	60.3583	76.1174	1.96989	7.54479	9.51468	0.081	ExtendedCore	4.58318	33.5251	38.1083	0.572897	4.19064	4.76354	0.05075	ExtendedCore	9.50521	36.9716	46.4768	1.18815	4.62145	5.8096	0.10775	ExtendedCore	9.27173	32.6307	41.9025	1.15897	4.07884	5.23781	0.0885	MultiCore
16	21538701	21541700	3000	+	3000	12.1541	33.7842	45.9383	4.05136	11.2614	15.3128	0.121333	ExtendedCore	7.46888	20.4546	27.9234	2.48963	6.81819	9.30781	0.0796667	ExtendedCore	12.1593	28.2687	40.428	4.05309	9.42292	13.476	0.0993333	ExtendedCore	9.99046	24.0777	34.0682	3.33015	8.02591	11.3561	0.096	ExtendedCore
16	24919301	24928600	9300	+	9300	7.00404	3.50202	10.5061	0.753123	0.376561	1.12968	0.104731	ExtendedCore	10.5243	7.12939	17.6537	1.13165	0.766601	1.89825	0.166129	MultiCore	11.9124	9.07316	20.9855	1.2809	0.975608	2.25651	0.211398	ExtendedCore	5.46241	5.10304	10.5655	0.587356	0.548714	1.13607	0.106452	ExtendedCore
16	24928701	24933000	4300	+	4300	3.09002	2.47201	5.56203	0.718609	0.574887	1.2935	0.124651	NA	6.19578	4.8378	11.0336	1.44088	1.12507	2.56595	0.230465	ExtendedCore	4.75261	3.27127	8.02388	1.10526	0.760761	1.86602	0.215814	ExtendedCore	3.95306	3.80931	7.76238	0.919317	0.885887	1.8052	0.187209	ExtendedCore
16	27961256	27962095	840	+	840	5.35603	0	5.35603	6.37623	0	6.37623	0.466667	ExtendedCore	4.58318	0.339495	4.92267	5.45616	0.40416	5.86033	0.564286	SingleCore	6.72771	0.308611	7.03633	8.00918	0.367394	8.37658	0.616667	SingleCore	5.60616	0.503117	6.10928	6.674	0.598949	7.27295	0.461905	SingleCore
16	27962306	27963600	1295	+	1295	7.00404	0	7.00404	5.40852	0	5.40852	0.494981	ExtendedCore	18.6722	0	18.6722	14.4187	0	14.4187	0.718919	SingleCore	8.88799	0	8.88799	6.86331	0	6.86331	0.576062	SingleCore	10.3498	0.0718738	10.4217	7.99215	0.055501	8.04765	0.642471	SingleCore
16	27964266	27979175	14910	+	14910	54.7963	6.38604	61.1823	3.67514	0.428306	4.10344	0.319316	MultiCore	158.968	7.38401	166.352	10.6619	0.495239	11.1571	0.461569	MultiCore	51.3528	12.8382	64.191	3.44419	0.861047	4.30523	0.41556	MultiCore	128.582	6.82802	135.41	8.6239	0.457949	9.08185	0.393159	MultiCore
16	27979351	27984400	5050	+	5050	8.65205	0.927005	9.57905	1.71328	0.183565	1.89684	0.177822	ExtendedCore	80.63	1.69747	82.3275	15.9663	0.336133	16.3025	0.382574	ExtendedCore	17.5291	1.23444	18.7635	3.47111	0.244444	3.71555	0.338416	ExtendedCore	121.323	1.14998	122.473	24.0244	0.227719	24.2521	0.394653	ExtendedCore
16	28014601	28018375	3775	+	3775	9.16705	2.06001	11.2271	2.42836	0.545698	2.97406	0.270199	ExtendedCore	12.8159	1.78235	14.5983	3.39495	0.472145	3.86709	0.355762	ExtendedCore	12.5296	1.04928	13.5789	3.3191	0.277954	3.59705	0.442119	ExtendedCore	6.3249	2.22809	8.55299	1.67547	0.590222	2.26569	0.292185	ExtendedCore
16	28018551	28020230	1680	+	1680	12.4631	0	12.4631	7.41849	0	7.41849	0.550595	SingleCore	16.2109	0	16.2109	9.64933	0	9.64933	0.648214	SingleCore	9.13488	0	9.13488	5.43743	0	5.43743	0.582143	SingleCore	5.67803	0	5.67803	3.37978	0	3.37978	0.480952	SingleCore
16	28098001	28111800	13800	+	13800	24.2051	15.9651	40.1702	1.754	1.15689	2.91089	0.146449	MultiCore	11.0336	10.5243	21.5579	0.799535	0.762633	1.56217	0.106884	MultiCore	24.874	20.9238	45.7978	1.80247	1.51622	3.31868	0.213188	MultiCore	13.1529	12.9373	26.0902	0.95311	0.937485	1.89059	0.141087	MultiCore
16	29157301	29164135	6835	+	6835	21.6301	0	21.6301	3.16461	0	3.16461	0.266569	ExtendedCore	146.662	0.169747	146.831	21.4575	0.024835	21.4823	0.765033	SingleCore	55.9203	0.185166	56.1054	8.18146	0.0270909	8.20855	0.456328	ExtendedCore	19.4778	0.215622	19.6934	2.84972	0.0315467	2.88126	0.32714	ExtendedCore
16	29164276	29169210	4935	+	4935	212.181	0.103001	212.284	42.9952	0.0208714	43.016	0.796353	SingleCore	283.818	0.339495	284.157	57.5112	0.0687933	57.58	0.872543	SingleCore	254.666	0.493777	255.159	51.604	0.100056	51.704	0.892199	SingleCore	201.894	0.718738	202.612	40.9106	0.145641	41.0562	0.829179	SingleCore
16	29170501	29173700	3200	+	3200	5.56203	4.42903	9.99106	1.73813	1.38407	3.12221	0.13125	ExtendedCore	14.0042	10.6092	24.6134	4.3763	3.31538	7.69168	0.233125	ExtendedCore	11.2334	7.77699	19.0104	3.51045	2.43031	5.94076	0.251875	ExtendedCore	4.52805	4.9593	9.48735	1.41502	1.54978	2.9648	0.149062	ExtendedCore
16	29203161	29216800	13640	+	13640	294.479	0.824005	295.303	21.5893	0.0604109	21.6498	0.47368	MultiCore	538.099	0.0848737	538.184	39.4501	0.00622241	39.4563	0.607258	ExtendedCore	390.825	0.493777	391.318	28.6528	0.0362007	28.689	0.579545	MultiCore	208.865	0.215622	209.081	15.3127	0.015808	15.3285	0.405132	MultiCore
16	32896201	32908200	12000	+	12000	20.4971	26.2651	46.7623	1.70809	2.18876	3.89686	0.098	ExtendedCore	15.5319	19.3512	34.8831	1.29432	1.6126	2.90692	0.0960833	ExtendedCore	12.1593	23.0841	35.2434	1.01327	1.92367	2.93695	0.0915833	ExtendedCore	26.8089	30.5464	57.3553	2.23408	2.54553	4.77961	0.143667	ExtendedCore
17	3801	64200	60400	+	60400	37.5952	185.092	222.687	0.622437	3.06444	3.68688	0.0208444	ExtendedCore	39.2965	206.498	245.794	0.650605	3.41884	4.06944	0.0293874	MultiCore	43.329	197.758	241.087	0.717367	3.27414	3.9915	0.0433609	ExtendedCore	34.8588	217.418	252.277	0.577133	3.59964	4.17677	0.0468212	MultiCore
17	179401	183100	3700	+	3700	10.5061	18.1281	28.6342	2.83948	4.89949	7.73896	0.186486	ExtendedCore	7.80838	12.2218	20.0302	2.11037	3.30319	5.41356	0.172703	ExtendedCore	7.96216	16.5415	24.5037	2.15193	4.47069	6.62262	0.232703	ExtendedCore	8.55299	22.3528	30.9058	2.31162	6.04129	8.35291	0.204865	ExtendedCore
17	514801	523600	8800	+	8800	128.545	65.4054	193.95	14.6074	7.43243	22.0398	0.343409	MultiCore	100.915	58.3082	159.223	11.4676	6.62593	18.0935	0.329318	MultiCore	127.456	68.9436	196.4	14.4837	7.83451	22.3182	0.375114	MultiCore	101.27	65.9083	167.179	11.508	7.48958	18.9976	0.336818	MultiCore
17	538501	544700	6200	+	6200	7.62204	14.4201	22.0421	1.22936	2.32582	3.55518	0.105323	ExtendedCore	7.46888	38.1932	45.662	1.20466	6.16019	7.36484	0.110161	ExtendedCore	5.80188	14.5047	20.3066	0.935788	2.33947	3.27526	0.143548	ExtendedCore	5.96553	17.4653	23.4309	0.962182	2.81699	3.77917	0.129677	ExtendedCore
17	545601	546000	400	+	400	0	0	0	0	0	0	0	NA	0	0	0	0	0	0	0	NA	0	0	0	0	0	0	0	NA	0	0	0	0	0	0	0	NA
17	596501	657510	61010	+	61010	619.033	731.922	1350.96	10.1464	11.9968	22.1432	0.133454	MultiCore	447.539	597.341	1044.88	7.3355	9.79087	17.1264	0.138781	MultiCore	414.649	584.571	999.22	6.79642	9.58155	16.378	0.129913	MultiCore	391.497	518.642	910.139	6.41693	8.50093	14.9179	0.13765	MultiCore
17	677001	681400	4400	+	4400	10.9181	4.53203	15.4501	2.48138	1.03001	3.51138	0.198182	ExtendedCore	18.7571	8.23275	26.9898	4.26297	1.87108	6.13405	0.324545	MultiCore	15.3688	5.18466	20.5535	3.49291	1.17833	4.67124	0.346818	ExtendedCore	7.90612	2.29996	10.2061	1.79685	0.522719	2.31957	0.185455	ExtendedCore
17	1884801	1922700	37900	+	37900	15.2441	110.623	125.867	0.402219	2.9188	3.32102	0.0332454	ExtendedCore	28.9419	151.5	180.441	0.763639	3.99735	4.76099	0.0709499	MultiCore	14.7516	89.3737	104.125	0.389224	2.35814	2.74737	0.0508443	MultiCore	20.0528	100.767	120.82	0.529098	2.65876	3.18786	0.0306596	ExtendedCore
17	2176301	2181800	5500	+	5500	11.8451	26.2651	38.1102	2.15365	4.77548	6.92913	0.122182	ExtendedCore	8.82686	22.831	31.6579	1.60488	4.15109	5.75598	0.134545	MultiCore	13.1468	32.7127	45.8596	2.39033	5.94777	8.3381	0.172	MultiCore	9.3436	21.9215	31.2651	1.69884	3.98573	5.68457	0.132	MultiCore
17	2406251	2418600	12350	+	12350	10.7121	3.50202	14.2141	0.867373	0.283564	1.15094	0.085668	ExtendedCore	5.43192	3.2252	8.65712	0.439831	0.26115	0.700981	0.0688259	ExtendedCore	6.17222	3.57988	9.7521	0.499775	0.289869	0.789644	0.0987854	ExtendedCore	9.77484	2.73121	12.506	0.791485	0.22115	1.01264	0.112065	ExtendedCore
17	2475901	2481700	5800	+	5800	104.031	154.81	258.84	17.9363	26.6914	44.6277	0.188276	ExtendedCore	121.709	151.075	272.784	20.9843	26.0474	47.0317	0.227759	ExtendedCore	86.5345	147.578	234.112	14.9197	25.4444	40.3642	0.241897	ExtendedCore	79.9237	117.873	197.797	13.78	20.3229	34.1029	0.237069	ExtendedCore
17	5095001	5139200	44200	+	44200	27.2952	158.93	186.225	0.617537	3.5957	4.21324	0.0695475	MultiCore	27.4991	129.347	156.847	0.622151	2.92641	3.54856	0.0749548	MultiCore	30.7376	156.157	186.895	0.695422	3.53296	4.22839	0.101719	MultiCore	51.1742	150.719	201.894	1.15779	3.40994	4.56773	0.123416	MultiCore
17	5564401	5570800	6400	+	6400	10.3001	7.72504	18.0251	1.60938	1.20704	2.81642	0.141563	ExtendedCore	8.74199	7.7235	16.4655	1.36594	1.2068	2.57273	0.158594	ExtendedCore	8.82627	8.94971	17.776	1.3791	1.39839	2.7775	0.194219	ExtendedCore	11.7154	9.70297	21.4184	1.83054	1.51609	3.34663	0.193438	ExtendedCore
17	7243101	7252400	9300	+	9300	70.9674	9.68205	80.6495	7.6309	1.04108	8.67198	0.144301	ExtendedCore	57.6292	10.3546	67.9838	6.19669	1.1134	7.31009	0.15914	ExtendedCore	133.628	14.3813	148.01	14.3687	1.54637	15.915	0.181613	ExtendedCore	11.2842	9.48735	20.7715	1.21335	1.02014	2.2335	0.109785	ExtendedCore
17	8098501	8110900	12400	+	12400	80.1345	8.03405	88.1685	6.46246	0.647907	7.11036	0.240403	ExtendedCore	71.209	7.04452	78.2535	5.74266	0.568106	6.31077	0.235323	ExtendedCore	88.9416	4.56744	93.5091	7.17271	0.368342	7.54105	0.310403	MultiCore	36.0088	8.98423	44.993	2.90394	0.724535	3.62847	0.239758	ExtendedCore
17	8156801	8174700	17900	+	17900	45.0113	10.3001	55.3113	2.5146	0.575422	3.09002	0.236704	MultiCore	179.253	10.3546	189.608	10.0141	0.578469	10.5926	0.355196	ExtendedCore	112.89	8.27077	121.161	6.30669	0.462054	6.76875	0.352961	ExtendedCore	154.816	15.5248	170.341	8.64895	0.867305	9.51626	0.335196	ExtendedCore
17	8245056	8249400	4345	+	4345	62.5214	0.103001	62.6244	14.3893	0.0237055	14.413	0.560875	MultiCore	47.3595	0.424368	47.7839	10.8998	0.0976682	10.9974	0.505409	ExtendedCore	29.6266	0.740666	30.3673	6.81856	0.170464	6.98902	0.53855	MultiCore	39.1712	0.287495	39.4587	9.01525	0.0661669	9.08141	0.497814	ExtendedCore
17	8263291	8290800	27510	+	27510	64.2724	10.8151	75.0874	2.33633	0.393132	2.72946	0.174009	MultiCore	36.2411	11.1185	47.3595	1.31738	0.40416	1.72154	0.140385	MultiCore	35.1816	14.3813	49.5629	1.27887	0.522765	1.80163	0.179789	MultiCore	72.5207	14.1591	86.6799	2.63616	0.514691	3.15085	0.226645	MultiCore
17	8291431	8324700	33270	+	33270	57.4743	50.1613	107.636	1.72751	1.5077	3.23522	0.0948302	MultiCore	27.4142	56.441	83.8552	0.823992	1.69645	2.52044	0.0794109	MultiCore	21.4176	50.9208	72.3384	0.643751	1.53053	2.17428	0.0917343	MultiCore	55.1991	56.7803	111.979	1.65913	1.70665	3.36578	0.116171	MultiCore
17	9313001	9321700	8700	+	8700	8.03405	18.3341	26.3681	0.923453	2.10737	3.03082	0.0810345	ExtendedCore	8.82686	12.4764	21.3033	1.01458	1.43407	2.44865	0.107471	ExtendedCore	8.14732	20.9855	29.1329	0.936474	2.41213	3.3486	0.115862	ExtendedCore	11.3561	21.2747	32.6307	1.3053	2.44536	3.75066	0.0973563	ExtendedCore
17	10953701	10969700	16000	+	16000	19.4671	10.5061	29.9732	1.21669	0.656629	1.87332	0.08075	MultiCore	22.9159	9.93022	32.8461	1.43224	0.620639	2.05288	0.099625	MultiCore	25.0592	12.3444	37.4036	1.5662	0.771527	2.33773	0.12425	MultiCore	23.0715	13.081	36.1525	1.44197	0.817565	2.25953	0.121063	MultiCore
17	11293801	11301200	7400	+	7400	7.10704	8.34305	15.4501	0.960411	1.12744	2.08785	0.0822973	ExtendedCore	5.00755	8.74199	13.7495	0.676696	1.18135	1.85805	0.0805405	ExtendedCore	7.90044	7.22149	15.1219	1.06763	0.975877	2.0435	0.122568	ExtendedCore	8.98423	8.04987	17.0341	1.21409	1.08782	2.30191	0.103919	ExtendedCore
17	11640001	11652800	12800	+	12800	364.313	73.2334	437.546	28.462	5.72136	34.1833	0.425234	ExtendedCore	240.023	56.441	296.464	18.7518	4.40945	23.1612	0.438281	MultiCore	281.453	55.1796	336.633	21.9885	4.31091	26.2994	0.436875	ExtendedCore	307.692	64.9021	372.594	24.0384	5.07048	29.1089	0.438906	ExtendedCore
17	15139601	15200000	60400	+	60400	794.34	820.503	1614.84	13.1513	13.5845	26.7358	0.113046	MultiCore	377.009	679.584	1056.59	6.24187	11.2514	17.4933	0.0871358	MultiCore	789.241	906.02	1695.26	13.0669	15.0003	28.0672	0.129834	MultiCore	518.426	555.944	1074.37	8.58321	9.20437	17.7876	0.111854	MultiCore
17	15216401	15228400	12000	+	12000	85.3875	317.139	402.526	7.11562	26.4282	33.5439	0.0871667	ExtendedCore	29.7907	232.978	262.769	2.48256	19.4149	21.8974	0.06925	ExtendedCore	26.5405	73.6963	100.237	2.21171	6.14135	8.35306	0.0543333	ExtendedCore	56.8522	153.235	210.087	4.73768	12.7696	17.5073	0.0815833	ExtendedCore
17	16458201	16472700	14500	+	14500	34.9172	58.6073	93.5245	2.40808	4.04188	6.44997	0.162345	MultiCore	51.1788	69.7662	120.945	3.52957	4.81146	8.34103	0.204069	MultiCore	16.8501	63.8207	80.6709	1.16208	4.40143	5.56351	0.169586	MultiCore	58.7928	80.7862	139.579	4.05468	5.57146	9.62614	0.222	MultiCore
17	16868401	16910500	42100	+	42100	35.9472	76.2204	112.168	0.853853	1.81046	2.66431	0.0371496	ExtendedCore	12.6462	125.528	138.174	0.300384	2.98167	3.28205	0.0410689	ExtendedCore	36.9716	61.2901	98.2617	0.878185	1.45582	2.33401	0.0582185	ExtendedCore	22.0653	109.895	131.96	0.524116	2.61034	3.13445	0.0616627	MultiCore
17	16926806	16941900	15095	+	15095	29.5612	5.04703	34.6082	1.95834	0.334351	2.29269	0.100232	MultiCore	43.8797	7.46888	51.3486	2.9069	0.494792	3.40169	0.163233	MultiCore	40.9218	5.74016	46.6619	2.71095	0.380269	3.09122	0.189268	MultiCore	59.8709	11.7154	71.5863	3.96627	0.776114	4.74239	0.176019	MultiCore
17	18377836	18398000	20165	+	20165	49.9553	28.4282	78.3834	2.47733	1.40978	3.8871	0.105083	MultiCore	65.0981	41.4184	106.516	3.22827	2.05397	5.28224	0.136127	MultiCore	33.5769	37.1567	70.7336	1.66511	1.84264	3.50774	0.135234	MultiCore	64.8302	40.6087	105.439	3.21499	2.01382	5.22881	0.167518	MultiCore
17	18434401	18434430	30	+	30	0	0	0	0	0	0	0	NA	0	0	0	0	0	0	0	NA	0	0	0	0	0	0	0	SingleCore	0	0	0	0	0	0	0	NA
17	18434701	18469200	34500	+	34500	463.915	78.4864	542.401	13.4468	2.27497	15.7218	0.310261	MultiCore	353.414	72.6519	426.066	10.2439	2.10585	12.3497	0.321652	MultiCore	338.237	65.6724	403.91	9.80398	1.90355	11.7075	0.345478	MultiCore	348.373	62.3146	410.687	10.0978	1.80622	11.904	0.324029	MultiCore
17	18470201	18472800	2600	+	2600	16.5831	0.206001	16.7891	6.37811	0.0792312	6.45734	0.351154	ExtendedCore	9.16636	0	9.16636	3.52552	0	3.52552	0.238846	ExtendedCore	18.7635	0.432055	19.1956	7.21674	0.166175	7.38292	0.446538	ExtendedCore	14.1591	0.646865	14.806	5.44583	0.248794	5.69462	0.348077	ExtendedCore
17	18483601	18517200	33600	+	33600	30.2822	50.4703	80.7525	0.901255	1.50209	2.40335	0.0639286	MultiCore	21.6428	66.7107	88.3535	0.644131	1.98544	2.62957	0.0716667	MultiCore	32.0338	47.0323	79.0661	0.953387	1.39977	2.35316	0.0989583	MultiCore	16.4591	45.9274	62.3865	0.489854	1.36689	1.85674	0.0717857	ExtendedCore
17	18591701	18600900	9200	+	9200	6.48904	17.2011	23.6901	0.70533	1.86968	2.57501	0.10663	ExtendedCore	6.62015	15.1924	21.8125	0.719581	1.65135	2.37093	0.0995652	ExtendedCore	11.7272	24.6889	36.4161	1.2747	2.68357	3.95827	0.177391	ExtendedCore	6.18115	20.1966	26.3777	0.671864	2.19528	2.86714	0.119457	ExtendedCore
17	20045001	20053700	8700	+	8700	194.671	17.3041	211.975	22.376	1.98898	24.365	0.358506	MultiCore	117.72	15.8714	133.591	13.531	1.8243	15.3553	0.333448	MultiCore	24.3803	9.13488	33.5151	2.80233	1.04999	3.85231	0.178046	ExtendedCore	165.813	12.6498	178.463	19.059	1.454	20.513	0.377931	MultiCore
17	21127301	21140000	12700	+	12700	7.93104	24.9261	32.8572	0.624492	1.96269	2.58718	0.0251181	ExtendedCore	4.24368	32.252	36.4957	0.334148	2.53953	2.87368	0.0267717	ExtendedCore	4.32055	21.109	25.4295	0.340201	1.66212	2.00233	0.0316535	ExtendedCore	4.3843	32.8463	37.2307	0.345221	2.58633	2.93155	0.0258268	ExtendedCore
17	22534801	22543300	8500	+	8500	96.6145	2.67802	99.2926	11.3664	0.315061	11.6815	0.365882	MultiCore	89.0325	2.63108	91.6636	10.4744	0.309539	10.7839	0.460118	ExtendedCore	108.075	5.43155	113.507	12.7148	0.639006	13.3538	0.442	MultiCore	47.9399	1.50935	49.4492	5.63998	0.177571	5.81755	0.306588	ExtendedCore
17	22868801	22891400	22600	+	22600	1333.55	433.426	1766.97	59.0066	19.1782	78.1847	0.377743	MultiCore	1367.91	414.099	1782.01	60.5269	18.323	78.8499	0.410708	MultiCore	2019.92	636.294	2656.21	89.377	28.1546	117.532	0.472212	MultiCore	111.261	110.829	222.09	4.92304	4.90396	9.827	0.258407	MultiCore
17	23139096	23140635	1540	+	1540	28.5312	0	28.5312	18.5267	0	18.5267	0.737013	SingleCore	19.0966	0	19.0966	12.4004	0	12.4004	0.76039	SingleCore	8.6411	0	8.6411	5.6111	0	5.6111	0.668182	SingleCore	5.74991	0	5.74991	3.73371	0	3.73371	0.443506	SingleCore
17	23942001	23950100	8100	+	8100	45.8353	0.515003	46.3503	5.65867	0.0635806	5.72225	0.390741	ExtendedCore	48.9721	0.339495	49.3116	6.04594	0.0419129	6.08785	0.441235	ExtendedCore	35.4285	0.432055	35.8606	4.37389	0.0533401	4.42723	0.421358	ExtendedCore	64.399	0.718738	65.1177	7.95049	0.0887331	8.03922	0.49679	MultiCore
17	28950601	28954000	3400	+	3400	2.67802	5.25303	7.93104	0.787652	1.54501	2.33266	0.0417647	ExtendedCore	2.29159	6.4504	8.74199	0.673997	1.89718	2.57117	0.0297059	ExtendedCore	3.45644	4.81433	8.27077	1.0166	1.41598	2.43258	0.0314706	ExtendedCore	5.39054	6.18115	11.5717	1.58545	1.81799	3.40344	0.075	ExtendedCore
17	30009401	30027300	17900	+	17900	306.839	144.613	451.452	17.1418	8.07893	25.2208	0.183687	MultiCore	246.303	114.749	361.053	13.76	6.41057	20.1705	0.225028	MultiCore	240.655	121.407	362.062	13.4444	6.78254	20.2269	0.202961	MultiCore	204.337	94.7297	299.067	11.4155	5.29216	16.7077	0.197318	MultiCore
17	33953101	33962300	9200	+	9200	17.5101	93.1125	110.623	1.90327	10.1209	12.0242	0.112065	ExtendedCore	31.4033	178.999	210.402	3.4134	19.4564	22.8698	0.141304	ExtendedCore	35.984	148.133	184.117	3.91131	16.1014	20.0127	0.140435	ExtendedCore	15.2373	116.076	131.314	1.65622	12.617	14.2732	0.127391	ExtendedCore
17	36040691	36059900	19210	+	19210	1658.93	80.9585	1739.89	86.3575	4.21439	90.5719	0.634305	ExtendedCore	1292.88	94.2098	1387.09	67.3025	4.90421	72.2067	0.647319	MultiCore	2021.03	97.8913	2118.92	105.207	5.09585	110.303	0.718376	ExtendedCore	1267.78	96.8141	1364.6	65.996	5.03977	71.0358	0.644872	MultiCore
17	36278901	36284080	5180	+	5180	47.7923	1.64801	49.4403	9.22631	0.318149	9.54446	0.359266	ExtendedCore	48.1234	1.18823	49.3116	9.29023	0.229388	9.51962	0.374324	ExtendedCore	30.5525	0.370333	30.9228	5.89816	0.0714928	5.96965	0.355792	ExtendedCore	54.121	1.58122	55.7022	10.4481	0.305256	10.7533	0.378378	ExtendedCore
17	36687801	36714300	26500	+	26500	193.538	40.2732	233.811	7.30332	1.51974	8.82307	0.227623	MultiCore	147.426	33.9495	181.375	5.56323	1.28111	6.84434	0.243321	MultiCore	137.147	31.7869	168.934	5.17534	1.19951	6.37485	0.239623	MultiCore	156.541	28.6058	185.147	5.90722	1.07946	6.98668	0.246604	MultiCore
17	36716701	36719700	3000	+	3000	2.26601	0.618003	2.88402	0.755338	0.206001	0.961339	0.084	NA	11.7126	1.10336	12.8159	3.90419	0.367786	4.27198	0.312	MultiCore	2.28372	4.07366	6.35738	0.76124	1.35789	2.11913	0.167	ExtendedCore	6.0374	1.43748	7.47488	2.01247	0.479159	2.49163	0.219667	MultiCore
17	36720201	36733200	13000	+	13000	18.0251	15.5531	33.5782	1.38655	1.19639	2.58294	0.112846	MultiCore	19.4361	19.4361	38.8721	1.49508	1.49508	2.99016	0.149231	MultiCore	18.1463	13.2703	31.4166	1.39587	1.02079	2.41666	0.149615	MultiCore	24.2934	11.7154	36.0088	1.86872	0.901187	2.76991	0.174	MultiCore
17	36746401	36765300	18900	+	18900	8.13705	74.1604	82.2975	0.430532	3.92383	4.35436	0.0489947	ExtendedCore	31.0638	90.5602	121.624	1.64359	4.79155	6.43513	0.12709	ExtendedCore	31.6017	110.791	142.393	1.67205	5.86197	7.53402	0.143598	ExtendedCore	12.9373	74.6769	87.6142	0.684513	3.95116	4.63567	0.0900529	MultiCore
17	39362001	39372900	10900	+	10900	44.7023	10.6091	55.3113	4.10112	0.973308	5.07443	0.207706	MultiCore	54.2343	14.0042	68.2384	4.97562	1.28479	6.26041	0.243119	ExtendedCore	19.998	8.70282	28.7008	1.83468	0.798424	2.6331	0.180459	MultiCore	50.0961	10.278	60.374	4.59597	0.942932	5.5389	0.26211	ExtendedCore
17	39388201	39448915	60715	+	60715	718.532	637.265	1355.8	11.8345	10.496	22.3305	0.164671	MultiCore	531.479	565.174	1096.65	8.75367	9.30864	18.0623	0.165198	MultiCore	443.721	478.902	922.623	7.30825	7.88771	15.196	0.172132	MultiCore	724.848	896.554	1621.4	11.9385	14.7666	26.7051	0.170946	MultiCore
18	2301	54800	52500	+	52500	271.51	73.5424	345.052	5.17161	1.40081	6.57242	0.236914	MultiCore	600.142	102.782	702.924	11.4313	1.95775	13.389	0.348152	MultiCore	655.86	121.407	777.267	12.4926	2.31252	14.8051	0.36459	MultiCore	318.257	80.9299	399.187	6.06205	1.54152	7.60357	0.282419	MultiCore
18	3242086	3243485	1400	+	1400	10.5061	0	10.5061	7.50433	0	7.50433	0.505	SingleCore	38.0234	0	38.0234	27.1596	0	27.1596	0.882857	SingleCore	7.71527	0	7.71527	5.51091	0	5.51091	0.597143	SingleCore	2.94683	0	2.94683	2.10488	0	2.10488	0.395714	SingleCore
18	3447201	3449700	2500	+	2500	3.19302	20.9091	24.1021	1.27721	8.36365	9.64085	0.1436	ExtendedCore	7.12939	9.84535	16.9747	2.85176	3.93814	6.78989	0.2496	ExtendedCore	4.13538	12.4062	16.5415	1.65415	4.96246	6.61661	0.1356	ExtendedCore	3.88119	16.3872	20.2684	1.55248	6.55489	8.10737	0.1388	ExtendedCore
18	3965501	3984435	18935	+	18935	202.19	17.6131	219.803	10.6781	0.930187	11.6083	0.337893	MultiCore	197.756	11.5428	209.298	10.4439	0.609602	11.0535	0.355532	MultiCore	119.309	10.7397	130.049	6.30097	0.567185	6.86816	0.351782	MultiCore	260.615	19.8372	280.452	13.7636	1.04765	14.8113	0.421231	MultiCore
18	3984611	4011200	26590	+	26590	261.518	42.2302	303.749	9.83522	1.5882	11.4234	0.24607	ExtendedCore	256.658	41.5881	298.246	9.65243	1.56405	11.2165	0.24592	MultiCore	135.172	32.219	167.39	5.08355	1.21169	6.29524	0.236217	MultiCore	335.723	48.8023	384.525	12.6259	1.83536	14.4613	0.270515	ExtendedCore
18	4406301	4450800	44500	+	44500	15.8621	155.737	171.599	0.356451	3.49971	3.85616	0.0162022	ExtendedCore	6.87477	111.524	118.399	0.154489	2.50616	2.66065	0.0158202	ExtendedCore	10.3693	152.762	163.132	0.233018	3.43286	3.66588	0.0229888	ExtendedCore	13.2248	98.2515	111.476	0.297186	2.2079	2.50509	0.0186292	ExtendedCore
18	8596201	8606700	10500	+	10500	69.1134	53.4573	122.571	6.58223	5.09117	11.6734	0.126857	ExtendedCore	67.3897	55.6771	123.067	6.41807	5.30258	11.7207	0.135905	ExtendedCore	59.0681	54.0686	113.137	5.62553	5.14939	10.7749	0.144762	ExtendedCore	39.6744	36.7994	76.4738	3.77851	3.50471	7.28322	0.140762	ExtendedCore
18	9274721	9276715	1995	+	1995	8.13705	0	8.13705	4.07872	0	4.07872	0.166416	SingleCore	12.6462	0	12.6462	6.33894	0	6.33894	0.224561	SingleCore	12.9617	0	12.9617	6.49707	0	6.49707	0.226566	SingleCore	24.3652	0	24.3652	12.2131	0	12.2131	0.263158	SingleCore
18	9277901	9279800	1900	+	1900	8.24005	1.54501	9.78506	4.33687	0.813162	5.15003	0.271579	ExtendedCore	5.85628	0.594116	6.4504	3.08225	0.312692	3.39495	0.312632	ExtendedCore	8.6411	2.16028	10.8014	4.54795	1.13699	5.68494	0.368947	ExtendedCore	10.4217	1.86872	12.2904	5.48511	0.983537	6.46865	0.345263	ExtendedCore
18	11476601	11482065	5465	+	5465	67.3624	0	67.3624	12.3261	0	12.3261	0.598719	ExtendedCore	74.9435	0.339495	75.283	13.7133	0.0621216	13.7755	0.579506	ExtendedCore	24.6889	0	24.6889	4.51763	0	4.51763	0.501372	ExtendedCore	49.7367	0.0718738	49.8086	9.10095	0.0131517	9.1141	0.582983	ExtendedCore
18	12533501	12556600	23100	+	23100	35.5352	61.0793	96.6145	1.53832	2.64413	4.18245	0.0929004	ExtendedCore	39.2965	80.2056	119.502	1.70115	3.4721	5.17325	0.0894372	ExtendedCore	50.4887	81.4115	131.9	2.18566	3.52431	5.70997	0.114632	ExtendedCore	32.0557	67.4177	99.4734	1.38769	2.91851	4.30621	0.0823377	ExtendedCore
18	13840001	13853100	13100	+	13100	25.3381	63.5514	88.8895	1.93421	4.85125	6.78546	0.099542	MultiCore	40.6545	115.004	155.658	3.1034	8.77892	11.8823	0.160916	MultiCore	36.663	112.828	149.491	2.7987	8.61283	11.4115	0.166183	MultiCore	44.4899	92.6454	137.135	3.39618	7.07217	10.4683	0.147557	MultiCore
18	20858201	20860600	2400	+	2400	9.37305	1.95701	11.3301	3.90544	0.815421	4.72086	0.323333	MultiCore	5.94116	1.18823	7.12939	2.47548	0.495096	2.97058	0.236667	ExtendedCore	11.1717	1.35789	12.5296	4.65488	0.565786	5.22067	0.48375	MultiCore	7.90612	1.29373	9.19985	3.29422	0.539054	3.83327	0.321667	ExtendedCore
18	21846301	21877900	31600	+	31600	8.75505	436.516	445.272	0.277059	13.8138	14.0909	0.0278797	ExtendedCore	14.5134	430.055	444.568	0.459285	13.6093	14.0686	0.0255696	ExtendedCore	12.221	401.256	413.477	0.38674	12.698	13.0847	0.0277532	ExtendedCore	10.0623	350.529	360.591	0.318428	11.0927	11.4111	0.0268038	ExtendedCore
18	23717201	23735100	17900	+	17900	107.224	73.5424	180.766	5.99015	4.10851	10.0987	0.138324	ExtendedCore	76.7258	62.5519	139.278	4.28636	3.49452	7.78088	0.163687	MultiCore	124.864	80.2388	205.103	6.97564	4.48261	11.4583	0.178715	MultiCore	60.7334	39.315	100.048	3.39293	2.19637	5.5893	0.163296	MultiCore
18	24734301	24744800	10500	+	10500	339.181	21.4241	360.605	32.3029	2.04039	34.3433	0.456476	MultiCore	177.131	15.3621	192.494	16.8697	1.46306	18.3327	0.426381	MultiCore	206.461	23.5779	230.038	19.6629	2.24551	21.9084	0.437238	MultiCore	175.588	13.2248	188.813	16.7226	1.2595	17.9822	0.426571	MultiCore
18	29988801	30053500	64700	+	64700	79.6194	2647.11	2726.73	1.23059	40.9137	42.1443	0.0133849	MultiCore	106.601	5485.81	5592.41	1.64763	84.7884	86.436	0.0215765	MultiCore	131.036	1315.85	1446.89	2.02529	20.3378	22.3631	0.0272334	MultiCore	65.3333	577.794	643.127	1.00979	8.93035	9.94014	0.0157187	ExtendedCore
18	30130401	30139300	8900	+	8900	11.9481	19.9821	31.9302	1.34248	2.24518	3.58766	0.088764	ExtendedCore	14.2588	11.0336	25.2924	1.60211	1.23973	2.84184	0.10809	ExtendedCore	13.6406	15.3688	29.0094	1.53265	1.72683	3.25948	0.115056	ExtendedCore	9.19985	9.6311	18.8309	1.03369	1.08215	2.11584	0.122697	ExtendedCore
18	32235001	32477300	242300	+	242300	51.0883	399.024	450.113	0.210847	1.64682	1.85767	0.0147751	MultiCore	45.7469	396.7	442.446	0.188803	1.63722	1.82603	0.0160132	MultiCore	51.5997	407.675	459.275	0.212958	1.68252	1.89548	0.0214156	MultiCore	41.1118	419.312	460.424	0.169673	1.73055	1.90022	0.0151135	MultiCore
18	33747601	33753800	6200	+	6200	17.5101	2.26601	19.7761	2.82421	0.365486	3.1897	0.215323	ExtendedCore	11.8823	1.86722	13.7495	1.9165	0.301165	2.21767	0.206774	ExtendedCore	19.998	2.46889	22.4669	3.22548	0.398207	3.62369	0.284516	ExtendedCore	26.5214	3.59369	30.1151	4.27765	0.579628	4.85728	0.295806	ExtendedCore
18	33756901	33775300	18400	+	18400	34.0932	34.4022	68.4954	1.85289	1.86968	3.72258	0.109728	MultiCore	38.1083	34.6285	72.7367	2.0711	1.88198	3.95308	0.152446	MultiCore	36.1075	44.6251	80.7326	1.96236	2.42528	4.38764	0.161685	MultiCore	48.2274	52.6835	100.911	2.62105	2.86324	5.48429	0.166902	MultiCore
18	33775501	33779000	3500	+	3500	1.75101	1.64801	3.39902	0.500289	0.47086	0.971148	0.0622857	NA	2.37646	0.254621	2.63108	0.678989	0.0727489	0.751738	0.100857	ExtendedCore	1.23444	0.925832	2.16028	0.352698	0.264524	0.617222	0.0817143	NA	2.29996	0.287495	2.58746	0.657132	0.0821415	0.739274	0.0988571	NA
18	33780901	33783505	2605	+	2605	5.15003	0.206001	5.35603	1.97698	0.0790791	2.05606	0.197697	ExtendedCore	21.6428	0.339495	21.9823	8.30817	0.130324	8.4385	0.429559	MultiCore	5.8636	0.617222	6.48083	2.2509	0.236937	2.48784	0.31785	ExtendedCore	12.4342	1.22186	13.656	4.7732	0.469042	5.24224	0.394242	ExtendedCore
18	34882001	34892500	10500	+	10500	11.8451	5.76803	17.6131	1.1281	0.549336	1.67744	0.0972381	MultiCore	14.8529	7.55376	22.4067	1.41456	0.719405	2.13397	0.124095	MultiCore	8.33249	7.34494	15.6774	0.793571	0.699518	1.49309	0.110381	MultiCore	6.54052	5.31866	11.8592	0.622907	0.506539	1.12945	0.075619	ExtendedCore
19	1	83100	83100	+	83100	98.9836	461.031	560.014	1.19114	5.5479	6.73904	0.0545969	MultiCore	68.0687	374.632	442.701	0.819118	4.50821	5.32733	0.0428881	MultiCore	83.1397	433.351	516.491	1.00048	5.21482	6.21529	0.062491	MultiCore	85.8892	379.35	465.239	1.03356	4.56498	5.59855	0.0369073	MultiCore
19	1061601	1065470	3870	+	3870	12.0511	0.103001	12.1541	3.11397	0.0266151	3.14059	0.257623	ExtendedCore	73.5006	0.339495	73.8401	18.9924	0.0877247	19.0801	0.504134	ExtendedCore	60.9815	0.123444	61.1049	15.7575	0.0318978	15.7894	0.493798	ExtendedCore	24.2934	0.215622	24.509	6.27735	0.0557162	6.33307	0.422222	ExtendedCore
19	3947931	3949015	1085	+	1085	8.34305	0	8.34305	7.68944	0	7.68944	0.62765	SingleCore	3.31007	0	3.31007	3.05076	0	3.05076	0.393548	SingleCore	7.90044	0	7.90044	7.28151	0	7.28151	0.635023	SingleCore	6.75614	0	6.75614	6.22686	0	6.22686	0.609217	SingleCore
19	3952201	3971900	19700	+	19700	401.393	63.2424	464.636	20.3753	3.21027	23.5856	0.408477	MultiCore	161.175	27.4991	188.674	8.18148	1.39589	9.57737	0.313249	MultiCore	232.631	47.4026	280.033	11.8087	2.40622	14.2149	0.406802	MultiCore	267.155	42.7649	309.92	13.5612	2.17081	15.732	0.414061	MultiCore
19	3985556	3989900	4345	+	4345	43.8782	0	43.8782	10.0986	0	10.0986	0.50817	ExtendedCore	17.6537	0.0848737	17.7386	4.063	0.0195336	4.08253	0.362255	ExtendedCore	25.985	0	25.985	5.98044	0	5.98044	0.486306	ExtendedCore	24.4371	0.0718738	24.509	5.62419	0.0165417	5.64073	0.482624	ExtendedCore
19	5560801	5658000	97200	+	97200	23.8961	165.11	189.006	0.245845	1.69866	1.94451	0.0198045	ExtendedCore	20.1999	134.44	154.64	0.207818	1.38313	1.59094	0.0200617	MultiCore	16.7884	132.888	149.676	0.17272	1.36716	1.53988	0.0228704	MultiCore	19.5497	153.594	173.144	0.201128	1.58019	1.78132	0.0230453	MultiCore
19	5658301	5665700	7400	+	7400	64.1694	30.2822	94.4515	8.67154	4.09219	12.7637	0.504324	ExtendedCore	52.1973	23.7646	75.9619	7.05369	3.21144	10.2651	0.498514	ExtendedCore	41.6625	9.25832	50.9208	5.63006	1.25112	6.88119	0.505	ExtendedCore	75.18	29.4683	104.648	10.1595	3.9822	14.1417	0.545676	ExtendedCore
19	5695201	5723800	28600	+	28600	649.213	224.85	874.063	22.6997	7.8619	30.5616	0.296049	MultiCore	491.588	192.918	684.506	17.1884	6.74538	23.9338	0.311783	MultiCore	598.335	210.226	808.56	20.9208	7.35055	28.2713	0.344126	MultiCore	367.707	203.834	571.541	12.8569	7.12707	19.9839	0.302308	MultiCore
19	5723901	5726400	2500	+	2500	61.2853	4.84103	66.1264	24.5141	1.93641	26.4505	0.4692	ExtendedCore	34.289	1.86722	36.1562	13.7156	0.746888	14.4625	0.3736	ExtendedCore	49.5012	2.53061	52.0318	19.8005	1.01224	20.8127	0.4456	ExtendedCore	22.3528	2.58746	24.9402	8.94111	1.03498	9.97609	0.3348	ExtendedCore
19	8290801	8299100	8300	+	8300	12.3601	8.24005	20.6001	1.48917	0.992777	2.48194	0.0590361	ExtendedCore	16.2109	8.99661	25.2075	1.95312	1.08393	3.03705	0.0713253	ExtendedCore	13.0234	8.33249	21.3559	1.56908	1.00391	2.573	0.0827711	ExtendedCore	11.5717	5.82178	17.3935	1.39418	0.701419	2.0956	0.09	ExtendedCore
19	9109801	9113100	3300	+	3300	3.91402	5.87103	9.78506	1.18607	1.7791	2.96517	0.111818	ExtendedCore	56.441	21.6428	78.0838	17.1033	6.55842	23.6618	0.374848	ExtendedCore	77.1527	22.5903	99.743	23.3796	6.84555	30.2252	0.411818	ExtendedCore	7.978	8.69674	16.6747	2.41757	2.63537	5.05295	0.193636	ExtendedCore
19	9664101	9676900	12800	+	12800	200.748	84.1515	284.9	15.6834	6.57433	22.2578	0.290234	ExtendedCore	208.195	82.8367	291.032	16.2652	6.47162	22.7369	0.308281	ExtendedCore	257.443	147.022	404.465	20.1127	11.4861	31.5988	0.364141	ExtendedCore	256.446	90.7048	347.151	20.0348	7.08631	27.1211	0.339687	ExtendedCore
19	10312701	10346000	33300	+	33300	392.329	32.0332	424.362	11.7817	0.961957	12.7436	0.327327	MultiCore	310.553	18.3327	328.885	9.32591	0.550532	9.87644	0.310601	MultiCore	286.576	30.7376	317.314	8.60588	0.923052	9.52894	0.37039	MultiCore	492.839	17.0341	509.873	14.8	0.511535	15.3115	0.40952	MultiCore
19	10658301	10666600	8300	+	8300	13.6991	13.8021	27.5012	1.65049	1.6629	3.31339	0.136627	MultiCore	12.3067	7.63863	19.9453	1.48273	0.920317	2.40305	0.199036	MultiCore	14.3195	10.431	24.7506	1.72525	1.25675	2.982	0.202169	MultiCore	20.5559	13.7279	34.2838	2.47662	1.65396	4.13058	0.25988	MultiCore
19	10679201	10682100	2900	+	2900	4.42903	1.64801	6.07703	1.52725	0.568279	2.09553	0.0782759	ExtendedCore	9.25123	2.54621	11.7974	3.19008	0.878004	4.06808	0.175862	ExtendedCore	3.51816	1.72822	5.24638	1.21316	0.595938	1.8091	0.126897	ExtendedCore	7.18738	2.22809	9.41547	2.47841	0.768307	3.24672	0.146552	ExtendedCore
19	10818801	10836600	17800	+	17800	15.9651	62.5214	78.4864	0.896915	3.51244	4.40935	0.0791573	ExtendedCore	29.4512	65.0981	94.5493	1.65456	3.6572	5.31176	0.102865	MultiCore	15.6157	63.8824	79.4981	0.877287	3.5889	4.46619	0.0866854	ExtendedCore	22.3528	73.3113	95.6641	1.25577	4.11861	5.37439	0.108876	MultiCore
19	11533201	11546900	13700	+	13700	4.53203	5.04703	9.57905	0.330805	0.368396	0.699201	0.0483942	ExtendedCore	7.38401	7.55376	14.9378	0.538979	0.551369	1.09035	0.0643796	ExtendedCore	3.95022	3.27127	7.22149	0.288337	0.238779	0.527116	0.0673723	ExtendedCore	5.82178	4.16868	9.99046	0.424948	0.304283	0.729231	0.0765693	ExtendedCore
19	18612001	18619500	7500	+	7500	29.9732	8.75505	38.7282	3.99642	1.16734	5.16376	0.0818667	ExtendedCore	5.34704	1.27311	6.62015	0.712939	0.169747	0.882686	0.0644	ExtendedCore	39.0084	19.998	59.0064	5.20112	2.6664	7.86752	0.128267	ExtendedCore	5.03117	5.46241	10.4936	0.670823	0.728322	1.39914	0.0709333	ExtendedCore
19	18621401	18625600	4200	+	4200	10.8151	272.128	282.943	2.57501	64.7923	67.3673	0.121429	ExtendedCore	5.77141	57.8838	63.6553	1.37415	13.7819	15.156	0.110714	ExtendedCore	4.07366	75.4245	79.4981	0.96992	17.9582	18.9281	0.0966667	ExtendedCore	3.80931	178.247	182.056	0.906979	42.4398	43.3468	0.100952	ExtendedCore
19	19830501	19834500	4000	+	4000	12.9781	4.12002	17.0981	3.24452	1.03001	4.27452	0.2115	ExtendedCore	11.4579	2.71596	14.1739	2.86449	0.678989	3.54348	0.2275	MultiCore	14.1344	4.444	18.5784	3.53359	1.111	4.64459	0.2555	ExtendedCore	14.5185	4.09681	18.6153	3.62963	1.0242	4.65383	0.2395	ExtendedCore
19	23993601	24030900	37300	+	37300	146.261	342.477	488.738	3.9212	9.18169	13.1029	0.0955496	MultiCore	104.649	304.527	409.176	2.80561	8.16426	10.9699	0.093807	MultiCore	163.008	360.951	523.959	4.37019	9.67697	14.0472	0.118365	MultiCore	109.679	307.62	417.3	2.94047	8.24719	11.1877	0.0912332	MultiCore
19	27499571	27500690	1120	+	1120	17.0981	0	17.0981	15.2662	0	15.2662	0.308929	SingleCore	21.2184	0	21.2184	18.945	0	18.945	0.332143	SingleCore	22.7138	0	22.7138	20.2801	0	20.2801	0.376786	SingleCore	21.8496	0	21.8496	19.5086	0	19.5086	0.347321	SingleCore
19	27500936	27501775	840	+	840	3.29602	0	3.29602	3.92383	0	3.92383	0.32619	SingleCore	4.58318	0	4.58318	5.45616	0	5.45616	0.447619	SingleCore	6.35738	0	6.35738	7.56831	0	7.56831	0.44881	SingleCore	4.09681	0	4.09681	4.87715	0	4.87715	0.439286	SingleCore
19	27504891	27508500	3610	+	3610	42.1272	0	42.1272	11.6696	0	11.6696	0.417175	ExtendedCore	32.5915	0	32.5915	9.02811	0	9.02811	0.460665	ExtendedCore	53.0811	0	53.0811	14.7039	0	14.7039	0.522438	ExtendedCore	55.4866	0	55.4866	15.3703	0	15.3703	0.541274	ExtendedCore
19	27580901	27600200	19300	+	19300	9.88806	20.8061	30.6942	0.512335	1.07804	1.59037	0.0488083	ExtendedCore	8.82686	19.6058	28.4327	0.45735	1.01585	1.4732	0.0458031	ExtendedCore	4.99949	24.1334	29.1329	0.259041	1.25043	1.50947	0.0405699	ExtendedCore	8.91236	24.0059	32.9182	0.46178	1.24383	1.70561	0.0525907	ExtendedCore
19	27612401	27622800	10400	+	10400	5.97403	17.9221	23.8961	0.574426	1.72328	2.29771	0.0517308	ExtendedCore	5.51679	14.2588	19.7756	0.53046	1.37104	1.9015	0.0588462	ExtendedCore	4.99949	16.4181	21.4176	0.480721	1.57866	2.05938	0.0592308	ExtendedCore	4.81555	16.2435	21.059	0.463033	1.56187	2.02491	0.0538462	ExtendedCore
19	27654601	27674600	20000	+	20000	195.701	53.8693	249.57	9.78506	2.69347	12.4785	0.17445	MultiCore	66.8805	40.5696	107.45	3.34402	2.02848	5.3725	0.18895	MultiCore	189.364	66.5982	255.962	9.46818	3.32991	12.7981	0.1646	MultiCore	458.34	63.1052	521.445	22.917	3.15526	26.0722	0.21995	MultiCore
19	27675501	27703800	28300	+	28300	178.809	385.531	564.34	6.31834	13.623	19.9413	0.0776325	MultiCore	289.249	560.591	849.84	10.2208	19.8089	30.0297	0.0819081	MultiCore	228.434	432.179	660.612	8.07186	15.2713	23.3432	0.0925088	MultiCore	254.865	524.895	779.759	9.00582	18.5475	27.5533	0.0964311	MultiCore
19	28046001	28054800	8800	+	8800	6.18003	8.03405	14.2141	0.702277	0.91296	1.61524	0.0681818	ExtendedCore	7.63863	11.3731	19.0117	0.868026	1.29239	2.16042	0.1075	ExtendedCore	5.92533	8.82627	14.7516	0.673333	1.00299	1.67632	0.0654545	ExtendedCore	9.70297	11.8592	21.5622	1.10261	1.34763	2.45024	0.102159	ExtendedCore
19	28817701	28830200	12500	+	12500	6.90104	13.1841	20.0851	0.552083	1.05473	1.60681	0.07384	ExtendedCore	26.4806	12.4764	38.957	2.11845	0.998114	3.11656	0.12752	ExtendedCore	18.7018	8.45594	27.1577	1.49615	0.676475	2.17262	0.14672	ExtendedCore	21.2028	10.5655	31.7682	1.69622	0.845236	2.54146	0.14656	ExtendedCore
19	28960801	28974700	13900	+	13900	83.7395	16.6861	100.426	6.02442	1.20044	7.22486	0.317698	MultiCore	105.074	15.3621	120.436	7.55925	1.10519	8.66444	0.338633	MultiCore	76.9675	19.1956	96.1631	5.53723	1.38098	6.91821	0.312518	ExtendedCore	83.3737	18.9747	102.348	5.99811	1.36509	7.36319	0.325036	MultiCore
19	30215301	30230000	14700	+	14700	12.4631	11.9481	24.4111	0.847828	0.812794	1.66062	0.0841497	MultiCore	28.1781	20.1999	48.378	1.91687	1.37415	3.29102	0.126871	MultiCore	13.0234	13.332	26.3554	0.885944	0.906938	1.79288	0.108571	MultiCore	22.4246	18.7591	41.1837	1.52549	1.27613	2.80161	0.134014	MultiCore
19	30230301	30248600	18300	+	18300	18.0251	39.8612	57.8863	0.984978	2.17821	3.16319	0.0754645	ExtendedCore	28.4327	37.0898	65.5225	1.5537	2.02676	3.58046	0.115355	ExtendedCore	14.6282	43.1438	57.7719	0.799352	2.35758	3.15694	0.120874	ExtendedCore	24.7965	49.8086	74.6051	1.355	2.72178	4.07678	0.116667	ExtendedCore
19	30262401	30266700	4300	+	4300	7.51904	39.3462	46.8653	1.74861	9.15028	10.8989	0.127442	ExtendedCore	8.40249	50.3301	58.7326	1.95407	11.7047	13.6587	0.172558	ExtendedCore	4.50572	31.8486	36.3543	1.04784	7.40666	8.4545	0.143721	ExtendedCore	8.62486	27.2402	35.865	2.00578	6.33493	8.34071	0.197209	ExtendedCore
19	30714201	30730900	16700	+	16700	6.28304	1.85401	8.13705	0.37623	0.111019	0.487248	0.038982	ExtendedCore	7.63863	2.88571	10.5243	0.457403	0.172797	0.6302	0.0623952	ExtendedCore	5.8636	3.64161	9.50521	0.351114	0.21806	0.569174	0.0532934	ExtendedCore	6.82802	4.09681	10.9248	0.408863	0.245318	0.654181	0.0713174	ExtendedCore
20	1	17500	17500	+	17500	46.8653	119.584	166.449	2.67802	6.83335	9.51137	0.172057	MultiCore	74.8586	127.905	202.763	4.27763	7.30884	11.5865	0.226171	MultiCore	57.8337	132.826	190.66	3.30478	7.59006	10.8948	0.217371	MultiCore	88.9798	190.322	279.302	5.08456	10.8755	15.9601	0.244114	MultiCore
20	19401	21300	1900	+	1900	1.44201	0.103001	1.54501	0.758952	0.0542108	0.813162	0.106842	NA	4.66805	0.424368	5.09242	2.45687	0.223352	2.68022	0.338421	ExtendedCore	2.28372	0.185166	2.46889	1.20196	0.097456	1.29941	0.326316	ExtendedCore	1.72497	0.431243	2.15622	0.90788	0.22697	1.13485	0.172105	NA
20	21601	26950	5350	+	5350	53.7663	0.309002	54.0753	10.0498	0.0577573	10.1075	0.464486	MultiCore	30.0453	1.27311	31.3184	5.61594	0.237964	5.8539	0.493084	SingleCore	34.6879	0.740666	35.4285	6.48371	0.138442	6.62215	0.589907	ExtendedCore	35.1463	0.862486	36.0088	6.5694	0.161212	6.73062	0.57028	ExtendedCore
20	36101	76800	40700	+	40700	53.4573	73.9544	127.412	1.31345	1.81706	3.13051	0.087543	MultiCore	80.7149	101.679	182.394	1.98317	2.49825	4.48141	0.142555	MultiCore	58.5126	95.2373	153.75	1.43766	2.33998	3.77764	0.128157	MultiCore	54.3366	117.442	171.778	1.33505	2.88555	4.2206	0.111941	MultiCore
20	77101	85015	7915	+	7915	22.2481	0.618003	22.8661	2.81088	0.07808	2.88896	0.298547	ExtendedCore	44.983	0.509242	45.4923	5.68327	0.0643389	5.7476	0.46494	ExtendedCore	17.1588	0.86411	18.0229	2.16788	0.109174	2.27705	0.374984	ExtendedCore	19.2622	0.718738	19.9809	2.43363	0.0908071	2.52444	0.303601	ExtendedCore
20	8327101	8342900	15800	+	15800	17.7161	2.16301	19.8791	1.12127	0.1369	1.25817	0.106266	MultiCore	15.1075	2.20672	17.3142	0.956172	0.139666	1.09584	0.0805063	ExtendedCore	22.5903	2.28372	24.874	1.42977	0.144539	1.57431	0.125063	MultiCore	32.3432	2.37184	34.7151	2.04704	0.150116	2.19716	0.139051	MultiCore
20	10541901	10548600	6700	+	6700	12.0511	1.64801	13.6991	1.79867	0.245972	2.04464	0.158209	MultiCore	11.6277	2.03697	13.6647	1.73548	0.304025	2.0395	0.229403	MultiCore	10.4928	1.54305	12.0358	1.56608	0.230307	1.79639	0.221493	MultiCore	19.3341	1.22186	20.5559	2.88568	0.182366	3.06805	0.271045	ExtendedCore
20	10677401	10703500	26100	+	26100	145.334	54.1783	199.512	5.56835	2.0758	7.64414	0.0742146	ExtendedCore	9.59073	32.6764	42.2671	0.367461	1.25197	1.61943	0.0400766	ExtendedCore	93.756	31.108	124.864	3.59218	1.19188	4.78406	0.098046	MultiCore	9.48735	32.9901	42.4774	0.3635	1.26399	1.62749	0.0508429	ExtendedCore
20	10822601	10852300	29700	+	29700	103.104	59.0193	162.123	3.4715	1.98718	5.45868	0.132458	MultiCore	28.0932	40.8242	68.9174	0.945899	1.37455	2.32045	0.100404	MultiCore	21.3559	37.8357	59.1915	0.719053	1.27393	1.99298	0.100976	MultiCore	79.8518	54.0491	133.901	2.68861	1.81984	4.50845	0.18101	MultiCore
20	10852626	10908300	55675	+	55675	342.477	238.858	581.335	6.15136	4.29023	10.4416	0.127454	MultiCore	513.655	199.623	713.278	9.22596	3.5855	12.8115	0.162766	MultiCore	212.324	180.784	393.108	3.81364	3.24713	7.06077	0.148181	MultiCore	612.94	264.352	877.292	11.0093	4.74813	15.7574	0.176524	MultiCore
20	11356901	11367500	10600	+	10600	15.0381	31.4152	46.4533	1.41869	2.9637	4.38238	0.145566	ExtendedCore	46.5108	61.1939	107.705	4.38781	5.77301	10.1608	0.25217	ExtendedCore	36.3543	46.4151	82.7694	3.42966	4.37878	7.80843	0.249623	ExtendedCore	29.3245	54.121	83.4455	2.76646	5.10576	7.87222	0.206792	ExtendedCore
20	11402001	11412000	10000	+	10000	30.2822	5.45903	35.7412	3.02822	0.545903	3.57412	0.2351	MultiCore	32.5915	7.21426	39.8058	3.25915	0.721426	3.98058	0.2505	ExtendedCore	16.7267	7.28321	24.0099	1.67267	0.728321	2.40099	0.2112	MultiCore	38.74	7.47488	46.2149	3.874	0.747488	4.62149	0.3182	MultiCore
20	11412701	11423100	10400	+	10400	15.8621	27.2952	43.1572	1.5252	2.62453	4.14973	0.150962	ExtendedCore	17.7386	16.9747	34.7133	1.70563	1.63219	3.33782	0.129135	MultiCore	16.1095	68.1413	84.2507	1.54899	6.55204	8.10103	0.198846	MultiCore	21.9215	29.2527	51.1742	2.10784	2.81276	4.92059	0.213077	MultiCore
20	11446301	11463400	17100	+	17100	13.8021	2.47201	16.2741	0.807139	0.144562	0.951701	0.0819883	ExtendedCore	26.1411	6.1109	32.252	1.52872	0.357363	1.88608	0.132924	MultiCore	10.7397	3.8885	14.6282	0.62805	0.227397	0.855447	0.11462	MultiCore	26.9527	5.03117	31.9839	1.57618	0.29422	1.8704	0.149357	ExtendedCore
20	11464301	11474900	10600	+	10600	42.6422	11.4331	54.0753	4.02285	1.07859	5.10144	0.171038	MultiCore	69.0872	9.59073	78.6779	6.51766	0.904785	7.42244	0.223491	MultiCore	34.0706	13.3937	47.4643	3.21421	1.26356	4.47777	0.198208	MultiCore	68.4239	14.5185	82.9424	6.45508	1.36967	7.82476	0.254906	MultiCore
20	11477401	11488000	10600	+	10600	30.5912	3.60502	34.1962	2.88596	0.340096	3.22606	0.19066	MultiCore	30.7243	3.47982	34.2041	2.89852	0.328285	3.2268	0.203868	MultiCore	10.6162	3.333	13.9492	1.00153	0.314434	1.31596	0.15	MultiCore	28.462	6.10928	34.5713	2.6851	0.576347	3.26145	0.227264	MultiCore
20	12529196	12534400	5205	+	5205	16.6861	0.309002	16.9951	3.20578	0.0593663	3.26515	0.207493	ExtendedCore	23.4251	0.339495	23.7646	4.50051	0.0652247	4.56573	0.249376	ExtendedCore	35.2434	0.123444	35.3668	6.77106	0.0237165	6.79477	0.301825	ExtendedCore	7.83425	0.143748	7.978	1.50514	0.0276172	1.53276	0.181748	ExtendedCore
20	12555306	12556110	805	+	805	8.03405	0	8.03405	9.98018	0	9.98018	0.455901	SingleCore	15.7865	0	15.7865	19.6106	0	19.6106	0.521739	SingleCore	6.66599	0	6.66599	8.28074	0	8.28074	0.48323	SingleCore	1.6531	0	1.6531	2.05354	0	2.05354	0.293168	SingleCore
20	12556146	12560400	4255	+	4255	10.1971	5.97403	16.1711	2.39649	1.404	3.80049	0.0869565	ExtendedCore	15.5319	5.17729	20.7092	3.65027	1.21676	4.86702	0.125264	MultiCore	7.03633	8.0856	15.1219	1.65366	1.90026	3.55392	0.108813	ExtendedCore	4.45618	3.80931	8.26549	1.04728	0.895256	1.94254	0.0925969	ExtendedCore
20	12562801	12565560	2760	+	2760	33.5782	0.515003	34.0932	12.166	0.186595	12.3526	0.15942	ExtendedCore	46.5108	0.169747	46.6805	16.8517	0.0615027	16.9132	0.199275	ExtendedCore	16.2946	0	16.2946	5.90386	0	5.90386	0.213043	ExtendedCore	5.82178	0.287495	6.10928	2.10934	0.104165	2.21351	0.148551	ExtendedCore
20	12906301	12934200	27900	+	27900	17.4071	57.1653	74.5724	0.62391	2.04894	2.67285	0.0681362	ExtendedCore	25.0377	55.2528	80.2905	0.89741	1.98039	2.8778	0.101111	MultiCore	13.9492	58.6978	72.647	0.499972	2.10386	2.60383	0.0941577	MultiCore	28.3183	57.2835	85.6017	1.01499	2.05317	3.06816	0.100394	MultiCore
20	13702301	13734900	32600	+	32600	19.1581	15.8621	35.0202	0.587672	0.486567	1.07424	0.0556748	ExtendedCore	27.1596	15.8714	43.031	0.833116	0.486852	1.31997	0.0838344	MultiCore	24.3185	18.8253	43.1438	0.745967	0.577462	1.32343	0.103405	MultiCore	15.7404	13.4404	29.1808	0.482834	0.412282	0.895116	0.0634663	MultiCore
20	13735001	13754400	19400	+	19400	31.3122	17.0981	48.4103	1.61403	0.881345	2.49537	0.100876	MultiCore	41.8427	24.5285	66.3712	2.15684	1.26436	3.4212	0.148041	MultiCore	62.9566	26.9726	89.9292	3.24519	1.39034	4.63552	0.200515	MultiCore	59.5834	28.462	88.0455	3.07131	1.46712	4.53843	0.166289	MultiCore
20	14456501	14479900	23400	+	23400	9.99106	44.5993	54.5903	0.426968	1.90595	2.33292	0.0405128	ExtendedCore	8.99661	26.7352	35.7318	0.384471	1.14253	1.527	0.0498291	ExtendedCore	20.0597	151.713	171.773	0.857252	6.48346	7.34072	0.113376	MultiCore	11.0686	21.3465	32.4151	0.473016	0.912245	1.38526	0.065641	ExtendedCore
20	14493401	14500885	7485	+	7485	92.8035	75.3964	168.2	12.3986	10.073	22.4716	0.37662	ExtendedCore	152.348	89.7964	242.145	20.3538	11.9968	32.3506	0.414162	ExtendedCore	178.809	113.075	291.884	23.889	15.1069	38.9959	0.438744	ExtendedCore	235.459	102.708	338.166	31.4574	13.7218	45.1792	0.433667	ExtendedCore
20	15389801	15402200	12400	+	12400	32.1362	81.1645	113.301	2.59163	6.54552	9.13715	0.116532	MultiCore	18.7571	61.3637	80.1208	1.51267	4.94868	6.46135	0.0998387	MultiCore	24.1951	59.5619	83.757	1.95122	4.80338	6.75459	0.132823	MultiCore	33.8526	76.8331	110.686	2.73005	6.19622	8.92627	0.140968	MultiCore
20	15491001	15495100	4100	+	4100	10.1971	0.309002	10.5061	2.48709	0.0753663	2.56245	0.117805	ExtendedCore	12.6462	0.339495	12.9857	3.08443	0.0828036	3.16724	0.18	ExtendedCore	6.29566	0.246889	6.54255	1.53553	0.0602167	1.59574	0.19439	ExtendedCore	10.7811	0.431243	11.2123	2.62953	0.105181	2.73471	0.183659	ExtendedCore
20	15532601	15538000	5400	+	5400	11.5361	5.45903	16.9951	2.13631	1.01093	3.14724	0.238704	ExtendedCore	10.4395	4.07394	14.5134	1.93323	0.754433	2.68767	0.229444	ExtendedCore	11.3569	4.38227	15.7391	2.10313	0.811532	2.91466	0.276667	ExtendedCore	23.934	4.02494	27.9589	4.43222	0.745358	5.17758	0.376667	ExtendedCore
20	15996801	16051300	54500	+	54500	25.1321	87.9625	113.095	0.46114	1.61399	2.07513	0.0249725	ExtendedCore	24.6982	103.631	128.329	0.453179	1.90148	2.35466	0.0274495	ExtendedCore	21.2941	102.459	123.753	0.390718	1.87998	2.2707	0.030844	MultiCore	18.6872	76.6894	95.3766	0.342884	1.40714	1.75003	0.0349725	ExtendedCore
20	17637201	17665515	28315	+	28315	70.7614	125.146	195.907	2.49908	4.41977	6.91885	0.0965919	MultiCore	110.93	84.4493	195.379	3.91771	2.98249	6.9002	0.134981	MultiCore	92.2129	91.8426	184.055	3.25668	3.2436	6.50028	0.128165	MultiCore	67.9208	101.989	169.91	2.39876	3.60194	6.0007	0.115133	MultiCore
20	17665621	17666200	580	+	580	0.206001	0	0.206001	0.355174	0	0.355174	0.101724	NA	5.51679	0	5.51679	9.51171	0	9.51171	0.560345	SingleCore	0.987554	0	0.987554	1.70268	0	1.70268	0.417241	SingleCore	0.359369	0	0.359369	0.619602	0	0.619602	0.177586	NA
20	17667196	17673600	6405	+	6405	18.5401	4.53203	23.0721	2.89463	0.707576	3.60221	0.294926	ExtendedCore	44.7284	5.26217	49.9906	6.98336	0.821572	7.80493	0.462295	ExtendedCore	41.9093	8.27077	50.1801	6.54322	1.2913	7.83452	0.507728	ExtendedCore	15.8122	5.67803	21.4903	2.46873	0.8865	3.35523	0.323341	ExtendedCore
20	18124541	18127760	3220	+	3220	28.0162	0	28.0162	8.70067	0	8.70067	0.521739	SingleCore	11.1185	0	11.1185	3.45294	0	3.45294	0.390373	SingleCore	12.7765	0	12.7765	3.96785	0	3.96785	0.542857	SingleCore	11.7154	0	11.7154	3.63833	0	3.63833	0.408075	SingleCore
20	18128301	18141400	13100	+	13100	385.943	4.63503	390.578	29.4613	0.353819	29.8151	0.363053	MultiCore	387.363	5.00755	392.371	29.5697	0.382255	29.952	0.343053	ExtendedCore	171.217	3.70333	174.921	13.07	0.282697	13.3527	0.31145	MultiCore	324.942	4.31243	329.254	24.8047	0.329193	25.1339	0.317252	MultiCore
20	18340001	18353900	13900	+	13900	25.3381	31.2092	56.5473	1.82289	2.24526	4.06815	0.0871223	ExtendedCore	7.46888	11.2882	18.7571	0.53733	0.812101	1.34943	0.0647482	ExtendedCore	25.1826	21.3559	46.5385	1.8117	1.53639	3.34809	0.102086	ExtendedCore	25.2996	34.212	59.5115	1.82011	2.46129	4.28141	0.10036	MultiCore
20	20218801	20253400	34600	+	34600	171.702	184.474	356.176	4.96248	5.33162	10.2941	0.0799711	MultiCore	40.3999	42.1822	82.5821	1.16763	1.21914	2.38677	0.0640751	MultiCore	140.541	249.604	390.146	4.06189	7.214	11.2759	0.0968208	MultiCore	124.773	317.682	442.455	3.60616	9.18157	12.7877	0.0866474	MultiCore
20	20984501	21020200	35700	+	35700	69.1134	161.196	230.309	1.93595	4.51529	6.45124	0.0783473	MultiCore	28.5176	114.834	143.352	0.798811	3.21664	4.01545	0.0538095	ExtendedCore	91.9043	195.968	287.872	2.57435	5.4893	8.06365	0.10577	ExtendedCore	40.8962	134.62	175.516	1.14555	3.77086	4.91641	0.0844258	MultiCore
20	21628801	21632400	3600	+	3600	7.00404	22.4541	29.4582	1.94557	6.23726	8.18282	0.175833	ExtendedCore	7.7235	21.0487	28.7722	2.14542	5.84685	7.99227	0.246944	ExtendedCore	9.81382	24.1334	33.9472	2.72606	6.70371	9.42977	0.281944	ExtendedCore	7.76238	23.359	31.1214	2.15622	6.48861	8.64483	0.261667	ExtendedCore
20	21675101	21687800	12700	+	12700	32.9602	90.2285	123.189	2.59529	7.10461	9.6999	0.0492126	MultiCore	39.2965	88.0989	127.395	3.09421	6.93692	10.0311	0.0570079	MultiCore	46.4151	115.606	162.021	3.65473	9.1028	12.7575	0.0626772	MultiCore	27.7433	77.3363	105.08	2.18451	6.08947	8.27398	0.0507874	MultiCore
20	22022801	22026095	3295	+	3295	16.3771	0.103001	16.4801	4.97029	0.0312597	5.00155	0.329287	ExtendedCore	5.26217	0.424368	5.68654	1.59702	0.128792	1.72581	0.243096	ExtendedCore	10.6779	1.60478	12.2827	3.24065	0.487034	3.72768	0.394537	ExtendedCore	23.0715	0.93436	24.0059	7.00197	0.283569	7.28554	0.498331	ExtendedCore
20	22026166	22026270	105	+	105	0.103001	0	0.103001	0.980958	0	0.980958	0.00952381	SingleCore	0.594116	0	0.594116	5.65825	0	5.65825	0.285714	SingleCore	0.308611	0	0.308611	2.93915	0	2.93915	0.00952381	SingleCore	0.215622	0	0.215622	2.05354	0	2.05354	0.00952381	SingleCore
20	22026306	22031500	5195	+	5195	46.1443	0.721004	46.8653	8.88244	0.138788	9.02123	0.438114	ExtendedCore	21.0487	0.594116	21.6428	4.05172	0.114363	4.16608	0.401155	ExtendedCore	24.9975	0.925832	25.9233	4.81183	0.178216	4.99005	0.476227	ExtendedCore	52.971	1.50935	54.4804	10.1965	0.290539	10.4871	0.527238	ExtendedCore
20	22990311	22991500	1190	+	1190	38.4192	0	38.4192	32.2851	0	32.2851	0.0722689	SingleCore	46.2562	0	46.2562	38.8707	0	38.8707	0.0991597	SingleCore	72.3384	0	72.3384	60.7885	0	60.7885	0.0739496	SingleCore	52.971	0	52.971	44.5135	0	44.5135	0.0798319	SingleCore
20	31420096	31434400	14305	+	14305	29.0462	1.33901	30.3852	2.03049	0.0936042	2.12409	0.210696	MultiCore	106.771	2.29159	109.063	7.4639	0.160195	7.62409	0.419783	ExtendedCore	45.3041	1.91339	47.2174	3.16701	0.133757	3.30077	0.312828	ExtendedCore	82.5112	1.43748	83.9487	5.768	0.100488	5.86848	0.389934	ExtendedCore
20	31437201	31459700	22500	+	22500	188.079	280.368	468.447	8.35907	12.4608	20.8199	0.312356	MultiCore	183.327	390.843	574.17	8.14787	17.3708	25.5187	0.342844	MultiCore	222.755	212.695	435.45	9.90023	9.45309	19.3533	0.392444	MultiCore	256.446	327.745	584.191	11.3976	14.5664	25.964	0.334711	MultiCore
22	1	19000	19000	+	19000	94.8635	43.5692	138.433	4.99282	2.29312	7.28594	0.138789	ExtendedCore	293.578	91.1543	384.732	15.4515	4.7976	20.2491	0.211211	MultiCore	164.119	180.599	344.718	8.63785	9.50521	18.1431	0.232	MultiCore	93.436	87.183	180.619	4.91768	4.58858	9.50626	0.176842	MultiCore
22	22401	45200	22800	+	22800	52.3243	52.5303	104.855	2.29493	2.30396	4.59889	0.136842	MultiCore	17.3142	26.1411	43.4553	0.759396	1.14654	1.90594	0.100702	MultiCore	24.3803	28.4539	52.8342	1.06931	1.24798	2.31729	0.142193	MultiCore	66.7708	45.7118	112.483	2.92854	2.0049	4.93345	0.189912	MultiCore
22	213641	219905	6265	+	6265	118.245	1.85401	120.099	18.8738	0.295931	19.1698	0.502634	MultiCore	270.408	0.424368	270.832	43.1616	0.0677364	43.2294	0.688428	MultiCore	321.079	1.17272	322.251	51.2496	0.187186	51.4368	0.733919	MultiCore	290.442	2.29996	292.742	46.3595	0.367113	46.7266	0.656504	MultiCore
22	4814701	4885400	70700	+	70700	440.636	412.929	853.566	6.23248	5.84058	12.0731	0.105771	MultiCore	356.894	339.155	696.049	5.048	4.7971	9.84511	0.119293	MultiCore	258.863	367.494	626.356	3.66142	5.19793	8.85936	0.0694201	MultiCore	548.11	373.672	921.782	7.75262	5.28532	13.0379	0.146025	MultiCore
22	6065401	6107000	41600	+	41600	202.19	671.152	873.342	4.86034	16.1335	20.9938	0.0458413	MultiCore	300.623	883.026	1183.65	7.2265	21.2266	28.4531	0.071226	MultiCore	185.66	549.327	734.987	4.46299	13.205	17.668	0.0502404	MultiCore	295.186	917.182	1212.37	7.09581	22.0476	29.1435	0.0695673	MultiCore
22	6610101	6621000	10900	+	10900	7.31304	14.2141	21.5271	0.670921	1.30404	1.97497	0.0683486	ExtendedCore	14.089	17.1445	31.2335	1.29257	1.57289	2.86546	0.0841284	ExtendedCore	5.74016	8.70282	14.443	0.52662	0.798424	1.32504	0.0768807	ExtendedCore	6.18115	5.10304	11.2842	0.567078	0.468169	1.03525	0.0690826	ExtendedCore
22	6621301	6624300	3000	+	3000	9.99106	0.206001	10.1971	3.33035	0.0686671	3.39902	0.252667	ExtendedCore	2.71596	0.0848737	2.80083	0.905319	0.0282912	0.93361	0.131667	ExtendedCore	5.18466	0.493777	5.67844	1.72822	0.164592	1.89281	0.266	ExtendedCore	1.14998	0.790612	1.94059	0.383327	0.263537	0.646865	0.0516667	NA
22	6625401	6651100	25700	+	25700	145.643	247.51	393.153	5.66704	9.63075	15.2978	0.198794	MultiCore	120.266	216.598	336.864	4.67961	8.42792	13.1075	0.201946	MultiCore	71.6594	168.748	240.408	2.7883	6.56608	9.35439	0.19642	MultiCore	62.4584	107.595	170.054	2.43029	4.18658	6.61687	0.138755	MultiCore
22	8716701	8721055	4355	+	4355	16.0681	0.927005	16.9951	3.68957	0.21286	3.90243	0.125144	ExtendedCore	20.2848	0.93361	21.2184	4.65782	0.214377	4.8722	0.155913	ExtendedCore	8.51766	0.86411	9.38177	1.95583	0.198418	2.15425	0.122618	ExtendedCore	14.7341	0.718738	15.4529	3.38327	0.165038	3.54831	0.11527	ExtendedCore
22	8722301	8743300	21000	+	21000	23.7931	172.526	196.319	1.13301	8.21552	9.34853	0.0795714	MultiCore	40.7394	285.26	326	1.93997	13.5838	15.5238	0.0992381	MultiCore	35.4902	233.371	268.862	1.69001	11.1129	12.8029	0.0991429	ExtendedCore	22.209	108.314	130.523	1.05757	5.1578	6.21538	0.0830952	ExtendedCore
22	13506001	13522900	16900	+	16900	31.7242	127.927	159.651	1.87717	7.56963	9.4468	0.132544	MultiCore	40.4847	131.3	171.784	2.39555	7.76921	10.1648	0.164142	MultiCore	41.3538	169.736	211.09	2.44697	10.0435	12.4905	0.158166	MultiCore	38.5963	179.613	218.209	2.2838	10.628	12.9118	0.163018	MultiCore
22	14720401	14726500	6100	+	6100	13.3901	43.9812	57.3713	2.19509	7.21004	9.40514	0.0440984	ExtendedCore	8.91174	46.2562	55.1679	1.46094	7.58298	9.04392	0.0409836	ExtendedCore	8.57938	43.5141	52.0935	1.40646	7.13346	8.53992	0.0701639	ExtendedCore	9.84672	43.0524	52.8992	1.61422	7.05778	8.67199	0.0427869	ExtendedCore
22	16337056	16337930	875	+	875	8.85805	0	8.85805	10.1235	0	10.1235	0.402286	SingleCore	4.92267	0	4.92267	5.62591	0	5.62591	0.349714	SingleCore	3.51816	0	3.51816	4.02076	0	4.02076	0.36	SingleCore	10.9967	0	10.9967	12.5677	0	12.5677	0.445714	SingleCore
22	17265501	17283000	17500	+	17500	39.6552	80.6495	120.305	2.26601	4.60854	6.87455	0.0762857	ExtendedCore	28.6873	60.1754	88.8627	1.63927	3.4386	5.07787	0.0746286	ExtendedCore	10.9248	48.3284	59.2533	0.624276	2.76163	3.3859	0.0720571	ExtendedCore	20.6997	48.2274	68.927	1.18284	2.75585	3.93869	0.0828571	ExtendedCore
22	18808896	18811000	2105	+	2105	11.5361	0.206001	11.7421	5.48032	0.0978628	5.57818	0.381473	ExtendedCore	4.15881	0.169747	4.32856	1.97568	0.0806401	2.05632	0.230879	ExtendedCore	5.43155	0	5.43155	2.58031	0	2.58031	0.390499	ExtendedCore	4.02494	0.287495	4.31243	1.91208	0.136577	2.04866	0.277435	ExtendedCore
22	19056501	19065900	9400	+	9400	26.6772	15.1411	41.8182	2.83799	1.61075	4.44875	0.0428723	ExtendedCore	15.2773	9.50585	24.7831	1.62524	1.01126	2.6365	0.037234	ExtendedCore	17.1588	10.1842	27.3429	1.8254	1.08342	2.90882	0.0425532	ExtendedCore	12.7935	18.1122	30.9058	1.36102	1.92683	3.28785	0.0289362	ExtendedCore
22	20842606	20845800	3195	+	3195	69.7314	0.721004	70.4524	21.8252	0.225666	22.0508	0.630047	SingleCore	81.4787	0.424368	81.9031	25.502	0.132823	25.6348	0.573709	ExtendedCore	6.17222	0.0617222	6.23394	1.93184	0.0193184	1.95115	0.317058	ExtendedCore	12.9373	0.0718738	13.0092	4.04923	0.0224957	4.07173	0.41471	ExtendedCore
22	20939941	20941795	1855	+	1855	16.9951	0	16.9951	9.16178	0	9.16178	0.638275	SingleCore	13.8344	0	13.8344	7.4579	0	7.4579	0.656065	SingleCore	4.75261	0	4.75261	2.56205	0	2.56205	0.4469	SingleCore	14.8779	0	14.8779	8.02042	0	8.02042	0.679245	SingleCore
22	20942076	20944140	2065	+	2065	18.1281	0.824005	18.9521	8.77874	0.399034	9.17778	0.611138	SingleCore	10.9487	0.509242	11.4579	5.30204	0.246606	5.54864	0.491041	ExtendedCore	9.1966	0.370333	9.56693	4.45356	0.179338	4.6329	0.600484	SingleCore	14.0154	0.359369	14.3748	6.78712	0.174029	6.96115	0.704116	SingleCore
22	20945001	20964600	19600	+	19600	34.1962	21.8361	56.0323	1.7447	1.11409	2.85879	0.0769898	MultiCore	57.12	29.0268	86.1468	2.91428	1.48096	4.39524	0.0756633	ExtendedCore	21.3559	24.5654	45.9213	1.08958	1.25334	2.34292	0.0711735	ExtendedCore	21.9934	15.956	37.9494	1.12211	0.814081	1.93619	0.0710204	MultiCore
22	20965071	20965100	30	+	30	0.103001	0	0.103001	3.43335	0	3.43335	0.633333	SingleCore	0	0	0	0	0	0	0	NA	0	0	0	0	0	0	0	NA	0	0	0	0	0	0	0	NA
22	21211801	21228900	17100	+	17100	9.88806	17.4071	27.2952	0.578249	1.01796	1.59621	0.0640351	ExtendedCore	7.21426	12.9008	20.1151	0.421887	0.754433	1.17632	0.049883	ExtendedCore	4.32055	11.4803	15.8009	0.252664	0.671364	0.924028	0.0419883	ExtendedCore	9.19985	18.6153	27.8152	0.538003	1.08862	1.62662	0.0639766	ExtendedCore
22	21256601	21264300	7700	+	7700	15.6561	2.06001	17.7161	2.03326	0.267534	2.30079	0.152727	ExtendedCore	4.92267	3.64957	8.57224	0.639308	0.47397	1.11328	0.0835065	ExtendedCore	3.20955	2.222	5.43155	0.416825	0.288571	0.705396	0.0697403	ExtendedCore	12.8654	2.65933	15.5248	1.67083	0.345368	2.0162	0.140649	ExtendedCore
22	22126601	22148700	22100	+	22100	749.947	5.56203	755.509	33.9343	0.251676	34.1859	0.347873	MultiCore	654.631	6.36553	660.996	29.6213	0.288033	29.9093	0.347376	MultiCore	620.987	5.24638	626.233	28.0989	0.237393	28.3363	0.366878	MultiCore	404.075	4.6718	408.747	18.2839	0.211394	18.4953	0.356787	MultiCore
22	25739036	25747000	7965	+	7965	20.0851	5.66503	25.7501	2.52167	0.711241	3.23291	0.20226	ExtendedCore	12.9857	3.2252	16.2109	1.63034	0.404921	2.03526	0.179033	ExtendedCore	8.70282	4.38227	13.0851	1.09263	0.550191	1.64282	0.206026	ExtendedCore	12.4342	9.70297	22.1371	1.5611	1.2182	2.7793	0.21833	MultiCore
22	26296601	26388400	91800	+	91800	277.587	678.671	956.257	3.02382	7.39293	10.4167	0.072854	MultiCore	268.455	615.164	883.62	2.92435	6.70114	9.62549	0.0802397	MultiCore	359.47	820.905	1180.37	3.91579	8.94232	12.8581	0.0894118	MultiCore	225.971	574.128	800.1	2.46156	6.25412	8.71568	0.0689978	MultiCore
22	27296711	27302600	5890	+	5890	281.913	49.4403	331.353	47.8629	8.39394	56.2569	0.206112	ExtendedCore	350.613	47.2746	397.888	59.5269	8.02625	67.5531	0.296604	ExtendedCore	272.874	42.7117	315.585	46.3283	7.25157	53.5799	0.319015	ExtendedCore	401.487	54.2648	455.752	68.1642	9.21303	77.3773	0.309508	ExtendedCore
22	27303301	27314200	10900	+	10900	8.24005	31.4152	39.6552	0.755968	2.88213	3.63809	0.0574312	ExtendedCore	4.4983	33.3554	37.8537	0.412689	3.06012	3.47281	0.0456881	ExtendedCore	8.0856	23.763	31.8486	0.741798	2.18009	2.92189	0.134037	ExtendedCore	7.90612	25.2277	33.1338	0.725332	2.31447	3.0398	0.0883486	MultiCore
22	27314601	27340300	25700	+	25700	415.813	20.7031	436.516	16.1795	0.805569	16.9851	0.453424	MultiCore	365.296	13.8344	379.131	14.2139	0.538304	14.7522	0.470739	MultiCore	352.804	19.998	372.802	13.7278	0.778131	14.5059	0.497198	MultiCore	438.071	25.5152	463.586	17.0456	0.99281	18.0384	0.50716	MultiCore
22	27492401	27525900	33500	+	33500	31.8272	87.1385	118.966	0.950065	2.60115	3.55121	0.080597	MultiCore	48.8872	85.5527	134.44	1.45932	2.55381	4.01313	0.121761	MultiCore	16.8501	59.6236	76.4737	0.502989	1.77981	2.2828	0.0738806	ExtendedCore	46.5024	106.589	153.091	1.38813	3.18176	4.56989	0.11997	MultiCore
22	27646601	27651100	4500	+	4500	0.721004	1.95701	2.67802	0.160223	0.434891	0.595114	0.03	NA	0.678989	2.37646	3.05545	0.150887	0.528103	0.678989	0.0331111	NA	1.17272	2.03683	3.20955	0.260605	0.452629	0.713234	0.0473333	NA	0.718738	2.65933	3.37807	0.15972	0.590963	0.750682	0.0268889	NA
22	27824901	27841500	16600	+	16600	25.3381	45.8353	71.1734	1.52639	2.76116	4.28755	0.101867	MultiCore	38.4478	54.6586	93.1064	2.31613	3.29269	5.60882	0.118554	MultiCore	14.3195	33.0214	47.3409	0.862623	1.98924	2.85186	0.0816265	MultiCore	39.6744	59.1522	98.8265	2.39002	3.56338	5.95341	0.127169	MultiCore
22	27878301	27911500	33200	+	33200	27.2952	144.819	172.114	0.822143	4.36201	5.18416	0.0464458	ExtendedCore	22.9159	165.843	188.759	0.690238	4.99528	5.68551	0.0540663	MultiCore	16.8501	146.528	163.379	0.507535	4.41351	4.92104	0.0581627	MultiCore	31.7682	129.373	161.141	0.956875	3.89677	4.85365	0.0641566	MultiCore
22	28118601	28123100	4500	+	4500	6.18003	5.35603	11.5361	1.37334	1.19023	2.56357	0.0726667	ExtendedCore	13.0705	6.70502	19.7756	2.90457	1.49	4.39457	0.107111	ExtendedCore	7.77699	8.82627	16.6033	1.72822	1.96139	3.68961	0.128667	ExtendedCore	4.74367	9.41547	14.1591	1.05415	2.09233	3.14648	0.0886667	ExtendedCore
22	28588401	28609100	20700	+	20700	27.8102	32.4452	60.2553	1.34349	1.5674	2.91089	0.106184	ExtendedCore	46.0864	29.3663	75.4527	2.2264	1.41866	3.64506	0.136039	ExtendedCore	19.9363	49.2543	69.1905	0.963104	2.37943	3.34254	0.120966	MultiCore	21.1309	35.1463	56.2772	1.02082	1.69789	2.71871	0.116087	MultiCore
22	29047096	29063800	16705	+	16705	173.865	30.6942	204.559	10.408	1.83742	12.2454	0.29117	ExtendedCore	104.649	14.8529	119.502	6.26455	0.889129	7.15367	0.276265	ExtendedCore	79.0661	27.5898	106.656	4.73308	1.65159	6.38467	0.268243	ExtendedCore	161.644	12.2904	173.935	9.6764	0.735733	10.4121	0.289554	ExtendedCore
22	29064101	29070500	6400	+	6400	10.8151	6.28304	17.0981	1.68985	0.981724	2.67158	0.120625	ExtendedCore	4.92267	3.73444	8.65712	0.769168	0.583507	1.35267	0.0834375	ExtendedCore	10.6162	6.91288	17.5291	1.65878	1.08014	2.73892	0.19	ExtendedCore	27.4558	18.8309	46.2868	4.28997	2.94234	7.23231	0.2	MultiCore
22	29230901	29245400	14500	+	14500	16.1711	4.32602	20.4971	1.11525	0.298347	1.41359	0.126207	ExtendedCore	30.2999	6.70502	37.0049	2.08965	0.462415	2.55206	0.159172	ExtendedCore	5.43155	4.93777	10.3693	0.37459	0.340536	0.715126	0.0595862	ExtendedCore	40.7525	4.31243	45.0649	2.81052	0.297409	3.10792	0.178897	MultiCore
22	29409001	29438500	29500	+	29500	26.3681	81.0615	107.43	0.893836	2.74785	3.64168	0.0560339	MultiCore	27.3293	65.9468	93.2762	0.926418	2.23549	3.1619	0.0610508	MultiCore	24.0716	76.2886	100.36	0.815988	2.58605	3.40204	0.0796271	MultiCore	13.7998	64.7583	78.5581	0.467789	2.1952	2.66299	0.0452881	MultiCore
22	29445201	29551900	106700	+	106700	72.7184	139.463	212.181	0.681522	1.30706	1.98858	0.0379663	ExtendedCore	60.0906	149.972	210.062	0.563173	1.40555	1.96872	0.0443018	ExtendedCore	74.869	151.034	225.903	0.701677	1.4155	2.11718	0.0560075	ExtendedCore	67.3458	147.629	214.975	0.63117	1.38359	2.01476	0.0481068	MultiCore
22	29570201	29648800	78600	+	78600	19.2611	65.7144	84.9755	0.245052	0.836061	1.08111	0.0200509	MultiCore	12.7311	54.404	67.1351	0.161973	0.692163	0.854136	0.0227354	MultiCore	8.51766	52.9576	61.4753	0.108367	0.673761	0.782128	0.0209924	ExtendedCore	19.1184	52.7554	71.8738	0.243237	0.671188	0.914426	0.0287786	MultiCore
22	30825201	30835175	9975	+	9975	87.3445	24.7201	112.065	8.75634	2.47821	11.2345	0.212732	ExtendedCore	84.0249	31.6579	115.683	8.42355	3.17372	11.5973	0.225865	MultiCore	16.7884	19.8128	36.6012	1.68305	1.98625	3.6693	0.167619	MultiCore	35.4338	23.359	58.7928	3.55226	2.34175	5.89402	0.168421	MultiCore
22	30836301	30841700	5400	+	5400	18.9521	44.5993	63.5514	3.50965	8.25912	11.7688	0.159815	ExtendedCore	28.3478	77.4897	105.837	5.24959	14.3499	19.5995	0.239444	MultiCore	11.1717	24.874	36.0457	2.06884	4.6063	6.67514	0.142222	ExtendedCore	5.10304	60.5178	65.6208	0.945008	11.207	12.152	0.0885185	ExtendedCore
22	30860301	30952000	91700	+	91700	1139.6	441.769	1581.37	12.4275	4.81755	17.245	0.280992	MultiCore	1091.56	451.698	1543.26	11.9036	4.92582	16.8294	0.293642	MultiCore	895.156	365.087	1260.24	9.76179	3.98131	13.7431	0.308092	MultiCore	1339.8	541.713	1881.51	14.6107	5.90745	20.5181	0.322192	MultiCore
22	30954501	30980700	26200	+	26200	102.795	269.553	372.347	3.92346	10.2883	14.2117	0.151183	MultiCore	135.289	231.026	366.315	5.16369	8.81779	13.9815	0.171336	MultiCore	99.1258	154.614	253.74	3.78343	5.9013	9.68472	0.171985	MultiCore	134.835	242.215	377.05	5.14639	9.24484	14.3912	0.165305	MultiCore
22	31037601	31057200	19600	+	19600	11.3301	3.60502	14.9351	0.578064	0.18393	0.761994	0.0668367	ExtendedCore	15.8714	5.26217	21.1335	0.809764	0.268478	1.07824	0.0978061	MultiCore	12.221	7.40666	19.6276	0.62352	0.377891	1.00141	0.0996429	MultiCore	10.6373	3.80931	14.4466	0.542721	0.194353	0.737074	0.0827041	MultiCore
22	31666901	31674500	7600	+	7600	9.37305	9.88806	19.2611	1.2333	1.30106	2.53436	0.121974	ExtendedCore	6.19578	11.8823	18.0781	0.815234	1.56346	2.3787	0.146053	ExtendedCore	5.24638	21.1707	26.4171	0.690314	2.78562	3.47593	0.132368	ExtendedCore	8.69674	8.19362	16.8904	1.14431	1.07811	2.22241	0.141579	ExtendedCore
22	32015201	32044800	29600	+	29600	79.7225	32.6512	112.374	2.69333	1.10308	3.79641	0.163007	MultiCore	78.9325	20.7092	99.6417	2.66664	0.699634	3.36627	0.183041	MultiCore	71.5977	32.1572	103.755	2.41884	1.08639	3.50523	0.178986	MultiCore	65.9083	35.1463	101.055	2.22663	1.18738	3.41401	0.199324	MultiCore
22	32051701	32079600	27900	+	27900	33.5782	40.0672	73.6454	1.20352	1.4361	2.63962	0.0912545	MultiCore	40.3999	59.6662	100.066	1.44802	2.13857	3.5866	0.111362	MultiCore	25.0592	36.9098	61.969	0.898179	1.32293	2.22111	0.115305	ExtendedCore	43.1243	63.3209	106.445	1.54567	2.26956	3.81524	0.138244	MultiCore
22	32126701	32154000	27300	+	27300	87.4475	158.827	246.274	3.2032	5.81784	9.02104	0.172454	MultiCore	73.5006	112.203	185.704	2.69233	4.11	6.80233	0.199267	MultiCore	70.6719	127.703	198.375	2.58871	4.67777	7.26648	0.223663	MultiCore	117.873	185.722	303.595	4.3177	6.803	11.1207	0.227326	MultiCore
22	32154101	32160500	6400	+	6400	3.29602	8.96105	12.2571	0.515003	1.40016	1.91517	0.0715625	NA	7.55376	3.64957	11.2033	1.18027	0.570245	1.75052	0.112656	ExtendedCore	4.07366	10.8631	14.9368	0.63651	1.69736	2.33387	0.1425	ExtendedCore	4.6718	19.7653	24.4371	0.729969	3.08833	3.8183	0.0771875	NA
22	32160601	32205200	44600	+	44600	51.2943	103.001	154.295	1.1501	2.30943	3.45953	0.0743498	MultiCore	40.315	72.8216	113.137	0.903924	1.63277	2.5367	0.0710314	MultiCore	59.6853	89.6823	149.368	1.33824	2.01081	3.34905	0.09713	MultiCore	65.9802	117.442	183.422	1.47938	2.63323	4.1126	0.0997534	MultiCore
22	32221801	32278900	57100	+	57100	58.1953	6272.32	6330.52	1.01918	109.848	110.867	0.0505779	MultiCore	100.83	12836.7	12937.5	1.76585	224.811	226.577	0.0732049	MultiCore	67.7709	4095.64	4163.41	1.18688	71.7274	72.9143	0.0711559	MultiCore	61.0928	1886.33	1947.42	1.06993	33.0355	34.1055	0.0748161	MultiCore
22	32311101	32322200	11100	+	11100	30.6942	7.31304	38.0072	2.76524	0.658833	3.42407	0.168018	ExtendedCore	35.9864	5.94116	41.9276	3.24202	0.535239	3.77726	0.169279	ExtendedCore	21.4793	7.77699	29.2563	1.93507	0.70063	2.6357	0.166396	ExtendedCore	31.7682	6.68427	38.4525	2.862	0.602186	3.46419	0.186306	ExtendedCore
22	32336901	32361300	24400	+	24400	27.5012	17.6131	45.1143	1.1271	0.721848	1.84894	0.0840574	MultiCore	46.1713	18.6722	64.8435	1.89227	0.765254	2.65752	0.127664	MultiCore	14.2578	25.1826	39.4405	0.584337	1.03208	1.61641	0.0928279	ExtendedCore	49.1617	22.4246	71.5863	2.01482	0.919043	2.93387	0.129262	MultiCore
22	32440401	32487200	46800	+	46800	53.0453	189.933	242.978	1.13345	4.0584	5.19185	0.0680983	MultiCore	50.0755	172.548	222.624	1.06999	3.68693	4.75692	0.0700641	MultiCore	25.1209	167.082	192.203	0.536772	3.57013	4.1069	0.0683333	MultiCore	54.121	181.122	235.243	1.15643	3.87013	5.02656	0.0916453	MultiCore
22	33005401	33007415	2015	+	2015	11.9481	0	11.9481	5.92956	0	5.92956	0.149876	ExtendedCore	5.26217	0	5.26217	2.6115	0	2.6115	0.145409	ExtendedCore	9.1966	0	9.1966	4.56407	0	4.56407	0.173201	ExtendedCore	20.0528	0	20.0528	9.95176	0	9.95176	0.211414	ExtendedCore
22	34664501	34679000	14500	+	14500	43.1572	240.3	283.458	2.97636	16.5724	19.5488	0.0188276	ExtendedCore	39.5511	189.947	229.498	2.72766	13.0998	15.8275	0.0242759	ExtendedCore	28.7008	237.692	266.393	1.97937	16.3926	18.3719	0.0317241	ExtendedCore	35.0744	200.384	235.459	2.41893	13.8196	16.2385	0.0295172	ExtendedCore
22	34680701	34693800	13100	+	13100	8.85805	8.54905	17.4071	0.676187	0.652599	1.32879	0.0577099	ExtendedCore	5.34704	7.63863	12.9857	0.408171	0.583102	0.991273	0.0572519	ExtendedCore	6.35738	8.57938	14.9368	0.485296	0.654914	1.14021	0.060916	ExtendedCore	8.19362	17.681	25.8746	0.625467	1.34969	1.97516	0.0743511	ExtendedCore
22	34712686	34714190	1505	+	1505	8.85805	0	8.85805	5.88575	0	5.88575	0.145515	SingleCore	10.8638	0	10.8638	7.21849	0	7.21849	0.183389	SingleCore	13.332	0	13.332	8.85846	0	8.85846	0.166113	SingleCore	24.6527	0	24.6527	16.3806	0	16.3806	0.195349	SingleCore
23	42701	89100	46400	+	46400	308.384	75.7054	384.089	6.6462	1.63158	8.27778	0.162371	MultiCore	327.952	96.8409	424.793	7.06793	2.08709	9.15502	0.173233	MultiCore	343.854	98.0765	441.931	7.41065	2.11372	9.52437	0.185129	MultiCore	181.697	106.733	288.43	3.91589	2.30027	6.21616	0.137586	MultiCore
23	1884436	1886850	2415	+	2415	47.1743	0	47.1743	19.5339	0	19.5339	0.188406	SingleCore	62.8065	0	62.8065	26.0068	0	26.0068	0.174327	SingleCore	49.5012	0	49.5012	20.4974	0	20.4974	0.204969	SingleCore	123.192	0	123.192	51.0111	0	51.0111	0.22029	SingleCore
23	1887026	1888565	1540	+	1540	94.0395	0	94.0395	61.0646	0	61.0646	0.226623	SingleCore	113.561	0	113.561	73.7409	0	73.7409	0.253247	SingleCore	60.0557	0	60.0557	38.9972	0	38.9972	0.242208	SingleCore	171.707	0	171.707	111.498	0	111.498	0.313636	SingleCore
23	6506901	6520600	13700	+	13700	16.8921	80.5465	97.4386	1.233	5.8793	7.1123	0.121679	MultiCore	20.7941	58.9872	79.7813	1.51781	4.30564	5.82345	0.131387	MultiCore	37.4653	84.0656	121.531	2.7347	6.13617	8.87087	0.211606	MultiCore	13.0092	102.995	116.004	0.949574	7.5179	8.46747	0.124526	ExtendedCore
23	6741401	6746200	4800	+	4800	5.25303	23.5871	28.8402	1.09438	4.91399	6.00837	0.096875	ExtendedCore	11.4579	24.6134	36.0713	2.38707	5.12778	7.51486	0.231042	ExtendedCore	7.96216	25.3061	33.2682	1.65878	5.2721	6.93088	0.172083	ExtendedCore	13.7279	27.0246	40.7525	2.85998	5.63012	8.4901	0.257083	ExtendedCore
23	8651801	8660800	9000	+	9000	19.0551	21.9391	40.9942	2.11723	2.43768	4.55491	0.100111	MultiCore	21.5579	18.4176	39.9755	2.39532	2.0464	4.44172	0.111667	ExtendedCore	13.5789	24.6271	38.206	1.50876	2.73635	4.24511	0.103667	ExtendedCore	9.77484	24.7246	34.4994	1.08609	2.74718	3.83327	0.078	ExtendedCore
23	8675101	8694300	19200	+	19200	1046.28	795.164	1841.44	54.4937	41.4148	95.9086	0.298073	MultiCore	797.558	480.894	1278.45	41.5395	25.0466	66.5861	0.258333	MultiCore	409.959	433.29	843.248	21.352	22.5672	43.9192	0.251042	MultiCore	716.582	620.774	1337.36	37.322	32.332	69.654	0.331615	MultiCore
23	10302801	10351100	48300	+	48300	52.2213	82.5035	134.725	1.08119	1.70815	2.78933	0.0444928	MultiCore	41.5032	76.8956	118.399	0.85928	1.59204	2.45132	0.0391097	MultiCore	88.1392	95.1138	183.253	1.82483	1.96923	3.79406	0.0735611	MultiCore	38.5963	80.5706	119.167	0.799094	1.66813	2.46722	0.0619669	MultiCore
23	11987801	12000100	12300	+	12300	52.1183	54.5903	106.709	4.23726	4.43824	8.6755	0.117967	ExtendedCore	59.6662	80.4602	140.126	4.85091	6.54148	11.3924	0.162195	MultiCore	28.3922	35.4285	63.8207	2.30831	2.88037	5.18868	0.114146	ExtendedCore	48.443	60.5178	108.961	3.93845	4.92014	8.8586	0.155041	MultiCore
23	15865001	15873700	8700	+	8700	10.8151	33.9902	44.8053	1.24311	3.90692	5.15003	0.114368	ExtendedCore	6.70502	34.0343	40.7394	0.770692	3.91199	4.68269	0.0843678	ExtendedCore	12.5913	36.2926	48.8839	1.44728	4.17157	5.61884	0.113333	ExtendedCore	5.89366	33.637	39.5306	0.677432	3.86632	4.54375	0.0841379	ExtendedCore
23	15916601	15921600	5000	+	5000	9.99106	1.23601	11.2271	1.99821	0.247201	2.24541	0.1882	ExtendedCore	6.87477	1.86722	8.74199	1.37495	0.373444	1.7484	0.1864	ExtendedCore	11.6655	2.16028	13.8258	2.3331	0.432055	2.76515	0.2622	ExtendedCore	15.6685	2.01247	17.681	3.1337	0.402494	3.53619	0.2978	ExtendedCore
23	16327301	16337500	10200	+	10200	4.22302	17.8191	22.0421	0.414022	1.74697	2.16099	0.0542157	ExtendedCore	7.55376	24.7831	32.3369	0.740564	2.42972	3.17028	0.0842157	ExtendedCore	4.75261	18.6401	23.3927	0.465942	1.82746	2.2934	0.0898039	ExtendedCore	7.90612	21.9215	29.8276	0.77511	2.14917	2.92428	0.102745	ExtendedCore
23	17028001	17080500	52500	+	52500	39.7582	24.7201	64.4784	0.7573	0.47086	1.22816	0.0536381	ExtendedCore	54.8284	39.7209	94.5493	1.04435	0.756588	1.80094	0.0788	MultiCore	55.4882	36.2309	91.7191	1.05692	0.690112	1.74703	0.0872381	MultiCore	52.2523	35.865	88.1173	0.995282	0.683144	1.67843	0.0814667	MultiCore
23	17104201	17128200	24000	+	24000	11.2271	48.3073	59.5343	0.467794	2.0128	2.4806	0.0542083	ExtendedCore	19.6907	51.1788	70.8695	0.820446	2.13245	2.9529	0.0898333	MultiCore	12.0975	48.7605	60.858	0.504064	2.03169	2.53575	0.0632917	MultiCore	18.0403	58.5772	76.6175	0.751681	2.44072	3.1924	0.0864167	MultiCore
23	17962301	17982000	19700	+	19700	37.0802	31.9302	69.0104	1.88224	1.62082	3.50307	0.0558883	MultiCore	40.315	27.3293	67.6443	2.04645	1.38728	3.43372	0.0539086	MultiCore	38.6998	30.6142	69.314	1.96446	1.55402	3.51848	0.073198	ExtendedCore	49.8804	44.993	94.8735	2.532	2.28391	4.81591	0.073401	MultiCore
23	18298101	18346500	48400	+	48400	193.126	178.191	371.317	3.99021	3.68163	7.67184	0.149318	MultiCore	193.088	162.957	356.045	3.98941	3.36689	7.3563	0.161116	MultiCore	194.857	151.404	346.261	4.02597	3.12819	7.15416	0.213595	MultiCore	228.199	174.797	402.997	4.71486	3.61151	8.32638	0.198161	MultiCore
23	18402701	18419100	16400	+	16400	83.3275	61.0793	144.407	5.08094	3.72435	8.80529	0.150244	MultiCore	37.599	31.4033	69.0023	2.29262	1.91483	4.20746	0.124329	MultiCore	50.2418	35.1199	85.3617	3.06353	2.14146	5.20498	0.192195	MultiCore	64.3271	45.9993	110.326	3.92238	2.80483	6.72722	0.13878	MultiCore
23	18422501	18437000	14500	+	14500	5.76803	38.3162	44.0842	0.397795	2.6425	3.04029	0.0441379	ExtendedCore	2.12184	65.0132	67.1351	0.146334	4.48367	4.63001	0.0225517	NA	4.50572	56.3523	60.858	0.310739	3.88637	4.19711	0.0644138	ExtendedCore	2.87495	38.5963	41.4712	0.198273	2.66181	2.86008	0.0377241	NA
23	18525601	18538900	13300	+	13300	10.4031	78.5894	88.9925	0.782185	5.90898	6.69117	0.0637594	ExtendedCore	14.9378	71.888	86.8258	1.12314	5.40511	6.52825	0.0728571	ExtendedCore	7.40666	79.6833	87.09	0.556892	5.99123	6.54812	0.0780451	ExtendedCore	19.1184	94.1547	113.273	1.43748	7.0793	8.51678	0.0987218	ExtendedCore
23	19273101	19280600	7500	+	7500	15.5531	12.8751	28.4282	2.07375	1.71668	3.79042	0.101333	ExtendedCore	19.0117	11.3731	30.3848	2.53489	1.51641	4.0513	0.1384	ExtendedCore	21.4176	16.1712	37.5888	2.85568	2.15616	5.01184	0.1564	ExtendedCore	21.1309	9.3436	30.4745	2.81745	1.24581	4.06327	0.177867	ExtendedCore
23	20550601	20608100	57500	+	57500	25.1321	354.837	379.969	0.437081	6.17108	6.60816	0.0209913	MultiCore	17.9932	247.322	265.315	0.312926	4.30125	4.61418	0.0225565	MultiCore	11.7272	211.584	223.311	0.203951	3.67971	3.88367	0.0256174	ExtendedCore	15.381	238.477	253.858	0.267496	4.14743	4.41493	0.018487	MultiCore
23	20608901	20617500	8600	+	8600	8.65205	17.4071	26.0591	1.00605	2.02408	3.03013	0.0517442	ExtendedCore	11.7974	34.2041	46.0015	1.3718	3.97722	5.34902	0.0453488	ExtendedCore	2.96266	12.4679	15.4305	0.344496	1.44975	1.79425	0.0397674	ExtendedCore	2.94683	22.8559	25.8027	0.342654	2.65766	3.00032	0.0316279	ExtendedCore
23	21232701	21237300	4600	+	4600	15.8621	2.36901	18.2311	3.44828	0.515003	3.96328	0.206304	ExtendedCore	24.0193	5.94116	29.9604	5.22158	1.29156	6.51313	0.275	ExtendedCore	21.3559	3.39472	24.7506	4.64258	0.737982	5.38056	0.323043	MultiCore	14.806	2.80308	17.6091	3.2187	0.609365	3.82806	0.241739	ExtendedCore
23	21282401	21302600	20200	+	20200	26.9862	56.0323	83.0185	1.33595	2.77388	4.10983	0.112772	MultiCore	13.5798	41.0789	54.6586	0.672267	2.03361	2.70587	0.0924752	MultiCore	14.8133	61.3518	76.1651	0.733333	3.03722	3.77055	0.126584	MultiCore	26.3777	39.6744	66.0521	1.30583	1.96408	3.2699	0.146188	MultiCore
23	21302681	21303625	945	+	945	4.01702	0	4.01702	4.25082	0	4.25082	0.413757	SingleCore	4.58318	0	4.58318	4.84992	0	4.84992	0.504762	SingleCore	2.34544	0	2.34544	2.48195	0	2.48195	0.426455	SingleCore	5.03117	0	5.03117	5.32399	0	5.32399	0.501587	SingleCore
23	21304816	21312800	7985	+	7985	19.8791	9.88806	29.7672	2.48956	1.23833	3.72789	0.193363	ExtendedCore	30.1302	13.0705	43.2007	3.77334	1.63689	5.41023	0.292048	MultiCore	19.3808	7.83871	27.2195	2.42715	0.98168	3.40883	0.240576	MultiCore	23.934	14.1591	38.0931	2.99737	1.77322	4.77059	0.251472	ExtendedCore
23	21313001	21324000	11000	+	11000	22.9691	4.94403	27.9132	2.0881	0.449457	2.53756	0.152	ExtendedCore	22.7461	2.03697	24.7831	2.06783	0.185179	2.25301	0.196727	MultiCore	37.774	1.85166	39.6256	3.434	0.168333	3.60233	0.263273	MultiCore	21.9934	2.73121	24.7246	1.9994	0.248291	2.24769	0.186727	ExtendedCore
23	21325001	21343100	18100	+	18100	104.237	60.5643	164.801	5.75893	3.3461	9.10502	0.225249	MultiCore	89.1174	46.341	135.458	4.92361	2.56028	7.48389	0.219282	MultiCore	106.1	52.8342	158.935	5.8619	2.91901	8.78091	0.27453	MultiCore	128.87	74.9644	203.834	7.11988	4.14168	11.2616	0.254917	MultiCore
23	24469001	24474765	5765	+	5765	20.4971	0	20.4971	3.55544	0	3.55544	0.268864	ExtendedCore	56.8654	0.0848737	56.9502	9.8639	0.0147222	9.87862	0.373807	ExtendedCore	53.5131	0.185166	53.6983	9.28241	0.0321191	9.31453	0.382827	ExtendedCore	22.784	0	22.784	3.95213	0	3.95213	0.288291	ExtendedCore
23	25571561	25572540	980	+	980	3.81102	0	3.81102	3.8888	0	3.8888	0.414286	SingleCore	4.75293	0	4.75293	4.84992	0	4.84992	0.537755	SingleCore	9.38177	0	9.38177	9.57323	0	9.57323	0.672449	SingleCore	7.25926	0	7.25926	7.40741	0	7.40741	0.620408	SingleCore
23	25575801	25597100	21300	+	21300	96.0995	18.5401	114.64	4.51172	0.870427	5.38214	0.214178	MultiCore	53.8099	14.4285	68.2384	2.52629	0.677396	3.20368	0.19507	MultiCore	46.9088	16.3564	63.2652	2.20229	0.767905	2.9702	0.218075	MultiCore	76.6894	24.509	101.198	3.60044	1.15066	4.7511	0.246573	MultiCore
23	25597286	25600300	3015	+	3015	16.6861	0.618003	17.3041	5.53436	0.204976	5.73934	0.341957	ExtendedCore	16.2957	0.848737	17.1445	5.40489	0.281505	5.6864	0.389386	ExtendedCore	4.444	0.925832	5.36983	1.47396	0.307075	1.78104	0.259701	ExtendedCore	10.3498	1.72497	12.0748	3.43278	0.57213	4.00491	0.400663	ExtendedCore
23	25607156	25609430	2275	+	2275	33.3722	0	33.3722	14.6691	0	14.6691	0.745495	SingleCore	21.1335	0	21.1335	9.28947	0	9.28947	0.74989	SingleCore	7.15977	0	7.15977	3.14715	0	3.14715	0.501099	SingleCore	5.96553	0	5.96553	2.62221	0	2.62221	0.483516	SingleCore
23	25609466	25610200	735	+	735	13.1841	0	13.1841	17.9375	0	17.9375	0.696599	SingleCore	12.0521	0	12.0521	16.3974	0	16.3974	0.70068	SingleCore	3.51816	0	3.51816	4.78662	0	4.78662	0.564626	SingleCore	1.79685	0	1.79685	2.44469	0	2.44469	0.463946	SingleCore
23	25616601	25620735	4135	+	4135	46.6593	0	46.6593	11.284	0	11.284	0.544135	ExtendedCore	19.5209	0.0848737	19.6058	4.72091	0.0205257	4.74143	0.45006	ExtendedCore	6.78944	0	6.78944	1.64194	0	1.64194	0.279565	ExtendedCore	8.84048	0.0718738	8.91236	2.13796	0.0173818	2.15535	0.328658	ExtendedCore
23	26388706	26390280	1575	+	1575	16.4801	0	16.4801	10.4636	0	10.4636	0.554921	SingleCore	14.5134	0	14.5134	9.21486	0	9.21486	0.536508	SingleCore	5.36983	0	5.36983	3.40941	0	3.40941	0.547302	SingleCore	9.19985	0	9.19985	5.84118	0	5.84118	0.521905	ExtendedCore
23	26390666	26395500	4835	+	4835	44.1872	0.927005	45.1143	9.13904	0.191728	9.33077	0.498035	MultiCore	39.1268	0.93361	40.0604	8.0924	0.193094	8.2855	0.468666	MultiCore	42.1562	1.48133	43.6376	8.71897	0.306377	9.02535	0.531334	ExtendedCore	59.224	1.07811	60.3022	12.249	0.22298	12.472	0.534643	MultiCore
23	26412086	26413555	1470	+	1470	16.8921	0	16.8921	11.4912	0	11.4912	0.646939	SingleCore	5.51679	0	5.51679	3.75292	0	3.75292	0.370068	SingleCore	7.5301	0	7.5301	5.12252	0	5.12252	0.602721	SingleCore	6.68427	0	6.68427	4.54712	0	4.54712	0.571429	SingleCore
23	26413661	26414535	875	+	875	9.47605	0	9.47605	10.8298	0	10.8298	0.670857	SingleCore	3.47982	0	3.47982	3.97694	0	3.97694	0.352	SingleCore	5.18466	0	5.18466	5.92533	0	5.92533	0.648	SingleCore	2.58746	0	2.58746	2.9571	0	2.9571	0.363429	SingleCore
23	26417581	26426540	8960	+	8960	117.627	0	117.627	13.128	0	13.128	0.613393	ExtendedCore	84.6191	0.0848737	84.7039	9.44409	0.00947251	9.45356	0.612835	SingleCore	68.5116	0	68.5116	7.64638	0	7.64638	0.66808	SingleCore	85.6736	0.0718738	85.7455	9.56179	0.00802163	9.56981	0.662723	SingleCore
23	26470801	26475500	4700	+	4700	5.76803	0.206001	5.97403	1.22724	0.04383	1.27107	0.138298	ExtendedCore	7.12939	1.01848	8.14787	1.51689	0.216699	1.73359	0.119787	ExtendedCore	9.25832	1.60478	10.8631	1.96986	0.341442	2.3113	0.254043	MultiCore	6.89989	0.431243	7.33113	1.46806	0.0917538	1.55982	0.204043	MultiCore
23	27432001	27440500	8500	+	8500	12.1541	8.75505	20.9091	1.42989	1.03001	2.4599	0.12	ExtendedCore	11.6277	10.4395	22.0672	1.36796	1.22817	2.59614	0.124353	MultiCore	6.60427	3.8885	10.4928	0.776973	0.45747	1.23444	0.123294	ExtendedCore	15.5966	8.12174	23.7184	1.8349	0.955499	2.7904	0.177294	MultiCore
23	27499901	27513000	13100	+	13100	86.7265	4.22302	90.9495	6.62034	0.322368	6.94271	0.306718	ExtendedCore	109.487	2.63108	112.118	8.35779	0.200846	8.55864	0.369084	MultiCore	65.5489	3.27127	68.8202	5.00373	0.249716	5.25345	0.337405	ExtendedCore	60.8053	3.16245	63.9677	4.64162	0.241408	4.88303	0.33458	MultiCore
23	27513701	27517300	3600	+	3600	7.10704	3.70802	10.8151	1.97418	1.03001	3.00418	0.167778	MultiCore	13.2403	5.00755	18.2478	3.67786	1.39099	5.06884	0.248611	ExtendedCore	3.45644	5.30811	8.76455	0.960122	1.47447	2.4346	0.145278	ExtendedCore	13.656	3.80931	17.4653	3.79334	1.05814	4.85148	0.256667	MultiCore
23	29928101	29964800	36700	+	36700	203.941	103.104	307.045	5.55698	2.80936	8.36634	0.142643	MultiCore	215.155	91.2392	306.394	5.86253	2.48608	8.34861	0.1603	MultiCore	169.119	88.9416	258.06	4.60814	2.42348	7.03162	0.172071	MultiCore	265.43	91.6392	357.069	7.23243	2.49698	9.72941	0.175668	MultiCore
23	29966001	29992400	26400	+	26400	63.0364	63.0364	126.073	2.38774	2.38774	4.77548	0.0868182	MultiCore	90.5602	53.1309	143.691	3.43031	2.01253	5.44285	0.0991667	MultiCore	65.6106	59.0681	124.679	2.48525	2.23743	4.72268	0.106894	MultiCore	82.2237	56.4928	138.717	3.11453	2.13988	5.25441	0.107879	MultiCore
23	30548201	30560000	11800	+	11800	6.48904	2.88402	9.37305	0.549918	0.244408	0.794327	0.0598305	ExtendedCore	5.26217	3.39495	8.65712	0.445946	0.287707	0.733654	0.0507627	ExtendedCore	7.96216	3.64161	11.6038	0.674759	0.308611	0.98337	0.113051	ExtendedCore	12.7935	3.88119	16.6747	1.0842	0.328914	1.41311	0.10678	ExtendedCore
23	31095201	31109300	14100	+	14100	22.2481	78.1774	100.426	1.57788	5.5445	7.12238	0.0990071	ExtendedCore	14.8529	71.209	86.0619	1.0534	5.05028	6.10368	0.096383	ExtendedCore	18.3932	76.5355	94.9287	1.30448	5.42805	6.73253	0.100284	ExtendedCore	12.7217	86.8955	99.6171	0.902246	6.1628	7.06505	0.086383	ExtendedCore
23	31491901	31513100	21200	+	21200	14.6261	23.0721	37.6982	0.68991	1.08831	1.77822	0.0538208	ExtendedCore	22.831	25.547	48.378	1.07693	1.20505	2.28198	0.0699528	MultiCore	6.17222	23.8248	29.997	0.291142	1.12381	1.41495	0.0515566	ExtendedCore	21.634	21.4184	43.0524	1.02047	1.0103	2.03078	0.0973113	ExtendedCore
23	32559001	32571800	12800	+	12800	8.03405	41.2002	49.2343	0.62766	3.21877	3.84643	0.0639844	ExtendedCore	12.3916	52.0276	64.4191	0.96809	4.06465	5.03274	0.0958594	ExtendedCore	9.56693	41.2304	50.7973	0.747417	3.22112	3.96854	0.111016	ExtendedCore	12.2186	54.7679	66.9864	0.954575	4.27874	5.23331	0.111016	ExtendedCore
23	33713701	33724800	11100	+	11100	47.6893	1.85401	49.5433	4.29633	0.167028	4.46336	0.306577	ExtendedCore	86.656	2.54621	89.2022	7.80685	0.229388	8.03624	0.406937	MultiCore	44.9955	1.54305	46.5385	4.05364	0.139014	4.19266	0.356937	ExtendedCore	19.5497	1.29373	20.8434	1.76123	0.116552	1.87779	0.204865	ExtendedCore
23	33765901	33795800	29900	+	29900	64.8904	5.87103	70.7614	2.17025	0.196356	2.3666	0.103612	MultiCore	45.2377	9.59073	54.8284	1.51297	0.32076	1.83373	0.100903	MultiCore	35.7988	9.32005	45.1189	1.19729	0.311707	1.50899	0.111371	MultiCore	57.4272	9.99046	67.4177	1.92064	0.334129	2.25477	0.0915385	MultiCore
23	33796036	33806000	9965	+	9965	52.4273	5.97403	58.4013	5.26114	0.599502	5.86065	0.261014	MultiCore	57.6292	5.09242	62.7216	5.78316	0.511031	6.29419	0.293026	MultiCore	52.8959	6.17222	59.0681	5.30817	0.619389	5.92756	0.316307	MultiCore	54.121	9.77484	63.8958	5.43111	0.980918	6.41203	0.267536	MultiCore
23	34220501	34230900	10400	+	10400	38.0072	32.8572	70.8644	3.65454	3.15934	6.81388	0.19875	ExtendedCore	37.8537	27.8386	65.6922	3.63978	2.67679	6.31656	0.199712	ExtendedCore	38.0208	35.8606	73.8814	3.65585	3.44813	7.10398	0.221731	ExtendedCore	43.9149	38.165	82.0799	4.22259	3.66971	7.8923	0.216635	ExtendedCore
23	34977201	34985100	7900	+	7900	7.10704	29.2522	36.3592	0.899625	3.70281	4.60243	0.0772152	ExtendedCore	24.7831	23.9344	48.7175	3.1371	3.02967	6.16677	0.141646	ExtendedCore	8.20905	23.8248	32.0338	1.03912	3.01579	4.05491	0.115316	ExtendedCore	10.0623	32.2714	42.3337	1.27371	4.08498	5.3587	0.115696	ExtendedCore
23	35005601	35013000	7400	+	7400	19.7761	1.75101	21.5271	2.67245	0.236623	2.90907	0.237838	ExtendedCore	96.9257	0.509242	97.435	13.0981	0.0688165	13.1669	0.394189	ExtendedCore	15.4305	0.86411	16.2946	2.08521	0.116772	2.20198	0.259595	ExtendedCore	131.385	1.07811	132.463	17.7548	0.14569	17.9005	0.413108	ExtendedCore
23	35200306	35202055	1750	+	1750	6.28304	0	6.28304	3.59031	0	3.59031	0.348	SingleCore	10.3546	0.0848737	10.4395	5.91691	0.0484992	5.96541	0.591429	SingleCore	11.4186	0	11.4186	6.52491	0	6.52491	0.677714	SingleCore	8.76861	0	8.76861	5.01063	0	5.01063	0.506857	SingleCore
23	35202721	35203560	840	+	840	6.69504	0	6.69504	7.97028	0	7.97028	0.307143	SingleCore	6.4504	0	6.4504	7.67905	0	7.67905	0.407143	SingleCore	9.7521	0	9.7521	11.6096	0	11.6096	0.684524	SingleCore	8.48111	0	8.48111	10.0966	0	10.0966	0.434524	SingleCore
23	35389551	35405500	15950	+	15950	30.3852	18.4371	48.8223	1.90503	1.15593	3.06096	0.112476	ExtendedCore	28.8571	13.8344	42.6915	1.80922	0.867361	2.67658	0.118433	ExtendedCore	14.6282	19.3808	34.0089	0.917125	1.21509	2.13222	0.11674	ExtendedCore	17.7528	21.4184	39.1712	1.11303	1.34285	2.45588	0.124828	ExtendedCore
23	35450801	35462700	11900	+	11900	29.7672	2.78102	32.5482	2.50144	0.233699	2.73514	0.134286	ExtendedCore	68.8326	3.05545	71.888	5.78425	0.256761	6.04101	0.211513	ExtendedCore	27.096	3.08611	30.1821	2.27698	0.259337	2.53631	0.18563	ExtendedCore	9.84672	5.24679	15.0935	0.827455	0.440907	1.26836	0.11916	ExtendedCore
23	35493201	35499135	5935	+	5935	22.9691	2.57501	25.5441	3.87011	0.433869	4.30398	0.269419	ExtendedCore	17.5689	2.29159	19.8604	2.96021	0.386114	3.34633	0.248694	ExtendedCore	9.44349	6.60427	16.0478	1.59115	1.11277	2.70392	0.236731	ExtendedCore	13.081	2.87495	15.956	2.20405	0.484407	2.68846	0.238753	ExtendedCore
23	35549001	35573800	24800	+	24800	719.871	3.50202	723.373	29.0271	0.14121	29.1683	0.431774	MultiCore	786.609	1.86722	788.476	31.7181	0.0752912	31.7934	0.470444	MultiCore	697.646	4.75261	702.398	28.1309	0.191637	28.3225	0.447218	MultiCore	675.686	2.87495	678.561	27.2454	0.115926	27.3613	0.435202	MultiCore
23	35701401	35711600	10200	+	10200	29.8702	7.21004	37.0802	2.92845	0.706867	3.63531	0.210882	ExtendedCore	31.1486	8.48737	39.636	3.05379	0.832095	3.88588	0.206765	ExtendedCore	10.8014	3.8885	14.6899	1.05896	0.381225	1.44018	0.162745	MultiCore	24.8684	6.46865	31.337	2.43807	0.634181	3.07225	0.243627	ExtendedCore
23	35861101	35870500	9400	+	9400	21.3211	16.6861	38.0072	2.2682	1.77512	4.04332	0.0956383	ExtendedCore	25.3772	14.1739	39.5511	2.69971	1.50786	4.20757	0.114681	ExtendedCore	8.88799	13.8875	22.7755	0.945531	1.47739	2.42292	0.100426	ExtendedCore	28.3902	21.4903	49.8804	3.02023	2.2862	5.30643	0.151277	ExtendedCore
23	35872501	35881900	9400	+	9400	14.3171	28.7372	43.0542	1.52309	3.05714	4.58024	0.10234	MultiCore	28.9419	25.6319	54.5738	3.07893	2.72679	5.80572	0.171277	MultiCore	11.4803	16.8501	28.3305	1.22131	1.79257	3.01388	0.146915	MultiCore	16.531	24.5809	41.1118	1.75862	2.61498	4.3736	0.149681	MultiCore
23	35894701	35917500	22800	+	22800	28.2222	21.4241	49.6463	1.23781	0.939654	2.17747	0.107368	MultiCore	35.9864	17.3991	53.3855	1.57835	0.763119	2.34147	0.165746	MultiCore	28.0836	20.3066	48.3902	1.23174	0.89064	2.12238	0.157939	MultiCore	37.8056	20.7715	58.5772	1.65814	0.911033	2.56917	0.163947	MultiCore
23	35956601	35974000	17400	+	17400	56.6503	181.178	237.828	3.25577	10.4125	13.6683	0.101494	MultiCore	65.6074	163.297	228.904	3.77054	9.38488	13.1554	0.121897	MultiCore	46.2916	157.391	203.683	2.66044	9.04549	11.7059	0.109885	MultiCore	63.1052	170.844	233.949	3.62674	9.81863	13.4454	0.125632	MultiCore
23	36154701	36161200	6500	+	6500	17.3041	3.09002	20.3941	2.66217	0.475387	3.13756	0.0732308	ExtendedCore	15.7865	3.31007	19.0966	2.42869	0.509242	2.93793	0.0983077	ExtendedCore	4.32055	2.34544	6.66599	0.6647	0.360837	1.02554	0.0527692	ExtendedCore	18.9747	3.3062	22.2809	2.91918	0.508646	3.42783	0.092	ExtendedCore
23	36469401	36529200	59800	+	59800	1809.82	89.8165	1899.64	30.2646	1.50195	31.7666	0.517224	MultiCore	2318.83	134.525	2453.36	38.7765	2.24958	41.0261	0.558043	MultiCore	1690.69	112.581	1803.27	28.2725	1.88263	30.1551	0.539013	MultiCore	1766.66	89.2673	1855.93	29.5428	1.49276	31.0356	0.544415	MultiCore
23	36530401	36542800	12400	+	12400	7.10704	4.01702	11.1241	0.573148	0.323953	0.897102	0.0722581	ExtendedCore	17.3142	6.62015	23.9344	1.39631	0.533883	1.93019	0.147903	MultiCore	42.7735	5.55499	48.3284	3.44947	0.447983	3.89746	0.220565	ExtendedCore	4.59993	4.24056	8.84048	0.370962	0.34198	0.712942	0.0640323	ExtendedCore
23	36755101	36768130	13030	+	13030	77.8684	2.78102	80.6495	5.97609	0.213432	6.18952	0.412356	ExtendedCore	277.876	3.73444	281.611	21.3259	0.286603	21.6125	0.56132	ExtendedCore	72.8939	2.59233	75.4862	5.59431	0.198951	5.79326	0.468995	ExtendedCore	46.2868	2.73121	49.018	3.55232	0.209609	3.76193	0.359632	ExtendedCore
23	36768411	36769215	805	+	805	3.81102	0	3.81102	4.73419	0	4.73419	0.445963	SingleCore	26.4806	0	26.4806	32.8951	0	32.8951	0.945342	SingleCore	4.07366	0	4.07366	5.06045	0	5.06045	0.677019	SingleCore	1.43748	0	1.43748	1.78569	0	1.78569	0.373913	SingleCore
23	36769426	36781300	11875	+	11875	40.5822	14.2141	54.7963	3.41745	1.19698	4.61443	0.228379	ExtendedCore	51.6881	13.8344	65.5225	4.35268	1.165	5.51768	0.293389	MultiCore	45.7361	19.0104	64.7465	3.85146	1.60088	5.45234	0.306021	ExtendedCore	40.9681	22.0653	63.0334	3.44994	1.85813	5.30807	0.268968	MultiCore
23	39016101	39049600	33500	+	33500	29.5612	234.635	264.196	0.882423	7.00404	7.88646	0.0458507	MultiCore	35.9016	253.603	289.504	1.07169	7.57023	8.64191	0.0590149	MultiCore	18.7018	204.794	223.496	0.558263	6.11326	6.67152	0.0502388	MultiCore	26.0183	281.602	307.62	0.776667	8.40602	9.18269	0.056597	MultiCore
23	40148101	40271800	123700	+	123700	32.0332	223.82	255.853	0.258959	1.80938	2.06834	0.0157639	ExtendedCore	24.2739	186.892	211.166	0.196232	1.51085	1.70708	0.014996	ExtendedCore	34.873	256.826	291.699	0.281916	2.0762	2.35812	0.0217542	ExtendedCore	24.2215	220.221	244.443	0.195808	1.78029	1.97609	0.0187308	ExtendedCore
23	40943301	40960300	17000	+	17000	91.7735	24.3081	116.082	5.39844	1.42989	6.82833	0.209706	MultiCore	97.6047	17.2294	114.834	5.74145	1.01349	6.75495	0.222294	MultiCore	42.0945	13.3937	55.4882	2.47615	0.787865	3.26401	0.198353	MultiCore	117.226	28.5339	145.76	6.89566	1.67847	8.57413	0.25	MultiCore
23	40993701	41048300	54600	+	54600	941.837	548.89	1490.73	17.2498	10.0529	27.3027	0.256172	MultiCore	548.284	434.978	983.262	10.0418	7.96662	18.0085	0.254029	MultiCore	682.585	418.847	1101.43	12.5016	7.67118	20.1727	0.29185	MultiCore	902.448	509.729	1412.18	16.5284	9.3357	25.8641	0.269084	MultiCore
23	43537201	43553300	16100	+	16100	49.0283	46.7623	95.7905	3.04523	2.90449	5.94972	0.195652	MultiCore	46.1713	54.9981	101.169	2.86778	3.41603	6.28382	0.194472	MultiCore	29.318	33.2065	62.5245	1.821	2.06252	3.88351	0.19354	MultiCore	23.7184	28.7495	52.4679	1.47319	1.78569	3.25888	0.151056	MultiCore
23	43743601	43782100	38500	+	38500	40.4792	130.605	171.084	1.05141	3.39233	4.44374	0.0507532	MultiCore	106.601	176.198	282.799	2.76887	4.57657	7.34543	0.0578961	MultiCore	111.285	209.176	320.461	2.89052	5.43315	8.32367	0.0655065	MultiCore	45.1368	210.518	255.655	1.17238	5.46801	6.6404	0.0520519	MultiCore
LS419793.1	1	47300	47300	+	47300	206.31	67.7744	274.085	4.36174	1.43286	5.7946	0.0309725	ExtendedCore	160.326	63.2309	223.557	3.38956	1.33681	4.72637	0.0312685	ExtendedCore	224.792	77.091	301.883	4.75248	1.62983	6.38231	0.0322833	ExtendedCore	236.106	72.5207	308.626	4.99166	1.53321	6.52487	0.0320296	ExtendedCore
LS419793.1	769901	779600	9700	+	9700	15.5531	28.3252	43.8782	1.60341	2.92012	4.52353	0.0775258	ExtendedCore	13.41	22.4915	35.9016	1.38248	2.31871	3.70119	0.0782474	ExtendedCore	18.0229	30.3056	48.3284	1.85803	3.12429	4.98231	0.0806186	ExtendedCore	7.978	22.0653	30.0433	0.822474	2.27477	3.09724	0.0634021	ExtendedCore
LS419794.1	509101	521900	12800	+	12800	13.3901	60.0493	73.4394	1.0461	4.69135	5.73745	0.0683594	ExtendedCore	18.3327	32.8461	51.1788	1.43224	2.5661	3.99835	0.111484	ExtendedCore	19.1956	52.649	71.8446	1.49966	4.1132	5.61286	0.0957812	MultiCore	15.7404	27.4558	43.1962	1.22972	2.14499	3.3747	0.0974219	MultiCore
LS419794.1	636201	697800	61600	+	61600	209.812	589.575	799.388	3.40604	9.57103	12.9771	0.135162	MultiCore	207.941	554.565	762.505	3.37566	9.00267	12.3783	0.127256	MultiCore	154.305	462.731	617.036	2.50496	7.51187	10.0168	0.138117	MultiCore	159.488	560.472	719.96	2.58909	9.09858	11.6877	0.128847	MultiCore
LS419797.1	395501	415400	19900	+	19900	31.0032	88.8895	119.893	1.55795	4.46681	6.02476	0.100955	MultiCore	50.3301	97.7745	148.105	2.52915	4.91329	7.44244	0.136985	ExtendedCore	14.0727	77.523	91.5957	0.707168	3.89563	4.6028	0.0980402	ExtendedCore	53.7616	111.764	165.525	2.70159	5.61627	8.31786	0.14191	ExtendedCore
LS419802.1	493401	512700	19300	+	19300	14.2141	27.9132	42.1272	0.736481	1.44628	2.18276	0.0710363	ExtendedCore	36.4108	35.0528	71.4636	1.88657	1.81621	3.70278	0.114404	ExtendedCore	37.6505	48.5753	86.2258	1.9508	2.51686	4.46766	0.140104	ExtendedCore	15.6685	28.5339	44.2024	0.811839	1.47844	2.29028	0.0981347	ExtendedCore
LS419803.1	418101	508400	90300	+	90300	50.5733	252.969	303.543	0.560059	2.80143	3.36149	0.0218162	MultiCore	37.1747	181.205	218.38	0.41168	2.0067	2.41838	0.0121595	ExtendedCore	50.2418	254.666	304.907	0.556388	2.82022	3.37661	0.0328018	MultiCore	57.4272	182.344	239.771	0.63596	2.01931	2.65527	0.0147951	ExtendedCore
LS419804.1	20101	39100	19000	+	19000	32.9602	161.505	194.465	1.73475	8.50026	10.235	0.0159474	ExtendedCore	26.9898	126.037	153.027	1.42052	6.63355	8.05407	0.0211579	ExtendedCore	27.6515	166.341	193.993	1.45534	8.7548	10.2101	0.0218947	ExtendedCore	22.4246	116.076	138.501	1.18024	6.10928	7.28952	0.0220526	ExtendedCore
LS419805.1	206501	251300	44800	+	44800	173.35	265.226	438.576	3.86942	5.92023	9.78965	0.13192	MultiCore	439.561	404.763	844.323	9.81162	9.03488	18.8465	0.204442	MultiCore	426.253	355.952	782.205	9.51458	7.94535	17.4599	0.233103	MultiCore	179.397	214.831	394.228	4.0044	4.79533	8.79973	0.163304	MultiCore
LS419808.1	428301	468100	39800	+	39800	8.75505	31.1062	39.8612	0.219976	0.781562	1.00154	0.0132412	ExtendedCore	7.29914	35.0528	42.352	0.183395	0.880724	1.06412	0.0129146	ExtendedCore	5.06122	36.2309	41.2921	0.127166	0.910324	1.03749	0.0149497	ExtendedCore	6.68427	42.4056	49.0898	0.167946	1.06547	1.23341	0.0166583	ExtendedCore
LS419810.1	1	48400	48400	+	48400	25.1321	155.016	180.148	0.519259	3.20281	3.72207	0.0295661	ExtendedCore	14.8529	138.599	153.452	0.306878	2.86361	3.17049	0.0285331	ExtendedCore	19.0104	169.612	188.623	0.392777	3.50439	3.89717	0.0317355	ExtendedCore	23.6465	144.61	168.257	0.488564	2.98781	3.47638	0.0391529	MultiCore
LS419815.1	123601	164800	41200	+	41200	57.0623	94.9665	152.029	1.38501	2.30501	3.69002	0.0639563	ExtendedCore	75.5376	114.579	190.117	1.83344	2.78105	4.61449	0.0809951	ExtendedCore	191.03	150.972	342.002	4.63665	3.66438	8.30103	0.0895874	MultiCore	38.3806	116.148	154.529	0.931569	2.81913	3.7507	0.0752427	MultiCore
LS419816.1	125901	177200	51300	+	51300	17.2011	79.5164	96.7175	0.335304	1.55003	1.88533	0.0362378	MultiCore	16.4655	65.6074	82.0728	0.320965	1.2789	1.59986	0.0371345	ExtendedCore	17.6525	59.1915	76.8441	0.344104	1.15383	1.49794	0.0519298	MultiCore	34.7151	109.679	144.395	0.676707	2.138	2.81471	0.0548343	MultiCore
LS419817.1	239401	299835	60435	+	60435	31.9302	129.266	161.196	0.528339	2.13892	2.66726	0.0536775	MultiCore	49.2267	123.067	172.294	0.81454	2.03635	2.85089	0.0777199	MultiCore	52.3404	133.073	185.413	0.866061	2.20192	3.06798	0.0886076	MultiCore	58.8647	189.531	248.396	0.974016	3.13612	4.11014	0.0965335	MultiCore
LS419825.1	33801	70300	36500	+	36500	50.5733	69.1134	119.687	1.38557	1.89352	3.27909	0.11189	MultiCore	30.1302	56.3561	86.4863	0.825484	1.544	2.36949	0.0801096	MultiCore	80.7326	96.2248	176.957	2.21185	2.6363	4.84815	0.197342	MultiCore	56.4928	68.4958	124.989	1.54775	1.8766	3.42435	0.139425	MultiCore
LS419836.1	12001	37800	25800	+	25800	11.3301	73.2334	84.5635	0.43915	2.8385	3.27765	0.037907	ExtendedCore	14.5134	47.1898	61.7032	0.562535	1.82906	2.3916	0.0450775	ExtendedCore	11.9124	77.091	89.0033	0.46172	2.98802	3.44974	0.0574031	ExtendedCore	24.509	47.293	71.802	0.949961	1.83306	2.78302	0.0955039	MultiCore
LS419836.1	48501	105000	56500	+	56500	169.951	115.052	285.003	3.00798	2.03631	5.04429	0.144761	MultiCore	195.209	105.498	300.707	3.45503	1.86722	5.32226	0.186283	MultiCore	97.9531	64.191	162.144	1.73368	1.13612	2.86981	0.143204	MultiCore	255.583	148.06	403.644	4.5236	2.62053	7.14413	0.187027	MultiCore
LS419872.1	10601	20400	9800	+	9800	13.4931	3.50202	16.9951	1.37684	0.357349	1.73419	0.0541837	MultiCore	12.9857	2.88571	15.8714	1.32507	0.29446	1.61953	0.0480612	ExtendedCore	10.9865	2.7775	13.764	1.12108	0.283418	1.40449	0.120918	MultiCore	12.2186	4.09681	16.3154	1.24679	0.418042	1.66483	0.0759184	MultiCore
LS419872.1	22801	27600	4800	+	4800	15.1411	2.78102	17.9221	3.15439	0.579378	3.73377	0.266875	MultiCore	15.447	1.86722	17.3142	3.21813	0.389004	3.60713	0.257083	ExtendedCore	19.2573	2.7775	22.0348	4.01194	0.578645	4.59059	0.391042	ExtendedCore	17.9685	7.47488	25.4433	3.74343	1.55727	5.3007	0.347292	ExtendedCore
LS419872.1	27901	67100	39200	+	39200	56.1353	232.575	288.711	1.43202	5.93304	7.36507	0.0504847	MultiCore	57.8838	181.29	239.174	1.47663	4.62475	6.10138	0.0628571	MultiCore	57.5868	218.682	276.268	1.46905	5.57861	7.04766	0.070051	MultiCore	63.6084	208.003	271.611	1.62266	5.3062	6.92886	0.0647194	MultiCore
LS419872.1	67411	67600	190	+	190	1.33901	0	1.33901	7.04741	0	7.04741	0.536842	SingleCore	0.424368	0	0.424368	2.23352	0	2.23352	0.315789	SingleCore	5.92533	0	5.92533	31.1859	0	31.1859	0.931579	SingleCore	0.143748	0	0.143748	0.756567	0	0.756567	0.236842	NA
LS419875.1	17901	19900	2000	+	2000	7.62204	0	7.62204	3.81102	0	3.81102	0.344	ExtendedCore	4.66805	0.169747	4.8378	2.33403	0.0848737	2.4189	0.2725	ExtendedCore	4.01194	0.0617222	4.07366	2.00597	0.0308611	2.03683	0.327	ExtendedCore	6.61239	0	6.61239	3.3062	0	3.3062	0.355	ExtendedCore
LS419880.1	1	8575	8575	+	8575	67.2594	32.0332	99.2926	7.84366	3.73565	11.5793	0.336793	MultiCore	26.8201	15.0226	41.8427	3.12771	1.75191	4.87962	0.315102	MultiCore	51.1677	16.4798	67.6475	5.96707	1.92184	7.88892	0.463557	MultiCore	34.0682	13.0092	47.0774	3.97297	1.5171	5.49007	0.386939	MultiCore
LS419881.1	601	10700	10100	+	10100	23.5871	228.352	251.939	2.33536	22.6091	24.9445	0.0408911	MultiCore	11.0336	129.687	140.721	1.09243	12.8403	13.9327	0.0354455	MultiCore	15.9243	121.84	137.764	1.57666	12.0633	13.64	0.0449505	MultiCore	17.1778	123.839	141.016	1.70078	12.2613	13.962	0.0449505	MultiCore
LS419921.1	1	10500	10500	+	10500	4.73803	13.8021	18.5401	0.451241	1.31448	1.76572	0.0492381	ExtendedCore	7.38401	13.6647	21.0487	0.703239	1.3014	2.00464	0.0713333	ExtendedCore	5.18466	15.3688	20.5535	0.493777	1.4637	1.95747	0.0799048	ExtendedCore	3.73744	16.6747	20.4122	0.355947	1.58807	1.94402	0.0605714	ExtendedCore
LS419933.1	1701	44600	42900	+	42900	44.5993	148.012	192.611	1.03961	3.45016	4.48977	0.070303	MultiCore	43.3704	148.953	192.324	1.01097	3.4721	4.48307	0.0772494	MultiCore	38.4529	154.552	193.005	0.896338	3.60262	4.49896	0.0808159	MultiCore	28.462	139.795	168.257	0.663451	3.25862	3.92207	0.0595571	MultiCore
LS419949.1	1	26100	26100	+	26100	14.1111	34.4022	48.5133	0.540654	1.31809	1.85875	0.0416475	MultiCore	20.1999	43.6251	63.825	0.773944	1.67146	2.4454	0.0697318	MultiCore	12.221	32.2807	44.5017	0.468237	1.23681	1.70504	0.0550192	MultiCore	54.4085	50.3117	104.72	2.08462	1.92765	4.01227	0.08	MultiCore
LS419959.1	1	12200	12200	+	12200	7.21004	2.67802	9.88806	0.590987	0.219509	0.810496	0.0572951	ExtendedCore	7.04452	4.75293	11.7974	0.577419	0.389584	0.967003	0.0352459	ExtendedCore	9.07316	3.14783	12.221	0.743701	0.258019	1.00172	0.0766393	ExtendedCore	36.2244	14.0873	50.3117	2.96921	1.15469	4.12391	0.117049	ExtendedCore
1	698801	712400	13600	-	13600	111.344	124.219	235.562	8.18703	9.13373	17.3208	0.0300735	ExtendedCore	43.7948	66.2863	110.081	3.22021	4.874	8.0942	0.0414706	ExtendedCore	56.6609	68.6968	125.358	4.16625	5.05123	9.21748	0.0366176	ExtendedCore	74.9644	75.1082	150.073	5.51209	5.52266	11.0347	0.0361765	ExtendedCore
1	1322101	1342810	20710	-	20710	46.9683	96.2025	143.171	2.2679	4.64522	6.91312	0.123081	MultiCore	74.4342	102.782	177.216	3.59412	4.96292	8.55704	0.157846	MultiCore	113.754	117.642	231.396	5.49271	5.68046	11.1732	0.193481	MultiCore	43.9868	122.257	166.244	2.12394	5.9033	8.02724	0.127958	MultiCore
1	1342881	1343685	805	-	805	12.6691	0	12.6691	15.738	0	15.738	0.731677	SingleCore	20.6243	0	20.6243	25.6203	0	25.6203	0.824845	SingleCore	39.5639	0	39.5639	49.1477	0	49.1477	0.993789	SingleCore	2.22809	0	2.22809	2.76781	0	2.76781	0.519255	SingleCore
1	1464901	1493300	28400	-	28400	26.0591	29.5612	55.6203	0.917576	1.04089	1.95846	0.0837324	ExtendedCore	32.931	40.3999	73.3309	1.15954	1.42253	2.58207	0.101585	ExtendedCore	25.7999	37.774	63.5738	0.908446	1.33007	2.23851	0.114542	MultiCore	18.6872	42.4056	61.0928	0.658	1.49315	2.15115	0.0932746	ExtendedCore
1	1506001	1517600	11600	-	11600	27.1922	18.4371	45.6293	2.34415	1.58941	3.93356	0.115086	MultiCore	16.8899	18.5873	35.4772	1.45602	1.60236	3.05838	0.0933621	ExtendedCore	20.3683	18.5784	38.9467	1.75589	1.60158	3.35747	0.105172	ExtendedCore	14.1591	22.4965	36.6557	1.22062	1.93935	3.15997	0.116121	ExtendedCore
1	2043701	2095700	52000	-	52000	296.024	1271.75	1567.77	5.69276	24.4567	30.1495	0.0621731	MultiCore	211.335	1055.23	1266.57	4.06414	20.293	24.3571	0.0659231	MultiCore	302.809	1307.52	1610.33	5.82325	25.1447	30.9679	0.0826731	MultiCore	295.976	1304.01	1599.98	5.69186	25.0771	30.7689	0.0793077	MultiCore
1	3088901	3139700	50800	-	50800	18.2311	38.8312	57.0623	0.35888	0.764394	1.12327	0.0289567	ExtendedCore	24.5285	51.1788	75.7073	0.482844	1.00746	1.4903	0.0372638	ExtendedCore	11.6038	26.7874	38.3912	0.228421	0.527311	0.755732	0.0351575	ExtendedCore	17.5372	43.0524	60.5897	0.345221	0.847489	1.19271	0.0381299	ExtendedCore
1	3647501	3672000	24500	-	24500	65.0964	40.1702	105.267	2.65699	1.6396	4.2966	0.16298	MultiCore	62.0427	46.5108	108.553	2.53235	1.8984	4.43075	0.187755	MultiCore	19.1339	22.8989	42.0328	0.780974	0.93465	1.71562	0.110286	MultiCore	59.799	62.7459	122.545	2.44078	2.56106	5.00183	0.213918	MultiCore
1	3760701	3773600	12900	-	12900	65.7144	11.1241	76.8384	5.09414	0.86233	5.95647	0.17969	MultiCore	51.8578	6.70502	58.5628	4.01999	0.519769	4.53975	0.17907	ExtendedCore	61.4135	8.70282	70.1164	4.76074	0.674638	5.43538	0.212171	MultiCore	55.7741	10.3498	66.1239	4.32357	0.802313	5.12589	0.206357	MultiCore
1	3778101	3788700	10600	-	10600	46.0413	16.8921	62.9334	4.34352	1.59359	5.93711	0.165189	MultiCore	30.7243	10.6941	41.4184	2.89852	1.00888	3.90739	0.198396	MultiCore	22.652	4.07366	26.7257	2.13698	0.384308	2.52129	0.14783	ExtendedCore	47.7242	11.2842	59.0084	4.50229	1.06455	5.56683	0.242736	MultiCore
1	5131101	5163300	32200	-	32200	34.7112	159.754	194.465	1.07799	4.9613	6.03929	0.0668944	MultiCore	67.5594	209.553	277.113	2.09812	6.50786	8.60598	0.0993478	ExtendedCore	32.2807	127.888	160.169	1.00251	3.97169	4.97419	0.077764	ExtendedCore	44.0587	156.829	200.887	1.36828	4.87046	6.23874	0.080559	ExtendedCore
1	5669601	5680100	10500	-	10500	12.3601	29.6642	42.0242	1.17715	2.82516	4.00231	0.147429	ExtendedCore	8.82686	27.4142	36.2411	0.840654	2.61088	3.45153	0.118095	ExtendedCore	12.4679	34.0089	46.4768	1.18742	3.23894	4.42636	0.193333	MultiCore	11.2842	21.2747	32.5589	1.07469	2.02616	3.10084	0.169429	MultiCore
1	6230901	6269800	38900	-	38900	19.6731	232.06	251.733	0.505736	5.96556	6.4713	0.00910026	ExtendedCore	14.6831	150.057	164.74	0.377459	3.8575	4.23496	0.0085347	ExtendedCore	13.9492	222.015	235.964	0.358591	5.70732	6.06591	0.0132391	ExtendedCore	15.381	151.151	166.532	0.395399	3.88562	4.28102	0.0108226	ExtendedCore
1	6507601	6529100	21500	-	21500	27.8102	22.8661	50.6763	1.2935	1.06354	2.35704	0.0802326	ExtendedCore	65.0132	40.7394	105.753	3.02387	1.89485	4.91873	0.129302	ExtendedCore	86.4727	54.1921	140.665	4.02199	2.52056	6.54255	0.142744	ExtendedCore	36.7994	26.8089	63.6084	1.7116	1.24693	2.95853	0.10614	ExtendedCore
1	6620301	6625500	5200	-	5200	28.4282	0.721004	29.1492	5.46695	0.138655	5.60561	0.433462	ExtendedCore	22.5764	0.424368	23.0008	4.34162	0.0816093	4.42322	0.411731	ExtendedCore	28.886	0.185166	29.0711	5.55499	0.0356089	5.5906	0.524038	ExtendedCore	36.0088	0.574991	36.5838	6.92477	0.110575	7.03534	0.488077	ExtendedCore
1	6754101	6760400	6300	-	6300	8.13705	18.4371	26.5742	1.29159	2.92652	4.21812	0.128889	ExtendedCore	14.1739	59.4116	73.5855	2.24983	9.43041	11.6802	0.187302	ExtendedCore	28.2687	47.5878	75.8565	4.4871	7.55362	12.0407	0.268889	ExtendedCore	14.3029	16.3154	30.6183	2.2703	2.58974	4.86004	0.205397	ExtendedCore
1	7920301	7936000	15700	-	15700	8.03405	14.6261	22.6601	0.511723	0.931598	1.44332	0.0491083	ExtendedCore	4.92267	11.9672	16.8899	0.313546	0.762241	1.07579	0.0452866	ExtendedCore	6.91288	15.0602	21.9731	0.440311	0.959249	1.39956	0.0606369	ExtendedCore	6.18115	12.7217	18.9028	0.393704	0.810297	1.204	0.0473248	ExtendedCore
1	7993001	8004100	11100	-	11100	9.78506	5.35603	15.1411	0.881537	0.482525	1.36406	0.0921622	MultiCore	15.2773	2.97058	18.2478	1.37633	0.26762	1.64395	0.136577	MultiCore	12.7148	3.51816	16.2329	1.14547	0.316952	1.46243	0.102523	ExtendedCore	8.84048	2.58746	11.4279	0.79644	0.233104	1.02954	0.125856	MultiCore
1	12647301	12665600	18300	-	18300	22.8661	51.0883	73.9544	1.24952	2.79171	4.04123	0.0655191	MultiCore	22.0672	44.4738	66.541	1.20586	2.43026	3.63612	0.0786339	MultiCore	26.9109	50.9825	77.8934	1.47054	2.78593	4.25647	0.0854645	MultiCore	25.4433	56.5647	82.0081	1.39035	3.09097	4.48131	0.0716393	MultiCore
1	15422401	15449840	27440	-	27440	25.0291	49.0283	74.0574	0.912141	1.78674	2.69889	0.0600583	ExtendedCore	10.6092	48.1234	58.7326	0.386633	1.75377	2.1404	0.0436589	ExtendedCore	50.427	69.0671	119.494	1.83772	2.51702	4.35474	0.129847	MultiCore	25.9465	59.5115	85.458	0.945571	2.16879	3.11436	0.0857872	ExtendedCore
1	15450101	15487600	37500	-	37500	12.5661	65.7144	78.2804	0.335095	1.75238	2.08748	0.0352	ExtendedCore	5.43192	73.5855	79.0174	0.144851	1.96228	2.10713	0.01984	NA	37.8357	107.15	144.985	1.00895	2.85732	3.86628	0.0965067	MultiCore	10.853	76.2581	87.1111	0.289412	2.03355	2.32296	0.0482933	MultiCore
1	16432701	16453300	20600	-	20600	49.1313	42.9512	92.0825	2.38501	2.08501	4.47003	0.0944175	MultiCore	59.157	52.7914	111.948	2.8717	2.56269	5.43439	0.122718	MultiCore	73.8814	53.8217	127.703	3.58648	2.6127	6.19918	0.13568	MultiCore	43.4118	49.2336	92.6454	2.10737	2.38998	4.49735	0.123883	MultiCore
1	17329516	17331510	1995	-	1995	29.1492	0	29.1492	14.6111	0	14.6111	0.716792	SingleCore	28.2629	0	28.2629	14.1669	0	14.1669	0.707769	SingleCore	16.7884	0	16.7884	8.41525	0	8.41525	0.682206	SingleCore	9.70297	0	9.70297	4.86364	0	4.86364	0.508271	SingleCore
1	18110201	18115400	5200	-	5200	27.2952	119.893	147.188	5.24907	23.0563	28.3054	0.15	ExtendedCore	8.31762	68.9174	77.235	1.59954	13.2534	14.8529	0.119808	ExtendedCore	49.7481	96.2248	145.973	9.56693	18.5048	28.0717	0.214231	ExtendedCore	25.9465	80.0675	106.014	4.9897	15.3976	20.3873	0.156346	ExtendedCore
1	18916301	18919800	3500	-	3500	3.70802	1.13301	4.84103	1.05943	0.323716	1.38315	0.141429	ExtendedCore	5.09242	1.95209	7.04452	1.45498	0.557741	2.01272	0.182857	ExtendedCore	5.36983	1.54305	6.91288	1.53424	0.440873	1.97511	0.261714	ExtendedCore	7.61863	1.14998	8.76861	2.17675	0.328566	2.50532	0.289714	ExtendedCore
1	23326201	23330200	4000	-	4000	15.1411	7.41604	22.5571	3.78527	1.85401	5.63928	0.22825	ExtendedCore	11.1185	8.57224	19.6907	2.77961	2.14306	4.92267	0.25775	ExtendedCore	20.2449	3.39472	23.6396	5.06122	0.84868	5.9099	0.35475	ExtendedCore	16.7466	6.89989	23.6465	4.18665	1.72497	5.91162	0.2915	ExtendedCore
1	24415701	24431000	15300	-	15300	50.5733	243.699	294.273	3.30544	15.9281	19.2335	0.13549	ExtendedCore	71.3788	256.828	328.207	4.66528	16.7861	21.4514	0.156863	MultiCore	53.4514	231.088	284.539	3.49355	15.1038	18.5973	0.161961	ExtendedCore	66.6989	242.071	308.77	4.35941	15.8216	20.181	0.160065	MultiCore
1	24539601	24553400	13800	-	13800	9.68205	86.0055	95.6875	0.701598	6.23228	6.93388	0.0276812	ExtendedCore	10.6941	51.3486	62.0427	0.774934	3.72091	4.49584	0.0268116	ExtendedCore	13.1468	77.9551	91.1019	0.952668	5.64892	6.60159	0.0374638	ExtendedCore	7.40301	59.799	67.202	0.53645	4.33326	4.86971	0.0230435	ExtendedCore
1	25521861	25533900	12040	-	12040	100.735	1.44201	102.177	8.36666	0.119768	8.48643	0.32907	ExtendedCore	223.642	4.8378	228.48	18.5749	0.401811	18.9767	0.455897	MultiCore	49.6863	1.17272	50.8591	4.12677	0.0974021	4.22417	0.272342	MultiCore	67.6333	0.646865	68.2802	5.61738	0.0537263	5.67111	0.305066	MultiCore
1	27904601	27909500	4900	-	4900	14.3171	3.70802	18.0251	2.92185	0.756739	3.67859	0.21	MultiCore	17.9083	3.47982	21.3882	3.65476	0.710168	4.36493	0.316939	MultiCore	8.6411	3.57988	12.221	1.76349	0.730589	2.49408	0.159388	ExtendedCore	17.5372	4.02494	21.5622	3.57902	0.821415	4.40044	0.290612	MultiCore
1	27953416	27964400	10985	-	10985	12.6691	2.26601	14.9351	1.15331	0.206282	1.35959	0.121347	ExtendedCore	46.4259	1.10336	47.5293	4.2263	0.100442	4.32674	0.170414	MultiCore	30.5525	1.85166	32.4041	2.78129	0.168563	2.94985	0.208921	MultiCore	34.7869	2.01247	36.7994	3.16677	0.183201	3.34997	0.160947	ExtendedCore
1	28033001	28035805	2805	-	2805	8.85805	0	8.85805	3.15795	0	3.15795	0.257754	ExtendedCore	177.725	0	177.725	63.3602	0	63.3602	0.639572	MultiCore	5.61672	0	5.61672	2.00239	0	2.00239	0.312656	MultiCore	22.9996	0	22.9996	8.19951	0	8.19951	0.488414	MultiCore
1	28036001	28039585	3585	-	3585	112.065	2.57501	114.64	31.2593	0.718275	31.9776	0.806974	SingleCore	526.981	13.3252	540.306	146.996	3.71692	150.713	0.971548	SingleCore	41.4773	0.987554	42.4648	11.5697	0.275468	11.8451	0.718828	ExtendedCore	107.523	1.14998	108.673	29.9925	0.320776	30.3133	0.87113	SingleCore
1	28039601	28041600	2000	-	2000	2.26601	0	2.26601	1.13301	0	1.13301	0.181	MultiCore	118.569	0	118.569	59.2843	0	59.2843	0.855	SingleCore	3.51816	0.0617222	3.57988	1.75908	0.0308611	1.78994	0.296	ExtendedCore	13.3685	0	13.3685	6.68427	0	6.68427	0.4645	MultiCore
1	28042301	28047900	5600	-	5600	6.79804	2.06001	8.85805	1.21394	0.367859	1.58179	0.138571	ExtendedCore	33.1007	1.35798	34.4587	5.91085	0.242496	6.15334	0.256786	ExtendedCore	6.85116	1.54305	8.39421	1.22342	0.275545	1.49897	0.165357	ExtendedCore	20.1966	1.3656	21.5622	3.60653	0.243858	3.85038	0.339464	MultiCore
1	28048476	28049000	525	-	525	0	0	0	0	0	0	0	NA	1.69747	0	1.69747	3.23328	0	3.23328	0.369524	SingleCore	1.78994	0	1.78994	3.40941	0	3.40941	0.388571	SingleCore	0	0	0	0	0	0	0	NA
1	28441101	28456900	15800	-	15800	121.85	45.5263	167.376	7.71201	2.88141	10.5934	0.196456	ExtendedCore	70.8695	35.4772	106.347	4.48541	2.24539	6.7308	0.190823	ExtendedCore	65.2403	25.8616	91.1019	4.12913	1.63681	5.76594	0.213987	MultiCore	169.119	59.6553	228.774	10.7037	3.77565	14.4794	0.26057	MultiCore
1	30972401	30981000	8600	-	8600	27.2952	0.309002	27.6042	3.17386	0.0359304	3.20979	0.190465	ExtendedCore	10.5243	0.424368	10.9487	1.22376	0.0493452	1.27311	0.147442	ExtendedCore	33.2682	0.185166	33.4534	3.8684	0.021531	3.88993	0.28093	ExtendedCore	9.91859	0.431243	10.3498	1.15332	0.0501445	1.20347	0.168256	MultiCore
1	31722001	31727800	5800	-	5800	3.29602	15.4501	18.7461	0.568279	2.66381	3.23209	0.0505172	ExtendedCore	4.41343	14.9378	19.3512	0.760936	2.57548	3.33641	0.0889655	ExtendedCore	3.39472	20.9238	24.3185	0.585296	3.60755	4.19285	0.0853448	ExtendedCore	2.73121	7.25926	9.99046	0.470898	1.2516	1.72249	0.0724138	ExtendedCore
1	34745201	34776000	30800	-	30800	97.3356	206.516	303.852	3.16025	6.70507	9.86532	0.114513	ExtendedCore	52.2822	152.942	205.225	1.69747	4.96566	6.66313	0.0951299	ExtendedCore	61.9073	147.269	209.176	2.00998	4.78146	6.79144	0.111948	ExtendedCore	66.5552	191.616	258.171	2.16088	6.22129	8.38217	0.118117	ExtendedCore
1	35013501	35017100	3600	-	3600	22.6601	13.1841	35.8442	6.29448	3.66224	9.95672	0.295	ExtendedCore	27.8386	9.93022	37.7688	7.73294	2.75839	10.4913	0.356667	ExtendedCore	12.4062	12.5296	24.9358	3.44615	3.48044	6.9266	0.286111	ExtendedCore	30.4745	12.2186	42.6931	8.46514	3.39404	11.8592	0.358056	ExtendedCore
1	35042901	35049500	6600	-	6600	45.2173	136.064	181.281	6.8511	20.6157	27.4668	0.250152	ExtendedCore	9.08148	52.9612	62.0427	1.37598	8.02442	9.4004	0.125455	ExtendedCore	3.8885	52.0318	55.9203	0.589166	7.8836	8.47277	0.0728788	ExtendedCore	18.3997	60.0147	78.4144	2.78783	9.09313	11.881	0.217121	ExtendedCore
1	36465301	36506000	40700	-	40700	35.0202	259.149	294.17	0.860447	6.36731	7.22776	0.0400246	MultiCore	33.5251	209.298	242.824	0.823713	5.14247	5.96618	0.052629	MultiCore	60.6112	523.527	584.138	1.48922	12.8631	14.3523	0.0692138	MultiCore	55.271	413.346	468.617	1.35801	10.1559	11.5139	0.0592875	MultiCore
1	36551401	36587900	36500	-	36500	155.943	709.777	865.72	4.27241	19.4459	23.7184	0.0409041	MultiCore	92.9367	725.755	818.691	2.54621	19.8837	22.4299	0.0511507	MultiCore	127.765	685.363	813.128	3.50041	18.7771	22.2775	0.0621096	MultiCore	93.2204	529.495	622.715	2.55398	14.5067	17.0607	0.0440822	MultiCore
1	36608901	36616400	7500	-	7500	21.9391	9.68205	31.6212	2.92522	1.29094	4.21616	0.0570667	ExtendedCore	24.3587	17.3991	41.7578	3.24783	2.31988	5.56771	0.058	ExtendedCore	22.8372	16.4798	39.317	3.04496	2.19731	5.24227	0.0618667	MultiCore	12.1467	4.88742	17.0341	1.61956	0.651656	2.27121	0.0425333	ExtendedCore
1	36720986	36729315	8330	-	8330	481.219	1.85401	483.073	57.7694	0.22257	57.9919	0.80108	SingleCore	575.359	0.93361	576.292	69.0707	0.112078	69.1827	0.913325	SingleCore	473.964	1.29617	475.261	56.8985	0.155602	57.0541	0.883794	SingleCore	454.027	1.14998	455.177	54.5051	0.138053	54.6431	0.869988	SingleCore
1	36729401	36735600	6200	-	6200	11.2271	4.63503	15.8621	1.81082	0.747585	2.5584	0.157581	MultiCore	23.51	12.5613	36.0713	3.79194	2.02602	5.81795	0.22	MultiCore	11.7889	8.02388	19.8128	1.90144	1.29417	3.19561	0.229516	ExtendedCore	9.99046	5.82178	15.8122	1.61137	0.938997	2.55036	0.168065	ExtendedCore
1	38547846	38549840	1995	-	1995	21.8361	0	21.8361	10.9454	0	10.9454	0.718797	SingleCore	22.9159	0	22.9159	11.4867	0	11.4867	0.709273	SingleCore	22.4669	0	22.4669	11.2616	0	11.2616	0.753383	SingleCore	4.81555	0	4.81555	2.41381	0	2.41381	0.372932	SingleCore
1	38550121	38552780	2660	-	2660	28.2222	0	28.2222	10.6098	0	10.6098	0.619925	SingleCore	27.6688	0	27.6688	10.4018	0	10.4018	0.671805	SingleCore	30.5525	0	30.5525	11.4859	0	11.4859	0.741729	SingleCore	9.70297	0	9.70297	3.64773	0	3.64773	0.477068	SingleCore
1	39012601	39021200	8600	-	8600	8.75505	18.1281	26.8832	1.01803	2.10792	3.12595	0.103023	ExtendedCore	12.3067	22.9159	35.2226	1.43101	2.66464	4.09565	0.132326	ExtendedCore	5.36983	25.3678	30.7376	0.624399	2.94974	3.57414	0.102674	ExtendedCore	11.8592	16.6029	28.462	1.37897	1.93056	3.30954	0.123837	ExtendedCore
1	39138001	39149600	11600	-	11600	17.4071	3.91402	21.3211	1.50061	0.337416	1.83803	0.119052	MultiCore	10.6941	4.41343	15.1075	0.921904	0.380468	1.30237	0.107586	ExtendedCore	5.74016	2.7775	8.51766	0.494841	0.239439	0.734281	0.0785345	ExtendedCore	14.231	4.16868	18.3997	1.22681	0.359369	1.58618	0.124052	MultiCore
1	39189601	39208800	19200	-	19200	24.1021	30.0762	54.1783	1.25532	1.56647	2.82179	0.128906	ExtendedCore	23.1705	30.6394	53.8099	1.2068	1.5958	2.8026	0.145	ExtendedCore	12.2827	38.1443	50.427	0.639724	1.98668	2.62641	0.117708	ExtendedCore	24.5809	21.634	46.2149	1.28025	1.12677	2.40703	0.152917	MultiCore
1	39211516	39233600	22085	-	22085	49.1313	15.8621	64.9934	2.22464	0.718229	2.94287	0.146978	MultiCore	32.7612	18.842	51.6032	1.48342	0.853156	2.33657	0.137288	MultiCore	24.8123	15.6157	40.428	1.12349	0.707073	1.83056	0.148472	MultiCore	37.59	20.1247	57.7147	1.70206	0.911237	2.6133	0.170251	MultiCore
1	39233801	39240600	6800	-	6800	21.0121	6.18003	27.1922	3.09002	0.908829	3.99885	0.187353	MultiCore	15.1924	6.53527	21.7277	2.23417	0.96107	3.19524	0.186029	ExtendedCore	7.5301	4.19711	11.7272	1.10737	0.617222	1.72459	0.175294	MultiCore	13.4404	9.12798	22.5684	1.97653	1.34235	3.31888	0.173676	ExtendedCore
1	39244201	39259000	14800	-	14800	20.0851	22.9691	43.0542	1.3571	1.55197	2.90907	0.0833784	ExtendedCore	27.9234	38.957	66.8805	1.88672	2.63223	4.51895	0.11	MultiCore	15.4923	24.5037	39.996	1.04677	1.65566	2.70243	0.106959	MultiCore	23.7902	32.7745	56.5647	1.60745	2.21449	3.82194	0.107365	ExtendedCore
1	39288201	39294500	6300	-	6300	7.21004	15.0381	22.2481	1.14445	2.387	3.53145	0.102381	ExtendedCore	9.84535	9.42098	19.2663	1.56275	1.49539	3.05815	0.140476	ExtendedCore	6.66599	10.4928	17.1588	1.05809	1.66552	2.72361	0.111905	ExtendedCore	7.6905	13.5123	21.2028	1.22071	2.14481	3.36552	0.125397	ExtendedCore
1	39348601	39364200	15600	-	15600	9.88806	35.8442	45.7323	0.63385	2.29771	2.93156	0.0526923	ExtendedCore	9.08148	53.9797	63.0611	0.582146	3.46023	4.04238	0.0592949	MultiCore	8.27077	34.6261	42.8969	0.530177	2.21962	2.7498	0.0578205	ExtendedCore	11.2842	41.6868	52.971	0.723346	2.67223	3.39558	0.0648077	MultiCore
1	39368201	39372165	3965	-	3965	21.1151	0.206001	21.3211	5.32538	0.0519549	5.37733	0.295082	ExtendedCore	17.9083	0.169747	18.0781	4.51661	0.0428114	4.55942	0.32005	ExtendedCore	10.8014	0.0617222	10.8631	2.72418	0.0155667	2.73975	0.27768	ExtendedCore	33.7807	0	33.7807	8.51972	0	8.51972	0.384868	ExtendedCore
1	39372481	39373635	1155	-	1155	4.94403	0	4.94403	4.28054	0	4.28054	0.430303	SingleCore	5.00755	0	5.00755	4.33554	0	4.33554	0.433766	SingleCore	7.83871	0	7.83871	6.78677	0	6.78677	0.648485	SingleCore	10.853	0	10.853	9.39649	0	9.39649	0.658874	SingleCore
1	39374601	39381160	6560	-	6560	29.8702	0.618003	30.4882	4.55338	0.0942078	4.64759	0.408232	ExtendedCore	31.8276	0.848737	32.6764	4.85177	0.129381	4.98115	0.454116	ExtendedCore	22.8372	1.23444	24.0716	3.48128	0.188177	3.66946	0.448018	ExtendedCore	41.4712	1.14998	42.6212	6.32183	0.175302	6.49713	0.506555	ExtendedCore
1	39381231	39385200	3970	-	3970	16.8921	0.309002	17.2011	4.25494	0.0778342	4.33277	0.388917	ExtendedCore	19.9453	0.254621	20.1999	5.02401	0.0641363	5.08814	0.42796	ExtendedCore	13.4554	0.308611	13.764	3.38928	0.0777357	3.46701	0.4733	MultiCore	22.9278	1.14998	24.0777	5.77525	0.289668	6.06492	0.43199	ExtendedCore
1	39389701	39462100	72400	-	72400	181.178	77.8684	259.046	2.50246	1.07553	3.57799	0.100663	MultiCore	282.884	86.656	369.54	3.90724	1.19691	5.10414	0.127417	MultiCore	139.801	71.0422	210.843	1.93095	0.981246	2.91219	0.127901	MultiCore	232.368	94.8735	327.242	3.2095	1.31041	4.51991	0.140249	MultiCore
1	39486701	39493500	6800	-	6800	16.6861	9.16705	25.8531	2.45384	1.3481	3.80193	0.124706	ExtendedCore	25.2075	10.1	35.3074	3.70698	1.48529	5.19227	0.144706	ExtendedCore	40.3663	15.8626	56.2289	5.93622	2.33273	8.26895	0.174559	ExtendedCore	21.2028	14.806	36.0088	3.11806	2.17735	5.29541	0.151324	ExtendedCore
1	39494501	39501600	7100	-	7100	4.84103	3.81102	8.65205	0.681835	0.536764	1.2186	0.081831	NA	5.77141	4.8378	10.6092	0.812875	0.68138	1.49425	0.0956338	NA	5.24638	4.13538	9.38177	0.738927	0.582448	1.32138	0.108592	NA	3.37807	5.53429	8.91236	0.475785	0.779477	1.25526	0.0894366	ExtendedCore
1	40198726	40202750	4025	-	4025	17.6131	0.206001	17.8191	4.37593	0.0511804	4.42711	0.365217	MultiCore	9.08148	0.169747	9.25123	2.25627	0.0421733	2.29844	0.342609	MultiCore	8.0856	0.185166	8.27077	2.00885	0.0460041	2.05485	0.367205	MultiCore	12.7217	0.143748	12.8654	3.16066	0.0357137	3.19638	0.401739	MultiCore
1	40295401	40319400	24000	-	24000	130.09	9.57905	139.669	5.42041	0.399127	5.81953	0.226208	MultiCore	226.698	6.78989	233.487	9.44573	0.282912	9.72865	0.224917	MultiCore	52.7107	7.09805	59.8088	2.19628	0.295752	2.49203	0.196083	MultiCore	66.7708	7.11551	73.8863	2.78212	0.29648	3.0786	0.201417	MultiCore
1	40872201	40880500	8300	-	8300	10.0941	1.13301	11.2271	1.21615	0.136507	1.35266	0.124217	MultiCore	36.0713	2.20672	38.278	4.34594	0.265869	4.61181	0.212048	MultiCore	15.6157	2.28372	17.8994	1.88141	0.275147	2.15656	0.213253	ExtendedCore	8.40924	1.14998	9.55922	1.01316	0.138552	1.15171	0.114819	ExtendedCore
1	40884301	40893200	8900	-	8900	2.78102	1.85401	4.63503	0.312474	0.208316	0.520789	0.03	NA	6.36553	2.12184	8.48737	0.715228	0.238409	0.953637	0.10191	ExtendedCore	5.36983	2.71577	8.0856	0.603351	0.305143	0.908495	0.0830337	ExtendedCore	4.02494	2.01247	6.0374	0.45224	0.22612	0.67836	0.0631461	ExtendedCore
2	581801	595175	13375	-	13375	421.581	78.5894	500.171	31.5201	5.87585	37.3959	0.561794	MultiCore	197.925	57.12	255.045	14.7982	4.27065	19.0688	0.510505	MultiCore	262.381	66.0427	328.424	19.6173	4.93777	24.555	0.58228	MultiCore	227.265	44.7774	272.043	16.9918	3.34784	20.3396	0.529495	MultiCore
2	595401	640100	44700	-	44700	595.549	217.228	812.778	13.3233	4.85969	18.1829	0.285973	MultiCore	272.105	141.23	413.335	6.08736	3.1595	9.24686	0.258233	MultiCore	339.842	156.157	495.999	7.60273	3.49345	11.0962	0.277226	MultiCore	425.206	230.212	655.418	9.51243	5.15015	14.6626	0.298143	MultiCore
2	1084001	1090600	6600	-	6600	26.9862	39.0372	66.0234	4.08881	5.91473	10.0035	0.207121	ExtendedCore	21.3033	52.4519	73.7552	3.22777	7.94726	11.175	0.201212	ExtendedCore	40.4897	53.5748	94.0646	6.13481	8.1174	14.2522	0.277424	ExtendedCore	18.6872	35.6494	54.3366	2.83139	5.40143	8.23282	0.188333	ExtendedCore
2	1896616	1897595	980	-	980	72.3064	0	72.3064	73.782	0	73.782	0.126531	SingleCore	88.7779	0	88.7779	90.5897	0	90.5897	0.161224	SingleCore	104.187	0	104.187	106.313	0	106.313	0.135714	SingleCore	121.036	0	121.036	123.506	0	123.506	0.166327	SingleCore
2	1979301	1992400	13100	-	13100	2.67802	36.9772	39.6552	0.204429	2.82269	3.02712	0.0178626	ExtendedCore	3.64957	28.7722	32.4217	0.278593	2.19635	2.47494	0.0258779	ExtendedCore	2.7775	41.2921	44.0696	0.212023	3.15207	3.36409	0.0174046	ExtendedCore	5.24679	38.74	43.9868	0.400518	2.95725	3.35777	0.0192366	ExtendedCore
2	2236301	2246300	10000	-	10000	16.9951	6.59204	23.5871	1.69951	0.659204	2.35871	0.104	MultiCore	20.1999	15.9563	36.1562	2.01999	1.59563	3.61562	0.1431	MultiCore	4.81433	5.06122	9.87554	0.481433	0.506122	0.987554	0.0859	ExtendedCore	21.7059	6.18115	27.8871	2.17059	0.618115	2.78871	0.1379	MultiCore
2	2994301	3013000	18700	-	18700	15.4501	66.9504	82.4005	0.826208	3.58023	4.40644	0.0624599	MultiCore	11.2033	67.8141	79.0174	0.599108	3.62642	4.22553	0.0674332	ExtendedCore	25.3061	77.3379	102.644	1.35327	4.13571	5.48898	0.0885027	ExtendedCore	29.037	60.7334	89.7704	1.55278	3.24778	4.80056	0.100267	ExtendedCore
2	3042101	3061800	19700	-	19700	34.6082	86.5205	121.129	1.75676	4.3919	6.14866	0.0813198	MultiCore	53.725	111.864	165.589	2.72716	5.67835	8.40551	0.101929	ExtendedCore	64.6231	132.826	197.449	3.28036	6.74244	10.0228	0.122183	ExtendedCore	33.637	90.3454	123.982	1.70746	4.58606	6.29352	0.097868	MultiCore
2	3369801	3379700	9900	-	9900	9.57905	13.2871	22.8661	0.967581	1.34213	2.30971	0.0825253	ExtendedCore	8.23275	22.0672	30.2999	0.831591	2.22901	3.0606	0.113434	ExtendedCore	8.33249	12.3444	20.6769	0.841666	1.24691	2.08858	0.105354	ExtendedCore	7.90612	15.4529	23.359	0.798598	1.5609	2.35949	0.122626	ExtendedCore
2	3624701	3653100	28400	-	28400	24.9261	55.4143	80.3405	0.877681	1.95121	2.82889	0.0975	MultiCore	47.4444	84.2796	131.724	1.67058	2.96759	4.63817	0.144085	MultiCore	25.985	64.1293	90.1143	0.914966	2.25807	3.17304	0.127782	MultiCore	31.912	73.8144	105.726	1.12366	2.5991	3.72276	0.140739	MultiCore
2	3656381	3710800	54420	-	54420	55.2083	115.155	170.363	1.01449	2.11604	3.13052	0.0673649	MultiCore	84.1098	130.026	214.136	1.54557	2.38931	3.93488	0.0941749	MultiCore	39.1318	87.1517	126.284	0.719071	1.60146	2.32054	0.0830026	ExtendedCore	57.6428	111.333	168.975	1.05922	2.0458	3.10502	0.0794193	MultiCore
2	3739501	3748800	9300	-	9300	21.8361	93.5245	115.361	2.34797	10.0564	12.4044	0.132688	MultiCore	16.5504	62.5519	79.1023	1.77961	6.72601	8.50562	0.143011	ExtendedCore	17.0353	67.7092	84.7445	1.83175	7.28056	9.11231	0.147957	MultiCore	19.3341	79.5643	98.8984	2.07893	8.55531	10.6342	0.156989	MultiCore
2	3756001	3788300	32300	-	32300	48.3073	14.4201	62.7274	1.49558	0.446442	1.94202	0.113467	ExtendedCore	47.1898	13.9193	61.109	1.46098	0.430938	1.89192	0.115975	MultiCore	17.9611	16.2946	34.2558	0.556073	0.504478	1.06055	0.0960991	ExtendedCore	41.04	19.1184	60.1584	1.27059	0.591902	1.86249	0.118328	ExtendedCore
2	3802801	3818500	15700	-	15700	22.6601	22.1451	44.8053	1.44332	1.41052	2.85384	0.086242	ExtendedCore	22.4915	23.3403	45.8318	1.43258	1.48664	2.91922	0.104586	ExtendedCore	16.2329	15.4923	31.7252	1.03394	0.986768	2.02071	0.11293	ExtendedCore	24.2934	18.5435	42.8368	1.54735	1.18111	2.72846	0.107389	ExtendedCore
2	3832501	3861800	29300	-	29300	23.9991	47.8953	71.8944	0.819083	1.63465	2.45373	0.0671331	MultiCore	33.6948	52.7066	86.4014	1.14999	1.79886	2.94885	0.114812	MultiCore	50.0567	78.5106	128.567	1.70842	2.67954	4.38796	0.150956	MultiCore	28.9652	74.3894	103.355	0.988572	2.53889	3.52746	0.085802	MultiCore
2	6221901	6233600	11700	-	11700	31.9302	64.3754	96.3055	2.72908	5.50217	8.23124	0.128974	ExtendedCore	20.7092	53.3855	74.0947	1.77002	4.56287	6.33288	0.10094	ExtendedCore	33.8855	65.302	99.1875	2.89619	5.58137	8.47756	0.14265	MultiCore	35.1463	62.6021	97.7484	3.00396	5.35061	8.35457	0.13094	MultiCore
2	10178101	10190600	12500	-	12500	81.6795	5.56203	87.2415	6.53436	0.444963	6.97932	0.20688	ExtendedCore	72.9914	4.8378	77.8292	5.83931	0.387024	6.22633	0.24848	MultiCore	62.7097	5.06122	67.7709	5.01678	0.404897	5.42167	0.31176	MultiCore	59.3678	4.24056	63.6084	4.74942	0.339245	5.08867	0.20896	MultiCore
2	10868701	10892200	23500	-	23500	24.7201	34.0932	58.8133	1.05192	1.45077	2.50269	0.0922553	MultiCore	54.8284	37.4293	92.2577	2.33312	1.59274	3.92586	0.171191	MultiCore	72.3384	41.107	113.445	3.07823	1.74923	4.82746	0.187447	MultiCore	39.9619	34.4994	74.4613	1.7005	1.46806	3.16857	0.146	MultiCore
2	11223201	11228100	4900	-	4900	4.42903	0.206001	4.63503	0.903883	0.0420411	0.945924	0.122449	ExtendedCore	55.2528	0.169747	55.4225	11.2761	0.0346423	11.3107	0.235102	ExtendedCore	2.222	0.678944	2.90094	0.453469	0.13856	0.592029	0.102449	NA	3.73744	0.503117	4.24056	0.762743	0.102677	0.86542	0.112245	ExtendedCore
[truncated: 1,150 more rows]

## Sheet: Table S2C. A. calliptera ovary
Table S2C. piRNA clusters identified in A. calliptera ovaries. These are the clusters shared amongst all the ovary replicates.
[truncated: 1,131 more rows]

## Sheet: Table S2D. M. zebra testes
Table S2D. piRNA clusters identified in M. zebra testes. These are the clusters shared amongst all the testis replicates.
[truncated: 2,766 more rows]

## Sheet: Table S2E. T. mauve testes
Table S2E. piRNA clusters identified in T. sp. "mauve" testes. These are the clusters shared amongst all the testis replicates.
[truncated: 2,792 more rows]

[truncated: 6 more sheets: Table S2F. A. calliptera gonads, Table S2G. Malawi testes, Table S2H. All Malawi gonads, Table S2I. O. niloticus testes, Table S2J. O. niloticus ovaries, Table S2K. O. niloticus gonads]
