# Supplementary material for: Dynamic co-evolution of transposable elements and the piRNA pathway in African cichlid fishes
Source: Genome Biol. 2025 Jan 22;26:14. doi: 10.1186/s13059-025-03475-z (PMC11753138; doi:10.1186/s13059-025-03475-z)
Supplement: Supplementary file 4 — Additional file 4. Table S3. Polymorphism and expression of TE families. [file 13059_2025_3475_MOESM4_ESM.xlsx]

## Sheet: Table S3A. List polymorphic TEs
Table S3A. List of TE families with more than 100 polymorphisms in Astatotilapia calliptera (assessed from individuals captured in Lakes Masoko and Kingiri, close to Lake Malawi). To identify TE families with a robust support for transpositional activity in recent evolutionary time, we chose the families with the highest 𝞹/Dxy ratios in Lake Masoko and Lake Kingiri. 𝞹 is intraspecies TE sequence …
TE family	𝞹 Masoko	𝞹 Kingiri	Dxy Masoko	Dxy Kingiri	𝞹/Dxy Ratio Masoko	𝞹/Dxy Ratio Kingiri	Allele frequency Masoko	Allele frequency Kingiri
5S-Deu-L2-3	0.0114363	0.0263856	0.0583506	0.0758533	0.195993	0.34785	0.00204157	0.00649592
5S-Deu-L2-4	0.0176505	0.0329639	0.0554299	0.0697672	0.318429	0.472485	0.00340716	0.00686163
CMC-EnSpm-15	0.687072	1.04058	1.14857	1.38301	0.598196	0.752405	0.00309002	0.00456974
CMC-EnSpm-16	0.0800875	0.696505	0.201546	0.57132	0.397365	1.21912	0.00248785	0.0178264
CMC-EnSpm-3	0.0520487	0.102213	0.563308	0.629142	0.0923982	0.162464	0.00250374	0.00754858
CMC-EnSpm-4	0.0288846	0.0653042	0.420574	0.454368	0.0686789	0.143726	0.000445686	0.00110926
CMC-EnSpm-7	0.0173572	0.0471899	0.0971961	0.120611	0.178579	0.391256	0.00108527	0.00333333
DIRS-1	0.072028	0.25182	0.159148	0.313472	0.452584	0.803324	0.00286762	0.0104833
ERV1-1	0.0213351	0.0478312	0.0801176	0.104056	0.266297	0.45967	0.000893269	0.0024781
ERV1-10	0.128747	0.0918419	0.122902	0.112777	1.04756	0.814371	0.00501708	0.00434102
ERV1-3	0.099246	0.0873093	0.107513	0.109228	0.92311	0.799331	0.00638889	0.00654762
ERV1-4	0.502013	0.0570898	0.397137	0.149252	1.26408	0.382507	0.0120893	0.00158983
ERV1-7	0.176935	0.066362	0.218688	0.160716	0.809074	0.412914	0.00231255	0.000870606
ERV1-8	0.0206782	0.0521765	0.0491339	0.0909713	0.420855	0.573549	0.00133452	0.00563464
ERV1-9	0.0473036	0.0813214	0.132643	0.185798	0.356624	0.437688	0.00128806	0.00366901
Gypsy-12	0.138273	0.0656272	0.125475	0.0945714	1.10199	0.693943	0.0101296	0.00621319
Gypsy-86	0.0271875	0.0539182	0.0760697	0.103754	0.357402	0.519673	0.00308057	0.00730648
hAT-Ac-1	0.299552	0.859712	0.880574	1.48945	0.340178	0.577201	0.00275386	0.010447
hAT-Ac-17	0.716808	1.12283	1.77623	2.30923	0.403556	0.486235	0.00339254	0.00691104
hAT-Ac-18	1.23869	2.18919	2.12958	3.20687	0.581656	0.682658	0.00729499	0.0160102
hAT-Ac-2	0.0993589	0.171499	0.507531	0.624462	0.195769	0.274634	0.00147898	0.00369091
hAT-Ac-7	0.178316	0.41162	0.358945	0.543372	0.496779	0.757528	0.00376802	0.00872379
hAT-Ac-8	0.00555727	0.0218988	0.0985004	0.1117	0.0564188	0.19605	0.000243258	0.00123367
hAT-Blackjack-2	0.11191	0.173658	0.581448	0.665616	0.192468	0.260899	0.00092529	0.00203182
hAT-Charlie-15	0.0464524	0.055271	0.0775105	0.0900292	0.599304	0.613923	0.00288213	0.00404989
hAT-Charlie-16	0.0023856	0.00835996	0.0195499	0.021622	0.122026	0.386642	0.000560897	0.00160256
hAT-Charlie-9	0.153731	0.305334	0.430552	0.62575	0.357055	0.487949	0.00372902	0.0109152
hAT-Tip100-1	0.0521822	0.122374	0.0839639	0.150341	0.621484	0.813973	0.00274645	0.00825402
hAT-Tip100-5	0.027252	0.0600978	0.078961	0.113105	0.345133	0.531346	0.00236603	0.00614553
L2-13	0.239446	0.551272	0.787678	1.1183	0.30399	0.492954	0.00141634	0.00424618
L2-31	0.00711727	0.0146387	0.0418682	0.0501697	0.169992	0.291785	0.000659722	0.00204861
L2-35	0.0456564	0.113045	0.176081	0.248135	0.259292	0.455577	0.00235423	0.00744969
L2-7	0.0601424	0.067889	0.282722	0.296028	0.212726	0.229333	0.00152607	0.00223907
Maverick-1	0.307829	0.774419	0.245798	0.513203	1.25236	1.50899	0.00569005	0.0148459
NA-DNA-16	0.25531	0.380834	0.482454	0.673614	0.52919	0.56536	0.00620509	0.0119203
NA-DNA-18	0.0527229	0.0319366	0.0856832	0.076326	0.615324	0.418424	0.0019196	0.00127974
NA-DNA-19	0.0417786	0.071615	0.195052	0.244471	0.214192	0.292938	0.00154547	0.003762
NA-DNA-2	0.029454	0.0988872	0.180355	0.234627	0.163311	0.421466	0.000916162	0.00303829
Ngaro-1	0.0159591	0.0317101	0.0319362	0.0468153	0.499718	0.677345	0.00398963	0.00887692
Pao-43	0.0454782	0.120939	0.174404	0.240932	0.260763	0.501964	0.00155458	0.00472133
PIF-Harbinger-1	0.102818	0.227882	0.331935	0.473408	0.309752	0.481365	0.00229317	0.00626499
PIF-Harbinger-2	0.0844461	0.169131	0.314786	0.401554	0.268265	0.421191	0.00270226	0.00580031
PIF-Harbinger-4	0.0469234	0.0222134	0.14466	0.139283	0.324369	0.159484	0.00125114	0.000985745
PIF-Harbinger-8	0.326733	0.795284	0.980124	1.40257	0.333358	0.567019	0.00331976	0.00970486
PiggyBac-5	1.37902	0.0636731	0.841755	0.118578	1.63827	0.536974	0.0350461	0.00247073
Rex-Babar-1	0.196445	0.0781199	0.186124	0.116574	1.05545	0.670131	0.00451647	0.00168261
Rex-Babar-11	0.0651517	0.109506	0.284459	0.312079	0.229037	0.350892	0.00318173	0.00488034
Rex-Babar-16	0.024815	0.0463608	0.153411	0.173418	0.161755	0.267335	0.00221995	0.00430707
Rex-Babar-18	0.0110469	0.0244124	0.161409	0.172885	0.0684401	0.141206	0.00121951	0.00308266
Rex-Babar-2	0.367449	0.335497	0.923857	0.976727	0.397734	0.343491	0.00436478	0.00565567
Rex-Babar-4	0.0369261	0.0593391	0.304763	0.335118	0.121163	0.17707	0.000838001	0.00161236
Rex-Babar-6	0.0733768	0.150171	0.426812	0.509868	0.171918	0.29453	0.00152479	0.00380094
RTE-BovB-3	0.183676	0.496564	0.901168	1.22889	0.20382	0.404075	0.000900576	0.00335415
TcMar-ISRm11-5	0.0111354	0.0236838	0.0447311	0.053924	0.248941	0.439207	0.00159091	0.00310606
TcMar-Tc1-1	0.552393	0.987815	1.66119	2.23908	0.332529	0.441171	0.00532318	0.0143453
TcMar-Tc1-11	0.019194	0.039136	0.0768711	0.0951965	0.24969	0.411108	0.00154461	0.0043701
TcMar-Tc1-15	0.139033	0.217884	0.388344	0.481972	0.358016	0.452068	0.00179862	0.00368013
TcMar-Tc2-1	0.195852	0.039981	0.162214	0.0718056	1.20737	0.556794	0.0151032	0.00371888
TcMar-Tc2-2	0.0359133	0.0666961	0.355103	0.377725	0.101135	0.176573	0.00129431	0.00224014
tRNA-Core-RTE-1	0.0183683	0.025386	0.0812344	0.0861089	0.226115	0.294813	0.00143281	0.00211262
Unknown-68	0.0403328	0.102165	0.151654	0.202143	0.265952	0.50541	0.00106529	0.00321306

## Sheet: Table S3B. List all TEs
Table S3B. Expanded dataset identical to Table S3A, but showing a list of TE families with more than 10 polymorphisms in Astatotilapia calliptera (assessed from individuals captured in Lakes Masoko and Kingiri, close to Lake Malawi). 𝞹 is intraspecies TE sequence diversity and Dxy is interspecies TE sequence diversity, see details in Methods.
TE family	Number of alleles Masoko	Number of alleles Kingiri	Allele frequency Masoko	Allele frequency Kingiri	𝞹 Masoko	𝞹 Kingiri	Dxy Masoko	Dxy Kingiri	𝞹/Dxy Ratio Kingiri	𝞹/Dxy Ratio Masoko
CMC-EnSpm-10	43	218	0.00401167	0.019876	0.0225853	0.112585	0.0523411	0.12379	0.909478	0.431503
CMC-EnSpm-11	1	8	0.00016276	0.000651042	0.000789025	0.0025464	0.0160895	0.0173806	0.146508	0.0490398
CMC-EnSpm-12	6	67	0.000943905	0.00903452	0.00246063	0.0236115	0.010954	0.0235189	1.00394	0.224632
CMC-EnSpm-15	923	1365	0.00309002	0.00456974	0.687072	1.04058	1.14857	1.38301	0.752405	0.598196
CMC-EnSpm-16	127	910	0.00248785	0.0178264	0.0800875	0.696505	0.201546	0.57132	1.21912	0.397365
CMC-EnSpm-17	72	165	0.00583658	0.0133755	0.0151128	0.0190715	0.0794107	0.089953	0.212016	0.190312
CMC-EnSpm-18	2	37	0.00100402	0.0190763	0.00149304	0.0144111	0.0387691	0.040347	0.357178	0.0385111
CMC-EnSpm-19	317	81	0.0228914	0.00584922	0.229849	0.0452672	0.162904	0.0592998	0.763363	1.41095
CMC-EnSpm-1	26	49	0.00207933	0.00391875	0.0120782	0.0214562	0.0458583	0.0536037	0.400275	0.263381
CMC-EnSpm-2	4	10	0.00123457	0.00308642	0.00140947	0.00347669	0.00491507	0.00604024	0.575588	0.286765
CMC-EnSpm-3	67	202	0.00250374	0.00754858	0.0520487	0.102213	0.563308	0.629142	0.162464	0.0923982
CMC-EnSpm-4	44	112	0.000445686	0.00110926	0.0288846	0.0653042	0.420574	0.454368	0.143726	0.0686789
CMC-EnSpm-6	36	284	0.00183314	0.0140706	0.0265142	0.158306	0.0531645	0.15808	1.00143	0.49872
CMC-EnSpm-7	27	86	0.00108527	0.00333333	0.0173572	0.0471899	0.0971961	0.120611	0.391256	0.178579
CMC-EnSpm-8	87	135	0.00397914	0.00617453	0.0368026	0.0622432	0.0625667	0.0776076	0.802025	0.588215
IS3EU-1	16	26	0.00257576	0.00393939	0.0097925	0.0106987	0.020426	0.023556	0.454181	0.479414
Maverick-1	220	574	0.00569005	0.0148459	0.307829	0.774419	0.245798	0.513203	1.50899	1.25236
Maverick-2	20	3	0.00793651	0.00119048	0.0325055	0.00498417	0.0234706	0.0087348	0.570611	1.38494
Maverick-3	129	38	0.00695343	0.0020483	0.192988	0.0540288	0.162086	0.0901359	0.599415	1.19065
NA-DNA-10	52	64	0.00877193	0.0107962	0.020925	0.0258171	0.0210467	0.0240209	1.07478	0.994215
NA-DNA-14	16	31	0.00952381	0.0190476	0.00527369	0.00740018	0.0133871	0.0170037	0.435209	0.393939
NA-DNA-15	29	13	0.0057815	0.00259171	0.0414279	0.0179876	0.0340757	0.0220133	0.817127	1.21576
NA-DNA-16	228	438	0.00620509	0.0119203	0.25531	0.380834	0.482454	0.673614	0.56536	0.52919
NA-DNA-17	420	38	0.0428922	0.00388072	0.186409	0.0167888	0.119801	0.0180871	0.928221	1.556
NA-DNA-18	51	34	0.0019196	0.00127974	0.0527229	0.0319366	0.0856832	0.076326	0.418424	0.615324
NA-DNA-19	76	185	0.00154547	0.003762	0.0417786	0.071615	0.195052	0.244471	0.292938	0.214192
NA-DNA-20	62	159	0.00346756	0.00894855	0.0218118	0.0485156	0.0556584	0.0809761	0.599135	0.391887
NA-DNA-2	97	325	0.000916162	0.00303829	0.029454	0.0988872	0.180355	0.234627	0.421466	0.163311
NA-DNA-7	14	24	0.00270062	0.00482253	0.00139949	0.00244911	0.00334214	0.00417548	0.586546	0.418741
NA-DNA-8	1	10	0.000255624	0.00255624	0.00122182	0.0105183	0.0255929	0.0313097	0.335944	0.0477407
NA-DNA-9	18	12	0.00635593	0.0045904	0.00427464	0.00205053	0.00507833	0.00446659	0.459081	0.841742
PIF-Harbinger-1	152	418	0.00229317	0.00626499	0.102818	0.227882	0.331935	0.473408	0.481365	0.309752
PIF-Harbinger-2	198	425	0.00270226	0.00580031	0.0844461	0.169131	0.314786	0.401554	0.421191	0.268265
PIF-Harbinger-3	159	4	0.0263944	0.000664011	0.19951	0.00487856	0.118237	0.0127113	0.383797	1.68737
PIF-Harbinger-4	66	52	0.00125114	0.000985745	0.0469234	0.0222134	0.14466	0.139283	0.159484	0.324369
PIF-Harbinger-7	92	62	0.0416667	0.0280797	0.0636031	0.0338955	0.0370112	0.0252354	1.34317	1.71848
PIF-Harbinger-8	274	801	0.00331976	0.00970486	0.326733	0.795284	0.980124	1.40257	0.567019	0.333358
PIF-ISL2EU-2	7	22	0.00229659	0.00754593	0.00335221	0.00506034	0.0125154	0.0166149	0.304567	0.267848
PiggyBac-1	9	55	0.00672043	0.0369624	0.00668215	0.0140455	0.0290042	0.0424159	0.331137	0.230385
PiggyBac-2	45	144	0.00745785	0.0233463	0.00570212	0.0186269	0.0159722	0.0266085	0.700037	0.357003
PiggyBac-5	1461	103	0.0350461	0.00247073	1.37902	0.0636731	0.841755	0.118578	0.536974	1.63827
Sola-2-1	1	4	0.000325521	0.000813802	0.0010035	0.00244034	0.0183157	0.0191367	0.127521	0.0547893
TcMar-Fot1-1	8	41	0.00271003	0.0142276	0.00201535	0.0044812	0.00950955	0.0142807	0.313793	0.211929
TcMar-ISRm11-10	35	111	0.00294695	0.00908644	0.00900754	0.0325898	0.0836919	0.101282	0.321773	0.107627
TcMar-ISRm11-3	1	4	0.000404531	0.00161812	0.000187491	0.000733662	0.00234396	0.00264118	0.277778	0.0799893
TcMar-ISRm11-4	31	91	0.00171309	0.00502874	0.0228884	0.0317786	0.117849	0.14569	0.218125	0.194218
TcMar-ISRm11-5	63	122	0.00159091	0.00310606	0.0111354	0.0236838	0.0447311	0.053924	0.439207	0.248941
TcMar-ISRm11-6	24	35	0.00194932	0.00292398	0.00415893	0.00734815	0.0267023	0.0283516	0.259179	0.155751
TcMar-Tc1-11	41	115	0.00154461	0.0043701	0.019194	0.039136	0.0768711	0.0951965	0.411108	0.24969
TcMar-Tc1-15	217	444	0.00179862	0.00368013	0.139033	0.217884	0.388344	0.481972	0.452068	0.358016
TcMar-Tc1-17	13	78	0.00343137	0.0191176	0.00159342	0.00850722	0.00479894	0.00998429	0.85206	0.332035
TcMar-Tc1-18	80	10	0.047619	0.00595238	0.0724003	0.00872517	0.051537	0.0125522	0.695108	1.40482
TcMar-Tc1-1	898	2420	0.00532318	0.0143453	0.552393	0.987815	1.66119	2.23908	0.441171	0.332529
TcMar-Tc1-2	30	40	0.0223214	0.0297619	0.0250501	0.0142275	0.0365182	0.0542909	0.262061	0.685963
TcMar-Tc1-4	6	59	0.00213675	0.0210114	0.00864711	0.0384669	0.0748846	0.114051	0.337279	0.115473
TcMar-Tc2-1	398	98	0.0151032	0.00371888	0.195852	0.039981	0.162214	0.0718056	0.556794	1.20737
TcMar-Tc2-2	52	90	0.00129431	0.00224014	0.0359133	0.0666961	0.355103	0.377725	0.176573	0.101135
hAT-1	4	13	0.000269165	0.000699828	0.00131022	0.00326964	0.0149544	0.016074	0.203412	0.0876138
hAT-Ac-10	67	100	0.00500299	0.00746714	0.0231533	0.0332172	0.0460392	0.0544607	0.609929	0.502904
hAT-Ac-11	1	3	0.00245098	0.00735294	0.000126808	0.000347345	0.000162858	0.00029518	1.17672	0.778646
hAT-Ac-13	23	40	0.00134409	0.00224014	0.0064611	0.00944122	0.020726	0.0231359	0.408077	0.311739
hAT-Ac-16	4	14	0.00166667	0.00625	0.000980898	0.00310209	0.00299928	0.00461777	0.671773	0.327044
hAT-Ac-17	1185	2414	0.00339254	0.00691104	0.716808	1.12283	1.77623	2.30923	0.486235	0.403556
hAT-Ac-18	2029	4453	0.00729499	0.0160102	1.23869	2.18919	2.12958	3.20687	0.682658	0.581656
hAT-Ac-19	17	10	0.00517032	0.0033455	0.00326442	0.00214331	0.00566138	0.00482266	0.444425	0.576613
hAT-Ac-1	499	1893	0.00275386	0.010447	0.299552	0.859712	0.880574	1.48945	0.577201	0.340178
hAT-Ac-21	118	313	0.00541483	0.0143631	0.038584	0.0666142	0.173113	0.22326	0.29837	0.222883
hAT-Ac-2	226	564	0.00147898	0.00369091	0.0993589	0.171499	0.507531	0.624462	0.274634	0.195769
hAT-Ac-4	29	41	0.00800221	0.0113135	0.00592048	0.0103569	0.0137516	0.0161609	0.640865	0.430531
hAT-Ac-5	11	24	0.00329736	0.007494	0.00970226	0.0201009	0.0492362	0.0546176	0.368029	0.197055
hAT-Ac-7	276	639	0.00376802	0.00872379	0.178316	0.41162	0.358945	0.543372	0.757528	0.496779
hAT-Ac-8	14	71	0.000243258	0.00123367	0.00555727	0.0218988	0.0985004	0.1117	0.19605	0.0564188
hAT-Blackjack-2	97	213	0.00092529	0.00203182	0.11191	0.173658	0.581448	0.665616	0.260899	0.192468
hAT-Blackjack-3	26	67	0.00192967	0.00485992	0.0381227	0.0644549	0.613211	0.639646	0.100767	0.0621691
hAT-Charlie-10	24	32	0.00287356	0.00383142	0.00244612	0.00561406	0.0134699	0.0148557	0.377907	0.1816
hAT-Charlie-13	5	46	0.00281532	0.0259009	0.00130231	0.00536096	0.0025093	0.00873004	0.614082	0.518992
hAT-Charlie-15	116	163	0.00288213	0.00404989	0.0464524	0.055271	0.0775105	0.0900292	0.613923	0.599304
hAT-Charlie-16	14	39	0.000560897	0.00160256	0.0023856	0.00835996	0.0195499	0.021622	0.386642	0.122026
hAT-Charlie-1	1	7	0.00085034	0.00595238	0.00029888	0.00154638	0.00122351	0.00215913	0.716204	0.244281
hAT-Charlie-3	11	13	0.00925926	0.0100309	0.00125434	0.0012619	0.00169552	0.00169493	0.744513	0.739801
hAT-Charlie-9	288	843	0.00372902	0.0109152	0.153731	0.305334	0.430552	0.62575	0.487949	0.357055
hAT-Tip100-1	187	562	0.00274645	0.00825402	0.0521822	0.122374	0.0839639	0.150341	0.813973	0.621484
hAT-Tip100-4	2	22	0.000367107	0.00422173	0.000747063	0.00784416	0.00715082	0.0112434	0.697667	0.104472
hAT-Tip100-5	77	200	0.00236603	0.00614553	0.027252	0.0600978	0.078961	0.113105	0.531346	0.345133
Dong-R4-1	3	7	0.00108696	0.00253623	0.00159635	0.00397819	0.00705199	0.00822147	0.483879	0.226368
L1-11	13	5	0.0045904	0.00211864	0.00415452	0.00293553	0.0102418	0.00815213	0.360094	0.405643
L1-12	1	1	0.000434028	0.000434028	0.000496802	0.000496802	0.00394784	0.00394784	0.125842	0.125842
L1-13	1	8	0.000490196	0.00392157	0.000375074	0.00231567	0.00210744	0.00347727	0.665945	0.177976
L1-14	11	23	0.00213675	0.00409544	0.0086413	0.0194627	0.0231979	0.0284303	0.684577	0.372503
L1-15	29	66	0.00304136	0.00679238	0.0122826	0.0202792	0.0232071	0.0326422	0.621256	0.529262
L1-18	18	28	0.00174376	0.00266153	0.00834179	0.0157263	0.0247414	0.0280234	0.561186	0.33716
L1-3	29	56	0.00324821	0.0062724	0.0196232	0.0386122	0.0642368	0.0768036	0.50274	0.305483
L1-4	11	23	0.00611111	0.0133333	0.00395696	0.00905982	0.00879263	0.0115858	0.781978	0.450031
L1-9	7	16	0.000826251	0.00200661	0.00594016	0.0124407	0.0216541	0.0261344	0.476028	0.27432
L2-13	496	1490	0.00141634	0.00424618	0.239446	0.551272	0.787678	1.1183	0.492954	0.30399
L2-14	1	52	0.000192901	0.0100309	0.00054007	0.0134783	0.045971	0.0565213	0.238464	0.0117481
L2-16	62	134	0.00292232	0.00631599	0.0173632	0.0281772	0.03699	0.0501483	0.561877	0.469403
L2-18	1	36	7.48055e-05	0.0027678	0.0015012	0.0255204	0.0671173	0.0881441	0.289531	0.0223668
L2-21	38	72	0.00357412	0.00686606	0.0144486	0.0252121	0.0452482	0.0541156	0.465893	0.319318
L2-22	10	40	0.00137061	0.00548246	0.00327575	0.00678311	0.0451923	0.0515198	0.13166	0.0724846
L2-26	1	7	0.000208333	0.00145833	0.000332986	0.00215717	0.00346127	0.00450143	0.479218	0.0962033
L2-31	18	59	0.000659722	0.00204861	0.00711727	0.0146387	0.0418682	0.0501697	0.291785	0.169992
L2-32	2	1	0.00146199	0.00146199	0.00176734	0.0016905	0.00517788	0.00517788	0.326484	0.341324
L2-33	1	41	0.000368732	0.015118	0.000283006	0.00562321	0.0133571	0.0179335	0.313559	0.0211876
L2-35	73	231	0.00235423	0.00744969	0.0456564	0.113045	0.176081	0.248135	0.455577	0.259292
L2-3	4	17	0.00234082	0.00842697	0.00154748	0.0049631	0.00831329	0.0104881	0.473211	0.186146
L2-6	3	36	0.0025641	0.0230769	0.00198618	0.0104726	0.010167	0.0178896	0.585404	0.195355
L2-7	122	178	0.00152607	0.00223907	0.0601424	0.067889	0.282722	0.296028	0.229333	0.212726
L2-8	8	31	0.000793651	0.0031746	0.00244712	0.00302291	0.0218425	0.0242962	0.124419	0.112035
L2-9	61	88	0.00481376	0.00694444	0.0142624	0.0118742	0.0222808	0.0260073	0.456572	0.64012
Penelope-2	13	15	0.0208333	0.025641	0.0067455	0.009371	0.0187171	0.0201713	0.464572	0.360392
RTE-BovB-3	225	838	0.000900576	0.00335415	0.183676	0.496564	0.901168	1.22889	0.404075	0.20382
Rex-Babar-11	251	385	0.00318173	0.00488034	0.0651517	0.109506	0.284459	0.312079	0.350892	0.229037
Rex-Babar-15	1	1	0.00297619	0.00595238	0.000781623	0.00149528	0.00125478	0.00166258	0.899371	0.622917
Rex-Babar-16	116	226	0.00221995	0.00430707	0.024815	0.0463608	0.153411	0.173418	0.267335	0.161755
Rex-Babar-18	36	90	0.00121951	0.00308266	0.0110469	0.0244124	0.161409	0.172885	0.141206	0.0684401
Rex-Babar-19	23	28	0.00218299	0.00265756	0.0141272	0.0192315	0.0346607	0.0366543	0.524672	0.407586
Rex-Babar-1	204	76	0.00451647	0.00168261	0.196445	0.0781199	0.186124	0.116574	0.670131	1.05545
Rex-Babar-2	683	885	0.00436478	0.00565567	0.367449	0.335497	0.923857	0.976727	0.343491	0.397734
Rex-Babar-3	12	54	0.000905797	0.00407609	0.0081421	0.0270689	0.130177	0.147179	0.183919	0.0625462
Rex-Babar-4	79	151	0.000838001	0.00161236	0.0369261	0.0593391	0.304763	0.335118	0.17707	0.121163
Rex-Babar-5	1	4	0.00260417	0.0104167	0.000628328	0.00245867	0.000806949	0.00177781	1.38298	0.778646
Rex-Babar-6	138	344	0.00152479	0.00380094	0.0733768	0.150171	0.426812	0.509868	0.29453	0.171918
Rex-Babar-8	72	212	0.00360144	0.0106042	0.0380676	0.0743193	0.243166	0.283458	0.262188	0.15655
Copia-10	66	91	0.0128505	0.0177181	0.0252552	0.0270231	0.0225952	0.0284233	0.950736	1.11772
Copia-2	7	9	0.00883838	0.0113636	0.0026496	0.00346759	0.00272483	0.00315161	1.10026	0.97239
DIRS-1	182	669	0.00286762	0.0104833	0.072028	0.25182	0.159148	0.313472	0.803324	0.452584
DIRS-2	13	85	0.00660569	0.0431911	0.00399514	0.0207891	0.00993724	0.0305294	0.680952	0.402037
ERV-2	15	41	0.000959233	0.00245803	0.0241494	0.0429717	0.0858341	0.107126	0.401132	0.281349
ERV1-10	141	122	0.00501708	0.00434102	0.128747	0.0918419	0.122902	0.112777	0.814371	1.04756
ERV1-1	31	86	0.000893269	0.0024781	0.0213351	0.0478312	0.0801176	0.104056	0.45967	0.266297
ERV1-3	161	165	0.00638889	0.00654762	0.099246	0.0873093	0.107513	0.109228	0.799331	0.92311
ERV1-4	365	48	0.0120893	0.00158983	0.502013	0.0570898	0.397137	0.149252	0.382507	1.26408
ERV1-5	56	83	0.0024055	0.00356529	0.056057	0.0602	0.0961248	0.112692	0.534197	0.58317
ERV1-7	170	64	0.00231255	0.000870606	0.176935	0.066362	0.218688	0.160716	0.412914	0.809074
ERV1-8	36	152	0.00133452	0.00563464	0.0206782	0.0521765	0.0491339	0.0909713	0.573549	0.420855
ERV1-9	66	188	0.00128806	0.00366901	0.0473036	0.0813214	0.132643	0.185798	0.437688	0.356624
Gypsy-100	3	43	0.000516529	0.00740358	0.00236283	0.0128415	0.0161842	0.0326212	0.393653	0.145996
Gypsy-102	25	48	0.00402188	0.00772201	0.0136315	0.0191308	0.0270426	0.0362362	0.527947	0.504077
Gypsy-103	5	25	0.00315657	0.0157828	0.00342608	0.0115984	0.00371381	0.0112285	1.03295	0.922526
Gypsy-105	36	45	0.00609756	0.00762195	0.0175992	0.0219598	0.0391269	0.0433696	0.506341	0.449799
Gypsy-106	1	1	0.000448029	0.000448029	0.000251349	0.000251349	0.00129121	0.00129121	0.194661	0.194661
Gypsy-107	45	71	0.00331272	0.00530035	0.0199158	0.0286144	0.0396639	0.0480808	0.595131	0.502115
Gypsy-108	12	10	0.0238095	0.0198413	0.00659004	0.00469021	0.00846704	0.0077546	0.604829	0.778317
Gypsy-109	21	116	0.00246479	0.013615	0.00835271	0.020391	0.0201353	0.0438205	0.465331	0.41483
Gypsy-10	14	6	0.00394144	0.00168919	0.0067318	0.00315698	0.00940667	0.0071425	0.442	0.715642
Gypsy-11	3	66	0.0014881	0.0332341	0.00125775	0.014436	0.00457469	0.0189919	0.760113	0.274937
Gypsy-12	344	211	0.0101296	0.00621319	0.138273	0.0656272	0.125475	0.0945714	0.693943	1.10199
Gypsy-13	31	37	0.00750969	0.00920543	0.0214939	0.0246841	0.0207824	0.0234992	1.05042	1.03423
Gypsy-15	26	123	0.0019208	0.00908688	0.00958816	0.0305349	0.022304	0.0454497	0.67184	0.429885
Gypsy-16	5	39	0.000919118	0.00597426	0.00370478	0.0247718	0.0151572	0.0275854	0.898004	0.244423
Gypsy-17	5	9	0.00112613	0.00168919	0.00245481	0.00409828	0.0254442	0.0261724	0.156588	0.096478
Gypsy-18	2	12	0.000809061	0.00485437	0.00150156	0.00835653	0.00476081	0.00867794	0.962963	0.315401
Gypsy-1	2	2	0.00100402	0.00100402	0.000784072	0.000784072	0.0030209	0.0030209	0.259549	0.259549
Gypsy-20	26	10	0.0133745	0.00514403	0.00191628	0.00178062	0.00435958	0.00273159	0.651862	0.439557
Gypsy-21	42	92	0.00641026	0.0140415	0.0191132	0.033448	0.0275689	0.0419129	0.798036	0.693287
Gypsy-22	43	3	0.0261905	0.00178571	0.0016321	0.00136688	0.0137096	0.00367222	0.372222	0.119048
Gypsy-24	28	4	0.0182292	0.00260417	0.0114328	0.0016497	0.0121116	0.006587	0.250448	0.943957
Gypsy-26	3	2	0.00178571	0.00119048	0.00147416	0.00101211	0.00243719	0.00217316	0.465732	0.604861
Gypsy-28	8	55	0.00231481	0.0159144	0.00870438	0.0489263	0.0237513	0.0507253	0.964534	0.366481
Gypsy-29	40	41	0.00568828	0.00583049	0.0136977	0.00938956	0.0199229	0.0201897	0.465067	0.687537
Gypsy-30	15	31	0.000747608	0.00154506	0.00727205	0.00804515	0.0379027	0.0424949	0.18932	0.191861
Gypsy-31	8	29	0.0119048	0.0431548	0.00414325	0.015489	0.0025571	0.00862744	1.79532	1.62029
Gypsy-33	1	2	0.00378788	0.00378788	0.00205907	0.00215266	0.00397414	0.00397414	0.541667	0.518116
Gypsy-34	18	18	0.00401861	0.00380711	0.00671269	0.00544736	0.0155007	0.0152368	0.357514	0.433057
Gypsy-37	7	57	0.00401606	0.0286145	0.00345717	0.00856345	0.00777022	0.0194408	0.440487	0.444925
Gypsy-38	3	3	0.00121359	0.00121359	0.00175709	0.00175709	0.0114005	0.0114005	0.154124	0.154124
Gypsy-39	10	40	0.00156055	0.0062422	0.00573162	0.0238725	0.0151787	0.025193	0.947583	0.377609
Gypsy-3	3	31	0.000589623	0.00609277	0.000219578	0.00160259	0.00185419	0.00295258	0.542777	0.118423
Gypsy-41	12	46	0.0045904	0.0162429	0.000873465	0.00235582	0.0013003	0.00272578	0.864273	0.671741
Gypsy-42	10	56	0.0115741	0.0648148	0.00496122	0.0191099	0.00349829	0.0161558	1.18285	1.41818
Gypsy-44	5	24	0.00520833	0.0260417	0.00272112	0.0122089	0.0021117	0.00789108	1.54718	1.2886
Gypsy-45	59	153	0.00247317	0.00641348	0.0133716	0.0326948	0.0307919	0.0485996	0.672739	0.434256
Gypsy-47	7	7	0.00178937	0.00178937	0.00436609	0.00516598	0.0112908	0.0112677	0.458476	0.386694
Gypsy-48	3	13	0.000706215	0.00306026	0.00298795	0.00958821	0.0190186	0.0243702	0.39344	0.157107
Gypsy-49	4	23	0.000661376	0.00396825	0.00201905	0.0106587	0.0308601	0.0359149	0.296777	0.065426
Gypsy-4	60	82	0.0168919	0.0230856	0.0259155	0.028708	0.0210505	0.0275171	1.04328	1.23111
Gypsy-50	7	28	0.00270062	0.0108025	0.00223157	0.00236284	0.00661249	0.011305	0.209009	0.337478
Gypsy-51	10	21	0.00274123	0.00575658	0.00226606	0.00394972	0.00384139	0.00523914	0.753887	0.589907
Gypsy-52	9	27	0.00189394	0.00568182	0.0012064	0.00298499	0.00392625	0.00541582	0.55116	0.307266
Gypsy-54	57	70	0.00275522	0.0033836	0.0315867	0.0488531	0.0718768	0.0776945	0.628785	0.439456
Gypsy-55	9	5	0.00403226	0.00224014	0.000664449	0.000566012	0.00141295	0.0011767	0.481017	0.470257
Gypsy-56	46	50	0.00895639	0.0097352	0.0212723	0.0370597	0.0359508	0.0377268	0.982318	0.591706
Gypsy-59	1	38	5.77901e-05	0.00219602	0.000838949	0.0286702	0.047778	0.0639734	0.448158	0.0175593
Gypsy-61	15	29	0.00218531	0.00422494	0.00405255	0.0078591	0.00688206	0.00905923	0.867524	0.588857
Gypsy-64	2	42	0.000608273	0.0130779	0.00159844	0.0127528	0.010585	0.0276813	0.460699	0.15101
Gypsy-65	3	14	0.00121359	0.00606796	0.00129366	0.00305605	0.00645534	0.00915516	0.333806	0.200402
Gypsy-67	10	48	0.00744048	0.0364583	0.00267893	0.0147533	0.00374462	0.0126999	1.16168	0.715409
Gypsy-68	8	3	0.00198413	0.000744048	0.00365589	0.0013608	0.00624313	0.0050245	0.270833	0.585586
Gypsy-69	38	90	0.00297075	0.00685558	0.00133813	0.00293244	0.00298558	0.00438546	0.668673	0.448197
Gypsy-6	12	9	0.0147059	0.0110294	0.00576234	0.00482596	0.00438825	0.00352389	1.3695	1.31313
Gypsy-70	25	28	0.00304307	0.00327715	0.0158709	0.0178883	0.0251616	0.02601	0.687749	0.630757
Gypsy-71	11	1	0.0121951	0.00101626	0.00315157	0.000436664	0.00488947	0.0023834	0.183211	0.644564
Gypsy-72	22	87	0.00386425	0.0146169	0.0149448	0.0432683	0.0254849	0.0516167	0.838263	0.586416
Gypsy-77	15	45	0.00224014	0.00672043	0.00635865	0.0168028	0.019877	0.0318075	0.528267	0.3199
Gypsy-79	18	55	0.00146199	0.00446719	0.0130528	0.0319757	0.0340595	0.0502479	0.636359	0.383235
Gypsy-80	15	31	0.00309406	0.00660066	0.0139628	0.0195199	0.0308209	0.0403043	0.484314	0.45303
Gypsy-81	18	21	0.00251678	0.00293624	0.00353776	0.00756688	0.0274555	0.0283525	0.266886	0.128855
Gypsy-82	35	4	0.00550314	0.000628931	0.023776	0.00281929	0.0225833	0.0109302	0.257937	1.05282
Gypsy-83	1	49	0.000115101	0.00563996	0.000859177	0.0234219	0.0255512	0.047068	0.497619	0.0336257
Gypsy-84	14	5	0.00432099	0.00154321	0.00814442	0.00294974	0.0118793	0.00906006	0.325576	0.685598
Gypsy-85	62	94	0.00489739	0.00730721	0.0371972	0.052371	0.0500668	0.0622583	0.841189	0.742951
Gypsy-86	78	185	0.00308057	0.00730648	0.0271875	0.0539182	0.0760697	0.103754	0.519673	0.357402
Gypsy-89	28	37	0.0140562	0.0190763	0.0126507	0.0136607	0.0135789	0.0167375	0.816172	0.931647
Gypsy-8	14	32	0.00474255	0.0108401	0.00600811	0.0132784	0.0134454	0.0188516	0.704368	0.446852
Gypsy-91	2	15	0.000193349	0.00154679	0.000987255	0.00553722	0.0185515	0.0221456	0.250037	0.0532171
Gypsy-94	60	37	0.108696	0.067029	0.0116917	0.011379	0.0184314	0.0117917	0.965003	0.634337
Gypsy-95	20	27	0.00300842	0.00406137	0.00150566	0.00151641	0.00239582	0.00269529	0.562615	0.628453
Gypsy-96	10	96	0.00177305	0.0170213	0.00753626	0.0496023	0.019668	0.0549857	0.902094	0.383173
Gypsy-98	41	14	0.0289548	0.0105932	0.0124934	0.0108005	0.0212208	0.0106573	1.01344	0.588733
Gypsy-99	110	97	0.0168505	0.0148591	0.0683641	0.0432902	0.068851	0.0633623	0.683217	0.992928
Gypsy-9	4	31	0.00277778	0.0215278	0.00172004	0.00586726	0.00287556	0.00906771	0.647049	0.59816
Ngaro-1	160	356	0.00398963	0.00887692	0.0159591	0.0317101	0.0319362	0.0468153	0.677345	0.499718
Pao-10	1	16	0.000563063	0.00900901	0.000604835	0.00694245	0.00970972	0.0144432	0.480672	0.0622917
Pao-11	58	17	0.0326577	0.00957207	0.0322267	0.00947013	0.021989	0.00807625	1.17259	1.46559
Pao-16	2	29	0.00132275	0.0191799	0.00146564	0.011311	0.00811742	0.0184112	0.61435	0.180556
Pao-17	5	27	0.00833333	0.045	0.00249778	0.00550483	0.00219372	0.00859581	0.640408	1.13861
Pao-18	34	29	0.0442708	0.0377604	0.0135396	0.014643	0.0127734	0.010984	1.33312	1.05999
Pao-19	7	21	0.00209644	0.00550314	0.0039718	0.0142426	0.0131757	0.0180163	0.790541	0.301449
Pao-20	7	25	0.00952381	0.0297619	0.00516713	0.0151548	0.0111946	0.0168441	0.899712	0.461572
Pao-21	6	24	0.00347222	0.0138889	0.00361178	0.00837277	0.00992608	0.0158363	0.528708	0.363868
Pao-23	8	17	0.00245098	0.00462963	0.0048689	0.0110598	0.0117866	0.014882	0.743167	0.413089
Pao-24	21	49	0.0035	0.00816667	0.00973027	0.0281575	0.0188114	0.0284556	0.989525	0.517254
Pao-25	16	53	0.025641	0.0849359	0.0106965	0.0263172	0.00680319	0.0212825	1.23656	1.57227
Pao-26	6	76	0.00093985	0.0119048	0.00338247	0.0399033	0.0123081	0.0328857	1.21339	0.274816
Pao-28	2	1	0.000520833	0.000260417	0.00131707	0.000658533	0.0096996	0.00935602	0.0703861	0.135786
Pao-29	27	43	0.00711382	0.0109248	0.0161426	0.0324744	0.0366702	0.0480205	0.676263	0.440212
Pao-2	34	43	0.0488506	0.0632184	0.0138994	0.00922782	0.015705	0.0191655	0.481481	0.885028
Pao-30	11	28	0.00369624	0.0094086	0.00600714	0.0181651	0.00928597	0.0151494	1.19907	0.646905
Pao-31	1	8	0.000541126	0.004329	0.000566738	0.00433677	0.00300238	0.00507221	0.855007	0.188763
Pao-32	7	37	0.00952381	0.0440476	0.000481583	0.000831484	0.000604295	0.0019136	0.434513	0.796935
Pao-33	8	14	0.00202703	0.00337838	0.00475407	0.00827367	0.0103042	0.0121953	0.678429	0.461373
Pao-34	2	17	0.000706215	0.00635593	0.00125031	0.00385964	0.00843016	0.0136488	0.282782	0.148313
Pao-35	35	64	0.00421484	0.00770713	0.0150893	0.02561	0.0418155	0.0530044	0.483168	0.360855
Pao-37	27	32	0.00721154	0.00854701	0.0135286	0.0170479	0.0194025	0.0213397	0.798883	0.697261
Pao-40	7	11	0.00247175	0.00388418	0.00972134	0.0149794	0.0151252	0.0180364	0.830508	0.642724
Pao-41	11	44	0.00444984	0.0177994	0.00728777	0.0153245	0.00731214	0.0187191	0.818655	0.996667
Pao-43	81	246	0.00155458	0.00472133	0.0454782	0.120939	0.174404	0.240932	0.501964	0.260763
Pao-4	10	2	0.00484496	0.000968992	0.00390963	0.00128459	0.00864415	0.00600622	0.213877	0.452286
Pao-6	2	26	0.00105485	0.0137131	0.00136315	0.0158243	0.00711206	0.0156374	1.01195	0.191667
Pao-7	15	30	0.00512295	0.0105874	0.00762351	0.0157815	0.0126719	0.0180731	0.873204	0.601605
Pao-9	5	18	0.000607386	0.00218659	0.00355708	0.0116301	0.0183017	0.0231269	0.502881	0.194358
Unknown-11	7	45	0.00214461	0.0137868	0.000284998	0.0014862	0.000647976	0.00152018	0.977642	0.439827
Unknown-15	5	5	0.00641026	0.00534188	0.000175909	0.000153547	0.000262831	0.000244942	0.626873	0.669284
Unknown-24	9	9	0.000628141	0.000628141	0.00129637	0.00132351	0.00712453	0.00712244	0.185823	0.181958
Unknown-26	10	28	0.0169753	0.0432099	0.00581296	0.0122161	0.00673677	0.0127744	0.95629	0.862871
Unknown-28	3	27	0.000157431	0.00141688	0.000444102	0.00368797	0.00868598	0.0105371	0.349998	0.0511286
Unknown-34	5	35	0.00446429	0.0260417	0.00291692	0.00867659	0.0109983	0.0196008	0.442666	0.265214
Unknown-36	6	6	0.00265957	0.00265957	0.00222271	0.00236383	0.00595979	0.00595979	0.39663	0.372951
Unknown-37	4	15	0.00555556	0.0208333	0.000208232	0.000351391	0.000228254	0.000571837	0.614496	0.912281
Unknown-38	50	154	0.00605413	0.0182811	0.0209543	0.0428348	0.0252414	0.0535925	0.799269	0.830158
Unknown-39	1	4	0.00034153	0.00136612	5.96852e-05	0.000223171	0.000922826	0.00102523	0.217679	0.0646766
Unknown-41	11	10	0.0102041	0.00935374	0.00330136	0.00328675	0.00481382	0.00463853	0.708576	0.685808
Unknown-43	42	85	0.00605536	0.0122549	0.019818	0.0384116	0.0265992	0.0412481	0.931234	0.745059
Unknown-44	9	1	0.00245098	0.000245098	0.000413104	5.52406e-05	0.000731615	0.000472224	0.11698	0.564646
Unknown-47	1	5	0.00170068	0.0042517	0.00011661	0.000299475	0.000222619	0.000318027	0.941667	0.52381
Unknown-52	5	4	0.00905797	0.00724638	0.000370333	0.00030151	0.000378148	0.000338821	0.889881	0.979333
Unknown-56	3	32	0.001	0.0106667	0.0018956	0.00780216	0.00453929	0.0140997	0.553357	0.417598
Unknown-57	14	27	0.0106061	0.0204545	0.00420143	0.0081154	0.0161168	0.0194746	0.416718	0.260686
Unknown-58	13	60	0.00290216	0.0124378	0.00672986	0.0128605	0.00931827	0.0220405	0.583494	0.722222
Unknown-59	24	31	0.00328947	0.0042489	0.000896257	0.00117324	0.00204126	0.00223042	0.526017	0.43907
Unknown-61	11	1	0.00362319	0.000603865	0.00587319	0.00120757	0.0146682	0.0115226	0.1048	0.400403
Unknown-62	25	17	0.00195435	0.00132896	0.000938179	0.000655489	0.00165863	0.00148902	0.440215	0.565634
Unknown-64	22	28	0.00121897	0.00160683	0.00137867	0.00178862	0.00421309	0.00446747	0.400366	0.327234
Unknown-65	9	21	0.000502008	0.00117135	0.000657291	0.00144604	0.00290614	0.00336784	0.429367	0.226173
Unknown-68	62	187	0.00106529	0.00321306	0.0403328	0.102165	0.151654	0.202143	0.50541	0.265952
Unknown-6	63	87	0.00846774	0.0116935	0.00711762	0.00952932	0.0117379	0.0135212	0.704767	0.606379
Unknown-7	37	105	0.00199439	0.00571367	0.00298383	0.00390834	0.0129586	0.0165076	0.236759	0.230259
Unknown-9	4	25	0.00114155	0.0071347	0.000181099	0.000577252	0.00225677	0.00279588	0.206465	0.0802469
5S-Deu-L2-1	31	35	0.0103333	0.012	0.00124111	0.00120141	0.00208832	0.00223997	0.53635	0.594307
5S-Deu-L2-2	44	98	0.00246085	0.00548098	0.0014297	0.00262262	0.00309353	0.00405105	0.647392	0.462158
5S-Deu-L2-3	88	280	0.00204157	0.00649592	0.0114363	0.0263856	0.0583506	0.0758533	0.34785	0.195993
5S-Deu-L2-4	144	289	0.00340716	0.00686163	0.0176505	0.0329639	0.0554299	0.0697672	0.472485	0.318429
tRNA-Core-RTE-1	137	202	0.00143281	0.00211262	0.0183683	0.025386	0.0812344	0.0861089	0.294813	0.226115

## Sheet: Table S3C. Gene expression TEs
Table S3C. TE family expression, in normalised counts (regularised log), of TE families which have likely been transpositionally active recently in Lake Malawi (highlighted in green), versus related families with no strong support for transpositional activity. Expression data for gonads and early development is included.
TE family	Testes				Ovaries				2-cell stage				1k cells				Early gastrulation				Late gastrulation				Early somitogenesis				Mid somitogenesis				Late somitogenesis				Early pharyngula				Mid pharyngula				Late pharyngula				Hatching
	Aca_tes_rep4	Aca_tes_rep1	Aca_tes_rep3	Aca_tes_rep2	Aca_ov_rep1	Aca_ov_rep2	Aca_ov_rep3	Aca_ov_rep4	AC_2C_rep1	AC_2C_rep2	AC_2C_rep3	AC_2C_rep4	AC_1k_rep1	AC_1k_rep2	AC_1k_rep3	AC_1k_rep4	AC_EG_rep1	AC_EG_rep2	AC_EG_rep3	AC_EG_rep4	AC_LG_rep1	AC_LG_rep2	AC_LG_rep3	AC_LG_rep4	AC_ES_rep1	AC_ES_rep2	AC_ES_rep3	AC_ES_rep4	AC_MS_rep1	AC_MS_rep2	AC_MS_rep3	AC_MS_rep4	AC_LS_rep1	AC_LS_rep2	AC_LS_rep3	AC_LS_rep4	AC_EP_rep1	AC_EP_rep2	AC_EP_rep3	AC_EP_rep4	AC_MP_rep1	AC_MP_rep2	AC_MP_rep3	AC_MP_rep4	AC_LP_rep1	AC_LP_rep2	AC_LP_rep3	AC_LP_rep4	AC_HA_rep1
CMC-EnSpm-15:CMC-EnSpm:DNA	7.89161	8.01542	8.05464	7.87027	7.61016	6.99056	6.37928	6.32021	7.57385	8.17936	8.05443	7.72463	7.91686	8.09438	8.07733	8.44127	10.05	9.34408	9.20136	9.92909	9.38481	9.42902	9.25263	9.28581	9.40888	9.25377	8.95188	9.29613	8.58928	9.33832	8.91881	8.92804	9.32444	9.3282	9.07662	9.2811	8.83999	9.18596	9.2734	8.96444	8.65178	9.48311	9.43622	8.93438	9.47477	9.30262	9.14753	9.30459	9.65996
CMC-EnSpm-16:CMC-EnSpm:DNA	7.68721	7.75361	7.80852	7.63604	6.59668	7.17543	6.54891	7.07722	9.65822	9.79756	8.81371	9.59244	10.2062	10.1782	9.81974	10.5627	12.1763	12.2552	12.0309	12.0736	12.2675	12.4042	12.4875	12.161	12.4264	12.3095	12.4098	12.3997	11.8764	12.2288	12.2788	11.7738	12.4211	12.1974	12.2788	12.314	11.7741	11.8962	12.2712	11.5996	12.1769	12.3336	12.2578	10.8822	12.5256	12.163	12.5625	11.9077	12.2754
CMC-EnSpm-10:CMC-EnSpm:DNA	9.26454	9.28264	9.56115	9.34294	8.90502	8.89767	8.44655	8.14782	6.29087	6.73057	6.87736	6.87777	8.08277	8.03835	7.97293	8.42246	9.47235	9.2972	9.54808	9.72234	9.88498	9.59109	9.50876	9.66067	9.90916	9.42314	9.51789	9.67104	9.42581	9.55541	9.08868	9.24108	9.90958	9.49799	9.75136	9.47487	9.1658	9.5105	9.4373	9.65102	9.23461	9.41953	9.62347	9.44962	9.59198	9.71763	9.46496	9.58749	9.53455
CMC-EnSpm-11:CMC-EnSpm:DNA	8.61915	8.31853	8.53062	8.17035	5.81574	6.34236	6.05246	5.54952	4.67389	4.74047	3.87729	4.73718	6.47008	7.13274	7.56716	7.83644	8.16483	7.48823	7.36744	8.4914	7.75132	7.41093	7.66382	7.47621	7.54788	7.57606	7.88256	8.01536	7.48329	7.13394	7.36486	7.79854	7.49298	7.17913	7.4913	7.47782	6.07445	6.96246	6.77808	6.23228	5.82043	6.73291	6.64838	5.71323	6.36603	6.29122	6.20505	6.48719	5.70011
CMC-EnSpm-12:CMC-EnSpm:DNA	8.67351	8.25575	8.83178	8.4233	6.19067	6.4398	6.50183	6.20419	5.86552	4.83988	5.797	5.29568	6.92482	6.40965	6.15684	6.64677	6.95269	6.9707	6.42971	6.7091	6.43751	7.33903	6.39003	5.58801	6.45979	7.30261	7.12273	6.86194	6.84376	7.05475	5.89748	7.7528	7.00205	7.18964	6.66131	6.90339	6.32056	7.93845	6.96087	7.28105	7.02421	7.79938	7.50677	7.17414	7.4468	8.31181	7.14186	8.18093	7.39668
CMC-EnSpm-13:CMC-EnSpm:DNA	10.3425	9.86249	10.2074	9.86254	6.8654	7.8552	7.68591	7.11905	5.2178	5.20611	5.98943	4.85515	5.66052	6.9215	7.27148	6.44842	9.14206	8.5118	8.59547	8.49375	10.5508	8.64597	8.80191	8.6479	10.6103	9.07638	8.81164	9.02604	9.05107	7.90635	7.96191	8.38709	9.71847	8.00865	7.82321	7.96317	8.47602	7.92219	7.71005	7.11623	8.43669	8.02853	7.89407	6.68601	8.13161	8.23722	8.11999	7.79683	7.88103
CMC-EnSpm-14:CMC-EnSpm:DNA	7.29203	6.86608	7.00805	6.9082	5.3816	5.02919	4.93094	4.93275	4.69736	4.22065	4.03657	4.20995	5.93813	4.52887	5.12706	4.72164	4.88948	5.28698	5.07394	4.72579	5.07052	4.48361	4.8752	5.571	5.10708	5.46563	5.21735	5.14783	4.49347	4.53527	4.48934	5.32323	5.0854	4.69522	4.79881	5.09795	4.53147	4.08239	4.79955	5.57863	4.2428	5.00971	4.07271	5.35228	4.92392	4.88506	4.34957	4.35603	5.11012
CMC-EnSpm-1:CMC-EnSpm:DNA	8.04658	8.10342	8.36346	8.11437	7.88171	8.01926	7.59445	7.31507	6.91758	6.85573	6.79161	6.71345	7.00389	6.47272	6.75915	6.8929	7.83946	7.52368	7.39582	7.95686	7.83526	8.06269	7.90313	7.98674	7.63198	7.61972	7.87164	7.93313	8.08265	7.55374	7.86957	8.35274	8.09828	8.10761	8.0093	8.03976	8.60967	8.32412	8.50852	8.27647	8.56154	8.49601	8.40493	8.42892	8.24525	8.1221	8.20339	8.23652	8.36584
CMC-EnSpm-3:CMC-EnSpm:DNA	9.24941	8.86713	9.08229	8.85966	7.89148	8.39204	7.86118	7.86329	5.13053	5.48879	5.42811	5.41039	6.78841	6.87854	6.50514	7.38852	8.63034	8.67418	8.7375	8.50363	8.55637	8.60481	8.71558	8.74896	8.8337	8.96158	8.53322	8.56721	8.5912	8.94021	8.5464	8.95414	9.21691	8.81445	8.55987	8.95548	9.00894	9.21323	8.5633	8.45725	8.9317	8.56381	8.85589	8.47384	8.70339	9.38998	8.37175	9.28897	9.77136
CMC-EnSpm-4:CMC-EnSpm:DNA	9.44237	9.22894	9.33385	9.23592	9.2446	8.11674	7.7879	7.12393	5.21825	5.86559	5.27834	5.48843	7.53742	7.37288	7.33895	7.90246	9.3852	9.02255	9.23267	8.70035	9.63597	9.15976	8.88752	9.03084	9.6098	9.53595	9.14572	8.77409	8.41663	8.58424	8.98874	8.85372	9.57173	8.702	8.99669	8.58697	8.54915	8.65045	8.85271	8.84198	8.46656	8.91186	9.11508	8.74329	9.16428	9.01599	8.92738	8.86493	9.27885
CMC-EnSpm-5:CMC-EnSpm:DNA	10.3116	10.1544	10.0958	9.81392	7.5837	7.99833	7.97441	8.31641	7.83471	7.14601	6.74169	7.58449	8.42723	8.15519	8.04998	7.87803	9.56104	8.96607	8.64457	9.3909	9.37222	8.77805	9.02972	9.24428	9.41247	8.5968	8.25121	9.45616	8.87652	7.73808	7.78238	9.55576	9.35629	8.51591	9.18452	8.78838	8.69474	8.25529	7.91338	8.03817	9.10303	7.56878	8.02879	7.59722	7.86695	7.61043	8.03715	8.13733	7.53398
CMC-EnSpm-6:CMC-EnSpm:DNA	8.93882	9.22402	9.45259	9.34502	6.95846	7.09653	6.55408	6.93708	5.32407	4.85538	4.54483	5.3813	7.5841	7.19019	7.12885	7.90548	9.76371	10.4041	10.4294	9.33088	9.70118	10.0917	9.8241	8.68019	9.43561	9.93786	9.20268	8.99175	8.22321	8.92441	8.97779	8.90111	8.6885	8.59293	8.24414	7.98291	7.58817	8.03267	7.9114	7.19203	6.97859	7.95765	8.36218	6.8041	7.72406	8.18594	7.62989	6.93995	7.66844
CMC-EnSpm-7:CMC-EnSpm:DNA	10.0965	10.5611	10.9174	10.6159	8.71682	9.04665	9.08346	8.3237	6.11064	5.81583	5.99558	6.09572	7.22983	7.7557	7.42686	8.50418	8.08142	8.10311	8.18575	8.98982	7.93837	8.30352	7.78164	7.9159	7.5779	7.27029	7.45472	8.28213	7.23475	7.0951	7.10402	8.55003	7.75951	7.00345	7.56329	8.26149	7.37495	7.54821	7.23372	7.32228	7.57271	7.5466	7.38357	7.02023	7.42137	7.36545	7.20136	7.7116	7.5969
CMC-EnSpm-8:CMC-EnSpm:DNA	9.13472	9.12678	9.19558	8.7282	7.61175	7.40495	7.03997	6.94227	6.86243	6.46043	6.60437	7.065	8.20261	9.14725	8.48761	8.61043	11.4052	10.5459	10.3927	10.183	10.2193	10.1502	10.1975	10.0506	10.6978	10.6678	10.0203	10.0978	9.35272	10.3495	10.1848	11.5811	10.9286	9.89578	10.6519	10.1572	9.22239	9.31166	9.63993	9.69738	9.31545	9.60318	9.73063	9.90323	9.86535	9.25723	9.92487	9.70338	9.37064
CMC-EnSpm-9:CMC-EnSpm:DNA	7.76185	7.96256	8.01206	8.20119	7.99304	7.2664	7.45703	7.31986	6.52085	5.99446	6.05582	5.82451	6.52901	5.73515	6.19975	6.22609	7.00371	6.88482	6.77587	7.06191	6.75627	6.84752	6.75457	6.62442	6.5415	6.84264	6.56771	6.69298	6.99914	6.84657	6.78627	7.00281	6.77184	6.75584	6.76438	6.81668	6.92854	7.06673	6.22555	6.79771	6.98605	6.78654	6.76836	6.74571	7.34046	7.33868	6.86837	7.07297	7.094
DIRS-1:DIRS:LTR	8.04598	8.1761	8.27897	7.97467	6.34104	7.85149	6.66101	6.73931	5.54777	5.78955	5.77838	6.06324	7.40609	8.22167	8.10469	8.67557	9.86506	9.57988	9.36179	9.44138	8.77308	9.13073	8.22451	9.3855	8.8933	9.58806	9.00465	9.36504	9.14078	8.53041	8.77047	9.16076	8.61114	8.69576	8.65167	8.84307	8.34674	8.59977	8.51595	8.7031	8.60912	8.54448	8.45076	8.99098	7.94709	8.05026	8.27299	8.87555	7.90535
DIRS-2:DIRS:LTR	7.11175	7.22033	7.09467	7.05813	6.87544	6.73834	6.63052	6.95106	6.11129	6.13844	4.99218	5.27395	7.33114	6.07856	7.11832	7.56042	6.87394	7.24357	6.92284	6.79607	6.99409	7.20903	7.05226	6.63322	6.16185	7.33256	7.13111	7.09588	6.90947	7.37669	6.52535	7.23747	6.28079	7.51808	6.79826	6.70469	7.59146	7.78294	7.22079	6.95954	6.70832	7.47993	6.25056	7.52372	6.37071	7.1591	6.22436	6.31488	7.31301
ERV1-10_[INT]:ERV1:LTR	7.01309	6.91334	6.64609	6.45912	5.10229	6.42095	5.83275	5.08094	4.48941	3.86378	3.82639	4.77217	5.74853	5.47464	4.32286	5.57212	7.45243	7.19382	7.25575	7.4417	7.45284	7.2766	7.74006	7.55962	7.56732	7.46022	7.70463	8.30707	8.52629	7.8414	7.96438	7.9367	8.58285	8.09375	7.8795	8.06331	8.27314	8.43251	7.85686	8.05107	8.19579	8.07121	7.65324	8.0973	8.77592	8.35269	7.87804	8.4735	8.66628
ERV1-10_[LTR]:ERV1:LTR	7.7715	8.18272	8.13145	7.9683	7.66992	7.63182	7.38593	6.80784	5.97283	5.79548	5.6131	5.98219	6.83257	6.32232	6.48421	6.67393	8.87792	8.8487	8.62952	9.06395	8.95001	8.53076	8.71517	9.01815	9.46431	9.15682	9.19411	9.29833	8.9775	9.28351	9.074	9.72952	10.1751	9.11034	9.39856	9.83768	9.01073	9.31967	9.27209	9.55277	8.97756	9.17141	9.55278	9.42477	9.76577	9.69614	9.56569	9.85345	10.3174
ERV1-3_[INT]:ERV1:LTR	14.5221	15.6162	14.4923	15.4307	12.8897	13.067	12.8737	11.6467	5.77567	6.22844	6.40615	6.30622	6.42732	6.58008	6.54663	6.5899	9.39153	10.0304	10.427	9.9999	11.2616	11.0457	10.9153	9.35859	11.2704	10.7277	11.0858	11.067	11.0723	11.0343	10.9884	10.4004	11.2459	10.9068	11.1355	10.7498	10.1744	10.2398	10.8206	9.56616	9.88015	10.1048	10.537	9.162	10.4236	10.0863	10.0863	9.56104	10.5007
ERV1-3_[LTR]:ERV1:LTR	4.60626	4.58738	4.51289	6.01895	4.93579	4.157	3.14469	3.38306	1.67917	-0.174194	-0.209163	-0.219481	-0.379277	-0.44781	-0.476941	-0.431413	0.401399	-0.471842	-0.45337	0.459154	-0.38377	-0.521739	0.219463	-0.234311	-0.369765	0.539405	0.367706	-0.425774	3.09346	2.55661	2.36988	0.475028	2.54544	2.02165	2.71387	1.16079	1.80207	1.68005	2.41331	2.15799	1.54195	1.97568	2.56237	2.46174	1.97873	1.42629	2.14859	1.12728	1.27977
ERV1-4_[INT]:ERV1:LTR	9.58111	10.4186	9.67667	10.1623	7.46599	8.4485	7.67555	7.18894	3.75469	4.48506	4.83457	5.50712	6.0844	5.90491	6.20951	6.92804	9.18907	7.52426	7.76503	10.0198	8.90663	7.91422	8.56746	9.39374	8.61596	7.71916	7.89495	9.60388	8.45536	7.54447	8.08536	9.12165	8.46755	7.88674	8.60673	8.23198	8.83226	8.55195	8.13239	7.60703	9.236	7.83066	8.02949	8.07548	9.0845	7.65001	8.12144	8.20257	8.06714
ERV1-4_[LTR]:ERV1:LTR	9.85667	9.65429	9.59074	9.61739	9.46758	9.78579	9.30367	8.43694	4.60892	5.07929	4.50099	4.90101	6.56373	6.29043	6.38059	7.07182	8.37199	8.03247	8.25005	8.62826	8.64212	8.34475	8.19704	8.73275	8.75978	8.43627	8.84908	8.8116	8.18665	8.72025	8.50523	9.26152	9.02883	8.80551	8.75995	9.06628	8.65402	8.50365	8.78175	8.93267	8.63289	8.53188	9.05391	8.86858	9.07106	8.99116	8.94972	9.17662	9.42941
ERV1-7_[INT]:ERV1:LTR	14.4954	14.9154	13.143	15.1702	13.2047	15.3991	11.7593	13.1827	3.06135	3.12453	3.48708	3.47406	4.66862	3.613	3.84907	4.41599	7.90636	6.00057	7.6626	7.77955	7.74975	6.0354	5.46481	6.75344	8.17778	6.95378	6.84163	7.9428	6.87328	7.04568	7.53109	8.14265	9.17099	7.42055	8.57451	8.1462	7.54616	8.24496	8.11509	7.66368	8.1963	6.52188	8.0244	7.74681	9.12103	6.37248	7.56544	7.57818	9.03699
ERV1-7_[LTR]:ERV1:LTR	8.80605	11.0785	10.6405	12.8257	9.41878	13.5458	7.97854	12.0623	0.954473	1.05428	1.00808	0.994496	0.786458	1.37945	0.661415	0.719512	3.51615	1.33593	2.53069	2.9018	2.49072	2.80389	2.79988	3.36939	3.75695	3.26411	4.1681	3.45235	3.68537	3.23436	3.6624	3.05465	5.19442	4.0105	4.28649	3.51498	3.97209	5.46287	4.98739	3.3685	4.48151	4.11895	4.0213	3.66683	5.98286	4.86261	5.16963	4.80671	5.88367
ERV1-1_[INT]:ERV1:LTR	11.0732	11.0845	11.4541	11.0283	9.01315	11.1063	9.95623	9.62894	8.04811	8.14903	8.27902	8.09404	9.84994	9.48922	9.28961	9.63597	15.2457	14.4962	14.0321	14.7821	14.6963	15.0372	14.5823	15.1947	14.8729	14.4484	14.8573	15.2407	13.865	14.0518	13.8545	14.5058	13.0345	13.4162	12.8969	13.2671	12.7194	12.7298	12.3314	12.3014	12.838	12.5027	12.0553	12.9143	12.5384	12.4525	11.5002	12.2447	11.7507
ERV1-1_[LTR]:ERV1:LTR	9.94694	10.1927	10.1785	10.0416	10.8644	10.0435	10.0252	9.69267	10.0902	10.2747	10.134	10.0778	9.83755	9.87878	9.85397	9.81842	12.6134	12.0163	11.7932	12.1568	12.0586	12.6285	12.0029	12.7502	13.3137	13.009	12.7227	12.703	11.185	12.5871	11.6267	12.3051	12.0893	11.7902	11.0963	11.7522	10.8906	11.1395	11.127	11.1956	11.021	11.2514	11.2626	11.1007	11.3754	11.2653	11.0989	11.254	11.4568
ERV1-2_[INT]:ERV1:LTR	7.84817	7.7832	7.90124	7.54198	7.35854	8.73048	7.37264	7.49271	5.26275	6.10229	6.08816	5.55029	6.58263	6.28302	6.70402	6.97754	8.05065	8.04421	8.47349	8.26065	9.51508	9.41035	8.96673	8.77864	10.0256	9.6237	10.1991	10.0483	11.5551	11.4096	10.964	10.9564	10.4658	10.9782	10.6644	10.374	9.96403	9.74041	9.68076	10.3613	9.76249	9.19685	8.99095	9.51241	9.31468	9.07047	8.49933	9.36689	9.43741
ERV1-2_[LTR]:ERV1:LTR	1.68792	1.1732	2.35645	2.3056	3.8716	1.45055	1.71303	1.47885	0.173893	0.264426	0.22265	0.210321	0.0189752	-0.0635241	-0.0987151	-0.043751	1.21207	-0.0925493	-0.0702342	-0.0418282	0.883656	3.7808	1.55611	2.5503	2.41535	3.55257	-0.105664	1.88897	2.86607	3.39046	2.40017	1.30062	2.30219	2.50215	1.39875	3.87854	2.40909	2.22226	3.16944	2.4848	2.43717	2.29932	2.06729	2.41697	3.66951	2.4191	2.47524	3.21318	4.71886
ERV1-5_[INT]:ERV1:LTR	13.969	14.4866	14.0611	14.4694	10.8538	12.2013	11.3421	11.0982	5.19428	5.81655	5.09545	5.43095	6.64693	5.98937	6.33708	6.80393	8.69033	8.33577	8.7421	8.29786	9.01007	9.20722	9.07282	8.72513	10.6269	10.1882	10.588	10.2623	9.17777	9.93094	10.278	10.5093	9.50572	9.35216	9.2094	9.35358	11.0288	10.5465	10.7635	10.742	10.8787	10.8546	10.6748	11.2379	10.7821	10.622	10.6292	10.4909	9.96873
ERV1-5_[LTR]:ERV1:LTR	8.94849	7.80882	8.58914	8.32034	12.4985	12.018	11.7138	10.9559	3.79438	4.13612	3.81833	4.63219	4.51751	4.95036	4.89722	5.48298	6.98095	6.59846	6.42781	6.5796	6.86146	7.27316	7.45894	6.92208	8.66783	8.33317	8.75306	8.28479	7.41075	8.1362	8.30457	8.55254	8.1829	8.29201	8.21359	8.21635	9.56812	9.81919	9.78982	10.2622	9.37241	9.70919	10.2346	10.1189	10.0088	9.78789	10.1224	9.95103	10.0255
ERV1-6_[INT]:ERV1:LTR	10.7755	11.1433	10.5539	10.6817	13.0842	13.9006	13.1516	12.3383	7.28557	8.06468	7.52446	7.00076	7.02404	6.77446	7.1206	7.22679	9.85996	8.88066	8.97666	9.32917	9.73089	9.07613	9.39178	9.55054	9.66621	8.88006	9.66445	9.60724	10.0417	9.31072	9.78294	9.37804	9.37292	9.30832	9.53475	9.10661	9.5618	9.27802	9.50381	9.19601	9.32565	9.13068	9.29731	9.53981	9.68583	9.42233	9.4055	9.20408	9.13218
ERV1-6_[LTR]:ERV1:LTR	8.97789	8.91783	8.69831	8.83194	14.7253	12.2097	11.6354	10.6109	4.12448	5.0707	5.50987	4.59402	5.1462	4.79651	4.9838	5.5164	8.47173	7.28848	7.28743	7.77734	8.04165	7.23117	7.31978	7.86704	8.75239	7.837	7.93519	7.88592	7.47435	8.06665	8.10549	8.07072	9.03261	7.82553	8.30448	8.30862	7.43598	7.4626	8.18399	8.20504	7.10554	7.61093	8.28311	7.98628	8.42219	7.97349	7.76799	8.0479	8.62117
ERV1-8_[INT]:ERV1:LTR	11.5572	12.4377	11.1148	12.0302	8.8686	10.2215	10.2455	8.64151	6.8743	6.98558	6.64733	6.73721	7.02528	6.73924	6.6917	6.85415	7.55996	7.79791	7.52273	7.70722	8.90334	8.9858	8.66462	7.9678	12.717	12.4888	13.2489	12.1944	14.8617	14.6031	15.1178	13.8739	14.0222	14.5273	14.7345	13.636	12.6741	12.7413	13.6979	13.1445	12.5295	12.5417	12.5874	13.6078	11.3906	11.5456	11.1334	10.6483	10.7935
ERV1-8_[LTR]:ERV1:LTR	6.32986	6.38125	6.59893	6.46447	7.58251	7.25141	6.14483	5.93297	4.46047	4.49514	4.47866	4.47395	4.4096	4.52711	4.3773	4.86656	6.21847	5.52028	5.31819	5.63339	6.98535	7.0021	6.25834	6.18601	11.0299	10.9167	10.9079	9.7186	11.5422	13.0586	12.8556	11.8332	13.1402	12.4502	12.7155	12.1146	9.56479	10.3068	11.4918	11.3802	9.55696	10.3619	11.0237	11.3023	9.58422	9.84627	9.24922	8.95355	9.78573
ERV1-9_[INT]:ERV1:LTR	13.1601	12.1121	12.3795	12.6614	12.2298	15.8114	15.4984	14.261	5.17687	5.35388	5.19949	5.04893	6.91541	6.8045	6.48597	6.88097	9.5311	8.1626	8.94726	8.82586	9.33256	8.55795	9.69866	9.21313	10.9482	10.3262	10.7729	10.2134	9.98435	10.0342	10.362	10.2827	9.92183	10.1786	10.3894	9.78216	10.4335	10.5808	10.1923	10.3168	10.089	10.549	10.2971	10.5289	10.961	10.6169	10.5816	10.3332	10.8826
ERV1-9_[LTR]:ERV1:LTR	10.6298	9.20919	9.33056	9.97991	14.4933	13.864	13.7399	12.2791	5.25657	3.75389	3.38619	4.58514	5.74794	5.82734	5.77808	5.90913	7.53312	5.74776	6.19163	6.6027	6.68586	6.00383	6.91157	6.64978	7.83295	7.46811	7.70807	7.25644	7.36002	7.6513	7.9147	7.18374	8.84067	8.15026	8.27039	7.9701	7.79102	8.15032	8.27255	8.26257	7.30199	8.28262	8.414	8.14924	8.91265	8.28087	8.47394	8.34599	9.42183
Gypsy-12_[INT]:Gypsy:LTR	8.24276	8.28758	8.26481	8.00271	8.19109	8.01101	7.44845	7.6919	6.1424	5.89402	6.46493	6.59342	6.41904	6.39136	6.61456	6.94611	7.91885	8.14145	7.51448	7.76391	8.32077	8.61307	8.73843	8.38361	7.74086	8.09924	8.05211	8.34745	8.67842	7.64193	8.30088	7.54292	7.58737	8.07301	7.75267	7.76414	8.56981	8.34271	8.16627	7.43554	8.78777	8.13877	8.02536	8.17987	8.07936	8.09028	7.93972	7.85433	7.74567
Gypsy-12_[LTR]:Gypsy:LTR	2.97536	3.35808	2.29934	3.06653	4.57548	2.32717	2.02459	1.50092	2.73582	2.6425	0.981243	2.21778	3.58793	1.36047	1.31096	2.69971	4.26262	3.56817	3.73958	3.60918	4.2304	4.6651	4.65855	4.61782	3.95549	2.44472	3.60304	3.68703	3.55594	3.94755	2.97454	2.99799	3.74465	3.61665	3.52032	3.22513	4.25902	3.8178	3.32256	2.53762	4.71784	3.49105	2.72228	3.28258	2.74287	3.53257	2.28458	2.53467	3.78524
Gypsy-100_[INT]:Gypsy:LTR	4.5715	4.5928	4.32988	4.10746	3.02892	2.70882	2.5788	2.57999	2.58536	2.66013	2.62509	3.40469	3.70673	4.26158	2.73793	4.55427	7.21406	8.03074	8.08207	6.95613	7.45198	8.20922	8.09738	6.79398	6.61343	7.11149	6.56433	6.62279	7.91852	7.1952	7.87511	7.1254	7.14333	8.01102	7.96165	6.17458	7.27688	8.21178	8.07728	5.98695	6.24047	7.54995	7.47643	5.89582	6.12238	7.68901	6.33075	5.46919	5.68712
Gypsy-100_[LTR]:Gypsy:LTR	2.58782	3.26858	2.54379	2.49666	1.65114	2.23041	2.12173	1.73225	1.2353	1.32922	1.28562	1.27283	4.32527	1.99876	3.85993	3.97785	5.31475	5.08459	4.26843	4.52823	5.71333	5.24629	4.81068	4.64556	5.57465	5.07725	4.77984	4.60957	4.07098	3.87977	4.51427	4.31106	5.91442	4.87233	5.12995	3.98297	3.76581	4.33753	3.98025	3.78551	4.46418	4.1754	4.45401	3.9733	4.80497	4.76276	3.59119	4.20571	4.27236
Gypsy-102_[INT]:Gypsy:LTR	8.83805	9.17962	9.33011	9.31258	8.56256	8.66098	8.61183	8.65265	5.12532	6.13813	5.00982	4.3899	5.3025	5.41911	4.99574	4.69497	6.57734	6.90652	5.14581	5.83966	6.29687	6.82263	5.45039	5.83561	5.44178	6.20566	6.36481	5.47603	6.08356	5.93042	6.10923	5.51238	6.40459	5.69918	5.97154	5.75604	6.2656	5.63068	5.2324	5.73968	6.2334	6.74365	6.69419	5.52466	6.96777	6.17472	7.08799	5.26574	6.19648
Gypsy-102_[LTR]:Gypsy:LTR	2.58281	3.49841	3.57977	2.43369	3.17539	1.99672	2.03088	2.45654	1.24405	-0.140474	1.67404	-0.177005	1.96024	2.3004	2.32466	1.98972	0.849053	0.833146	1.6247	0.456287	1.32216	1.4729	0.243916	0.762318	1.3503	-0.305281	0.374693	0.918212	1.37633	0.509658	0.539618	1.24806	1.2537	1.29246	1.01541	2.08113	1.34672	-0.298586	0.869125	1.07525	0.307898	1.7028	2.03037	0.904541	1.07883	1.02454	-0.275715	1.40581	0.71267
Gypsy-103_[LTR]:Gypsy:LTR	5.76346	5.98607	6.27902	5.89765	4.27483	3.95053	4.22235	4.00436	0.947282	2.64809	2.82996	2.22494	1.91276	0.72563	1.32262	2.97648	4.10851	3.85658	3.79909	4.3541	3.09025	3.50317	4.1105	3.15749	4.39765	4.03573	3.72216	3.87095	3.55882	3.55058	3.94137	4.2221	4.07682	3.82313	2.98585	3.72477	3.04936	3.75206	2.79936	3.83695	3.49161	3.57056	4.49492	3.79446	3.8418	4.01947	2.73474	2.54054	3.69649
Gypsy-105_[INT]:Gypsy:LTR	8.73159	9.21477	8.31809	7.30213	4.58496	6.07841	5.95265	5.06282	3.10328	2.56628	1.91244	2.49224	3.94041	3.59421	2.41346	3.89982	6.4634	5.79368	6.78979	6.78602	4.83343	5.92169	7.23783	6.45336	5.9878	4.57287	3.51328	6.54551	7.07433	5.19607	6.76513	7.62286	4.16177	5.99632	6.82646	5.9631	6.07554	5.4775	5.95388	5.31023	6.14596	5.10881	4.31805	6.10472	2.65986	4.70492	5.62312	4.72388	4.2922
Gypsy-105_[LTR]:Gypsy:LTR	8.981	9.21467	8.75858	8.53287	6.16906	7.04238	6.83554	5.7129	3.6478	4.17764	3.02652	3.01804	5.80925	6.13601	5.44802	7.00937	9.01286	8.27673	8.93563	8.24361	7.89937	8.0374	8.68324	8.44618	8.40528	8.10433	7.54811	8.21061	7.45128	7.4175	8.02682	8.9295	7.22173	7.2978	8.48112	7.50076	6.42966	6.54175	6.98809	6.98131	6.38342	6.51279	6.64681	6.92994	5.90775	5.96901	6.90448	6.89168	6.97413
Gypsy-106:Gypsy:LTR	7.38642	7.14736	7.06229	7.27426	6.06464	7.4545	7.14793	7.12315	3.389	3.72829	3.25102	3.6333	4.40767	4.66641	3.76027	3.8663	5.22465	5.43281	5.07483	5.52695	5.01247	5.54978	5.16754	7.41777	5.177	5.38786	5.52939	5.47772	5.77799	5.55861	5.56748	5.40618	5.52618	5.62991	5.80807	5.65658	5.82051	5.98359	5.97773	5.96273	5.84317	5.89603	5.85711	6.01806	5.45296	5.54446	5.53667	5.41832	5.2763
Gypsy-107_[INT]:Gypsy:LTR	4.43809	4.58635	4.56701	4.13377	3.72022	4.05299	3.46412	3.37207	3.25232	2.75061	2.69691	2.68124	3.96908	4.97423	4.80073	6.0772	6.83073	6.16269	6.07841	6.96286	6.72577	5.87516	5.16912	7.12542	6.82882	5.171	4.75129	6.81243	5.27074	6.04074	5.48864	5.60834	6.70195	5.10069	4.07072	6.62816	5.49515	5.60676	4.71768	5.98374	5.74949	5.69077	6.01474	6.54645	6.23465	5.40892	5.49521	6.19781	5.1423
Gypsy-107_[LTR]:Gypsy:LTR	5.86391	5.96061	6.29748	5.72628	7.81553	5.23575	6.06505	6.27416	5.29732	3.96475	3.72514	3.70572	4.85671	4.9286	4.57546	5.45622	6.99216	6.07951	6.17814	6.49697	6.26658	6.00127	5.64342	6.50516	7.09811	5.8508	5.72668	6.27657	6.04181	6.45929	6.11961	6.46336	7.24897	6.04518	6.582	6.52185	6.09982	6.1086	6.40603	6.46875	5.20852	6.14909	6.75707	6.20908	6.12333	6.34643	6.58442	6.33725	6.48235
Gypsy-108_[INT]:Gypsy:LTR	7.39996	7.18281	7.76403	7.10613	6.1656	6.28974	6.03652	5.61162	2.82158	3.83114	1.9233	2.87703	5.71396	5.98672	5.9413	6.87629	4.85781	5.51623	5.95894	4.97603	5.52551	5.66389	5.8444	5.47866	5.1319	5.43893	5.32073	5.53332	5.02089	4.93661	4.80066	5.69007	5.28422	5.2274	4.92296	5.614	5.25938	5.34195	5.18541	4.84842	4.9127	4.80844	5.18794	5.23656	5.24188	4.73699	5.58527	4.92606	5.42955
Gypsy-108_[LTR]:Gypsy:LTR	6.62856	6.79256	6.97779	6.31235	7.33755	5.7767	4.86687	5.74315	3.43723	3.9089	2.41992	2.40338	3.4505	3.5208	2.58016	3.20126	4.95193	4.37454	4.97829	3.83257	4.50466	4.97041	4.61165	4.97393	5.51566	5.34423	5.33045	4.69801	4.96989	5.01489	4.86332	5.24486	5.57922	5.43877	5.10333	5.28661	5.50079	5.36746	5.11132	5.18744	5.20958	5.32136	5.77024	5.0861	6.16593	6.04556	5.94767	5.52297	6.14386
Gypsy-109_[INT]:Gypsy:LTR	8.48834	8.66391	8.14128	7.57325	7.49969	7.38525	6.54775	6.08923	6.05677	5.83277	4.88581	6.70152	8.67258	8.94775	8.96005	9.12024	9.8466	9.34514	9.17417	9.96593	8.73515	9.28574	9.29241	8.91665	8.54402	9.10977	8.38533	8.77929	8.70314	8.5964	8.68367	9.24577	8.20587	8.91939	8.8817	9.032	8.17443	8.49085	8.27264	8.50441	8.23426	8.28349	8.11876	8.45245	7.56686	8.15714	8.23414	8.21316	7.94752
Gypsy-109_[LTR]:Gypsy:LTR	3.39932	2.18375	3.07141	2.76124	3.00172	1.76263	2.00575	1.51548	0.498007	0.583756	0.544034	0.53236	1.13159	0.279924	1.3954	1.04185	2.62224	3.0086	1.99896	1.8052	1.12385	2.88032	1.50908	2.69714	3.17497	3.14138	2.5746	2.93787	3.36017	3.11139	3.06056	2.72586	3.57607	3.42946	2.84039	3.68541	2.28093	3.06437	3.35923	3.42318	2.58194	2.28025	2.61475	2.2453	3.34307	3.57617	3.23679	3.14383	3.52454
Gypsy-10_[INT]:Gypsy:LTR	7.37514	7.76268	7.23603	7.86163	9.05045	6.5031	7.32505	6.04442	3.95738	4.78114	4.24912	4.39343	4.01224	4.11026	3.22435	5.01741	5.2235	5.43241	5.22863	6.11329	5.02582	5.3276	4.89042	5.27799	5.84518	5.30079	4.45332	5.54107	4.75064	5.33969	5.07633	6.71229	5.91005	5.9434	4.9228	5.52512	4.74435	4.84791	4.35954	5.04033	4.73507	4.77196	4.98751	5.06681	4.25197	4.61906	4.53198	5.25198	4.35849
Gypsy-10_[LTR]:Gypsy:LTR	8.53218	8.3583	8.14869	8.74369	9.66423	7.50611	7.56616	6.75787	2.88823	3.64561	3.84192	3.54462	3.19049	3.82551	2.82406	3.71421	5.43308	4.90991	5.42601	5.21566	5.33997	5.16282	5.32136	5.33534	5.75666	5.19923	5.27252	4.9533	4.87089	4.78447	5.1404	5.78277	5.66273	4.41108	4.84245	5.35294	4.85922	5.00161	4.36369	5.02734	5.15045	3.82571	4.32876	4.78462	3.65592	4.21932	4.64022	5.17476	4.59048
Gypsy-110_[INT]:Gypsy:LTR	5.08897	5.27654	5.80847	5.17689	3.54528	4.24451	4.86406	4.4535	1.08061	1.1794	1.90767	2.93426	4.06595	3.94462	3.86727	5.20975	6.24732	2.13713	5.33342	6.68967	6.27088	3.18624	5.43627	6.51827	5.18372	4.96706	3.60354	6.26649	3.47179	0.895859	5.0141	3.24157	6.36207	1.98908	6.00382	2.13649	2.82727	3.64884	1.88046	2.66447	4.48521	3.53951	3.16963	3.09481	5.65403	3.37024	4.02813	3.43384	2.57979
Gypsy-110_[LTR]:Gypsy:LTR	1.11043	1.01598	0.959747	0.697814	0.323117	0.844693	0.253549	0.710697	-0.620103	-0.511271	-0.561361	-0.576183	0.722409	0.105093	0.866295	1.22016	1.93501	1.51244	-0.789201	-0.77071	1.87106	1.79082	1.96276	0.450995	-0.723355	1.53855	1.88736	0.633463	-0.807354	-0.743579	1.73439	0.148923	1.84862	1.02951	1.08217	0.825567	-0.818188	-0.727126	-0.788411	-0.700411	-0.0212019	2.045	-0.706136	0.128678	0.799688	-0.722119	1.62504	1.14637	-0.640671
Gypsy-111:Gypsy:LTR	3.70347	3.39543	4.5422	4.02354	2.95067	2.92152	1.76221	2.04562	1.47881	0.743411	0.703243	1.53225	1.25421	3.08227	3.39608	2.15481	4.14803	2.82018	5.02422	3.45048	3.87869	3.13939	4.58917	3.13878	2.04194	2.26159	2.99407	2.68584	3.25739	1.67019	2.9367	3.32364	2.77967	3.29589	3.35955	3.56367	3.54237	2.28099	3.5246	2.35556	4.0427	3.15729	2.08802	3.2086	2.74086	3.07465	3.6677	2.10045	1.45139
Gypsy-112_[INT]:Gypsy:LTR	8.34571	8.06848	8.16101	7.53163	5.71565	6.89274	6.79417	6.32385	4.89849	4.36621	4.37142	5.02127	4.05111	4.57635	5.03031	4.44641	4.87727	4.85446	4.63891	5.64267	5.42073	4.98083	5.06346	5.30619	4.89056	4.18073	5.19885	5.35267	5.08022	4.92942	4.58524	4.92842	4.36779	4.95398	5.22705	5.43066	5.65839	4.43873	4.93516	5.22646	5.55767	5.1878	4.44881	5.52959	4.62972	5.26679	5.50086	5.53055	5.73056
Gypsy-112_[LTR]:Gypsy:LTR	7.97931	7.87599	8.32035	7.75663	7.26512	7.15865	7.46484	7.05436	5.0413	5.3245	6.51056	6.19723	4.92398	4.99142	5.39607	6.21699	7.02856	6.30139	6.83923	7.15191	6.94683	6.42533	6.81305	6.69216	7.18244	6.2541	6.54122	6.66611	6.9196	6.28197	6.76866	7.32895	7.5003	6.7945	6.6071	7.27983	7.09631	6.58047	7.13863	7.4303	6.99548	6.97322	7.025	7.1489	7.29299	7.15821	6.88014	7.31813	7.52856
Gypsy-113_[INT]:Gypsy:LTR	8.08394	7.46167	7.64856	8.0804	5.5943	8.6601	7.9722	7.68374	1.24388	2.53348	1.29319	1.28065	2.42961	3.00323	2.93454	3.56305	3.39761	3.75262	3.80008	4.03958	4.158	4.47713	4.37728	4.88205	3.42781	3.76356	3.78687	4.7701	4.87239	3.8095	4.23227	3.81698	3.60706	4.53679	3.93655	3.41791	5.3527	4.90769	4.93934	4.37507	5.44932	3.75297	5.27127	4.86379	5.06162	5.61382	3.68816	5.05288	3.97002
Gypsy-113_[LTR]:Gypsy:LTR	7.34344	7.30973	6.85538	7.15591	6.8286	7.17615	7.25508	7.36524	4.88097	4.79275	4.15384	4.44431	5.4921	5.18484	5.21561	5.56307	5.17271	5.91188	5.46327	6.02546	5.57692	5.89321	5.54618	5.4272	5.70194	6.47986	5.85419	5.80416	5.19113	6.78737	5.93504	6.05013	6.47016	6.35023	6.39537	6.04997	5.78958	6.37984	6.21529	5.97399	6.03283	6.52598	6.46261	6.30114	6.64156	6.54178	6.26587	5.87594	6.2903
Gypsy-114_[INT]:Gypsy:LTR	7.99648	7.47171	7.83154	7.73471	7.92427	6.70752	6.76087	7.05772	3.85184	3.82889	4.83991	4.18452	3.8582	4.16082	3.94259	4.61806	6.2535	6.66521	6.42528	6.51878	6.26278	7.12527	6.49814	6.44924	6.24558	6.67371	6.13233	6.55809	7.09571	6.83046	6.3223	7.3646	6.4694	6.66912	6.88317	6.51941	6.37943	6.93433	6.30504	6.24993	5.89059	6.79988	6.1544	6.60113	6.34086	6.03669	5.70225	6.18546	6.23258
Gypsy-114_[LTR]:Gypsy:LTR	6.16773	6.16859	6.16274	6.19768	6.28934	6.032	6.0174	5.63433	3.86239	4.36566	3.47512	3.92873	3.69862	3.90877	3.58463	4.44089	5.56358	5.46855	5.79717	5.4855	6.00116	6.22254	5.73271	5.6101	5.58229	5.86376	5.60993	5.41266	5.43714	5.87934	5.15916	6.35279	6.23108	5.68446	5.5734	6.15803	5.12668	5.81989	5.59315	5.92691	4.79632	5.70363	5.85515	5.30293	5.66337	5.83677	5.35569	5.51775	5.66556
Gypsy-115_[INT]:Gypsy:LTR	7.74417	7.50464	7.37384	7.11713	4.88138	4.80723	4.47376	4.76812	2.00773	2.09202	2.62696	3.26043	4.90863	4.97403	4.7682	5.33829	6.92643	6.94047	6.39537	6.92793	6.87906	6.95235	6.82331	7.25405	6.43054	6.16993	6.00621	6.64926	6.0803	6.08425	5.97726	6.441	5.2839	6.15402	6.69811	5.11945	5.29116	6.08524	5.60617	5.42407	4.53271	5.02011	4.90695	5.85332	5.34496	5.08148	5.65673	5.47341	4.51625
Gypsy-115_[LTR]:Gypsy:LTR	3.66887	4.01965	3.94868	3.01373	4.48926	1.70602	1.72796	1.72865	0.292575	0.375718	0.337259	0.325939	0.152214	0.07863	0.047525	1.90842	2.21032	2.69244	1.85947	2.89572	3.26583	2.6622	2.78716	3.37969	0.162471	2.80406	2.76214	2.58127	2.57441	3.15758	2.93049	3.31426	3.35394	2.51373	3.50222	3.33384	2.74245	2.03457	2.83897	1.51502	3.03732	1.68726	2.09317	1.90448	2.32395	2.25716	3.10756	2.49399	2.49014
Gypsy-116_[INT]:Gypsy:LTR	5.28448	5.48481	4.95033	5.5222	8.05849	5.36981	7.10202	4.15943	0.157351	0.231319	1.12903	1.11176	3.66475	2.11317	2.54137	1.2129	0.709389	1.44769	2.2474	3.00477	2.08721	1.03929	1.83181	1.93901	2.696	1.63117	1.86444	1.2237	0.687581	2.23405	1.64608	2.00456	1.9173	1.59967	1.65215	1.41605	2.60362	2.10788	1.73289	1.71895	-0.101167	2.01065	2.4944	2.54302	1.72294	0.865275	1.9663	1.38383	2.53058
Gypsy-116_[LTR]:Gypsy:LTR	7.71865	7.78372	7.53542	7.52674	9.17463	7.53007	8.2926	8.42808	3.58957	3.74841	2.63094	3.25035	4.4835	3.92774	3.77948	4.24067	4.38162	5.69093	5.83139	3.05174	5.42902	6.04715	5.9034	4.64824	5.79916	6.25859	5.25824	5.10952	5.35925	6.31716	6.34772	4.83054	6.69102	6.27494	6.12019	5.60523	5.6083	5.78647	6.12615	4.95475	5.07311	6.38991	6.35452	5.22509	6.1705	6.58491	5.9531	5.40967	6.12767
Gypsy-117_[INT]:Gypsy:LTR	3.88052	3.4472	4.90202	4.61928	2.64578	4.64737	2.5673	3.09707	0.954537	1.0482	2.26627	3.93336	2.99706	4.05035	3.52045	4.45616	5.56759	5.25976	2.31652	0.739236	2.8392	4.96344	4.42704	4.20697	4.20776	4.06888	4.24531	3.01552	4.26211	3.8631	4.56963	5.38892	2.77695	2.43818	2.86392	3.25671	3.98182	2.49124	3.26592	0.844526	4.62064	3.8049	4.21354	2.86898	3.44987	3.8681	3.6237	4.11973	3.26473
Gypsy-117_[LTR]:Gypsy:LTR	6.384	5.99582	6.56486	6.2294	6.01427	7.16991	5.64436	6.06027	2.76131	2.34171	3.43501	4.31452	6.3506	5.9161	6.25852	6.62341	6.93836	6.25231	6.40253	5.80856	5.80663	5.77002	6.09645	5.84026	6.01715	6.43119	6.00831	5.86842	6.25961	5.96537	6.68924	6.5306	6.56803	5.92475	6.40227	5.88104	5.42772	6.9874	6.10398	5.43555	6.02603	5.5359	5.80202	5.14294	5.82572	6.36842	6.77445	5.34306	5.5344
Gypsy-11_[INT]:Gypsy:LTR	6.0327	5.42811	5.97499	5.93739	3.31087	3.19795	3.24148	3.08498	1.74471	2.88735	1.79274	1.78051	2.7758	4.01946	4.07067	5.13336	5.28069	7.32192	6.2384	6.77855	6.83532	6.61597	6.35955	7.33314	5.69258	6.23511	5.09378	6.52867	5.13388	5.28018	5.78258	5.93305	6.02546	5.24656	4.54657	5.84859	4.92191	3.70349	4.75174	5.0064	4.2029	4.61473	5.21516	5.52081	5.11439	4.86209	4.84297	4.5734	5.23431
Gypsy-11_[LTR]:Gypsy:LTR	-0.207537	-0.545338	-0.569058	-0.552342	-0.701237	-0.798483	-0.796093	-0.796017	-0.892169	-0.797438	-0.841038	-0.85394	-1.0572	-1.10381	-1.12015	-1.09456	-0.260899	1.12807	-1.10694	0.593398	-0.14358	-0.346719	0.0154617	0.981704	-0.122784	1.15167	-1.12335	-0.205726	0.180344	-0.160772	-1.05305	-1.08845	0.0648035	0.91095	1.351	1.06438	1.36256	-1.05104	0.548677	0.769824	0.401874	0.616993	-0.090404	0.258559	-1.00502	0.375857	-1.01263	-1.00923	-0.911925
Gypsy-13_[INT]:Gypsy:LTR	8.24176	8.20426	7.73625	7.63715	3.53346	4.28154	3.91836	3.68969	2.87735	2.94554	2.91351	2.90424	4.92735	2.71997	4.92817	5.79323	8.08959	7.62019	8.19715	8.46734	7.92017	7.63314	8.30922	8.31484	7.71852	6.40686	7.60819	8.77368	7.99722	5.84174	7.99211	8.0654	7.54028	7.45465	8.58187	8.04386	7.45119	6.4295	8.053	7.19113	7.54129	6.23458	6.99316	7.62957	6.59929	7.10289	7.79145	7.67523	6.38052
Gypsy-13_[LTR]:Gypsy:LTR	6.20593	6.57339	6.23785	6.10307	4.9581	4.18673	3.40366	4.01379	2.99367	2.61217	2.57806	3.03671	3.51028	3.78257	4.35714	4.62985	7.28967	6.65184	7.48602	7.70104	7.29331	7.1898	7.38098	7.13821	7.59939	6.76798	7.21009	7.79748	6.78785	6.06656	7.24946	7.36161	7.68414	7.13798	8.08295	7.78556	6.26197	6.46286	7.29172	6.97751	5.93047	5.78141	6.83572	6.49069	6.55727	6.79972	7.19985	7.15822	6.22865
Gypsy-15_[INT]:Gypsy:LTR	4.21389	4.18695	4.11882	3.94625	3.17875	3.46146	2.52463	2.52578	1.8186	3.64537	1.86438	3.13219	4.21347	3.6614	3.27786	5.25087	5.41825	5.35621	4.83634	4.76155	5.40104	6.49686	5.28341	5.69301	4.75929	5.19884	5.28677	5.6117	6.66175	5.58283	5.94168	5.69419	4.78233	5.95333	5.22539	5.72958	6.47081	6.22599	5.97454	5.1285	6.27594	5.81267	5.54138	6.35589	5.19703	5.59547	5.29926	5.21908	4.7312
Gypsy-15_[LTR]:Gypsy:LTR	5.19465	5.08993	5.00798	5.55734	3.88527	5.448	4.52592	4.52784	3.64529	1.24613	1.20497	2.3717	3.78308	3.87017	3.20459	3.21334	3.49762	4.31307	4.24491	3.58133	4.38563	5.53127	3.89395	4.14136	3.56056	4.19915	2.97818	3.42374	4.80562	4.35537	4.16557	3.75058	2.88439	4.10792	3.72207	4.12134	4.10417	4.45229	3.73643	3.80187	4.33671	4.25242	3.93266	3.78536	3.88345	4.01334	3.70982	4.19736	3.9027
Gypsy-16_[INT]:Gypsy:LTR	5.29857	5.47201	5.58937	5.18017	2.84183	4.4102	4.25	4.5548	1.61679	1.7082	1.66566	1.65323	2.68795	3.09604	3.03078	4.55585	5.48432	5.67629	5.59362	6.50115	5.73651	5.81954	5.9831	6.32628	5.20906	4.63852	4.20079	5.6541	5.32244	4.2063	4.42225	4.73601	4.57834	5.10569	4.06448	5.11978	5.56613	5.16928	4.90624	5.23024	5.32416	5.20747	4.4928	5.18998	5.01849	5.00815	5.37817	5.78066	4.39671
Gypsy-16_[LTR]:Gypsy:LTR	2.17528	2.89221	2.87134	2.71312	1.57395	2.29184	1.66353	1.39094	1.37046	1.46485	1.42102	1.40818	1.21424	2.78891	3.01768	4.26208	4.90189	4.97654	5.0036	5.91487	5.4542	4.76488	5.35155	5.6633	5.36867	4.68432	3.12604	5.39594	4.04453	4.25443	4.00294	3.48681	4.8351	4.01326	3.25909	4.90908	5.28673	3.93589	4.3428	5.42486	6.10122	4.91725	5.01499	4.39331	5.06963	4.64608	5.02353	5.37597	4.58371
Gypsy-17_[INT]:Gypsy:LTR	7.39145	7.27506	7.45689	6.42339	5.66639	6.02935	6.0933	5.47897	8.15446	7.92795	7.21612	6.8876	7.48219	7.42288	7.25347	6.53429	9.64305	8.43928	8.96662	9.06161	9.17	9.46478	8.80531	8.90231	7.48841	7.50207	6.63823	8.18507	7.84455	7.74182	7.2049	8.28958	8.43353	7.59222	7.82464	7.85864	7.46582	7.57223	6.89247	7.01809	6.81254	7.36823	7.30058	7.14746	6.53874	7.2793	7.2932	6.77963	7.08761
Gypsy-17_[LTR]:Gypsy:LTR	4.24294	3.67651	3.74175	3.95326	4.045	4.35007	4.02684	3.93986	1.63463	0.932187	0.889073	1.68869	2.40517	2.89163	0.569267	1.74153	2.85397	1.96223	2.00182	2.05215	5.13609	2.92644	3.40086	3.40456	3.92491	3.37022	3.20884	4.47566	3.38288	3.13624	3.96707	4.61435	4.36132	2.73256	1.85755	3.6049	4.04485	4.47393	4.43531	3.26908	3.57083	3.45632	4.38482	3.14908	3.87712	3.58191	3.71926	3.79952	3.83833
Gypsy-18_[INT]:Gypsy:LTR	7.97494	7.3332	7.38157	7.30202	4.58585	4.31622	4.19257	4.09617	1.43708	1.52723	2.17083	3.1264	2.78502	3.34941	3.27949	4.134	5.64893	5.80462	5.84528	4.29158	6.02878	6.01734	6.4161	5.05537	5.32407	5.28757	5.9711	4.09232	5.4155	4.59953	5.4164	5.27415	5.33921	3.82828	4.84233	4.45778	5.06006	3.41112	3.9038	4.36429	4.46532	4.7241	4.54951	3.2736	4.57293	4.62947	4.23724	4.36087	4.30238
Gypsy-19_[INT]:Gypsy:LTR	6.26738	6.29557	6.55196	6.15116	4.73283	6.8452	6.56646	6.82421	7.8595	7.44081	7.48796	7.56672	7.41651	7.06483	7.23469	7.07676	5.1343	4.96114	5.67701	4.9994	5.44597	5.09028	5.25595	5.40602	4.99787	4.7455	5.26676	5.38971	5.12812	4.66783	5.23329	5.32565	5.21496	5.14477	5.27236	5.59391	5.79115	5.41561	5.58533	6.2786	6.12336	6.14193	5.30312	6.18986	6.28369	5.95468	5.90509	6.31685	6.28996
Gypsy-19_[LTR]:Gypsy:LTR	3.62696	4.48855	4.91868	3.93504	2.41407	3.30221	2.58926	3.15873	1.78746	2.78353	2.70402	0.456603	1.06974	2.33147	1.89379	1.74769	0.925544	2.10511	1.7009	2.77293	1.06202	1.249	1.15658	1.32042	1.5506	1.52385	1.32691	2.00804	2.26349	1.04207	1.86514	1.77064	2.62315	2.44716	2.3316	2.4404	2.9136	3.70053	2.92115	1.93984	2.97953	3.00771	2.97283	2.76466	2.87427	3.03234	3.44593	3.72512	3.38471
Gypsy-1:Gypsy:LTR	6.95027	6.95405	7.58594	6.67063	7.06043	6.32533	5.53539	5.33536	3.99851	3.71825	3.88692	4.75944	7.07059	6.09009	6.33903	7.28195	9.73021	7.00174	6.55049	8.82936	8.23716	6.88168	6.97768	8.27223	8.04846	6.88726	6.74452	7.60347	7.50762	6.2844	7.52052	8.51186	8.07101	6.38657	8.10591	7.64219	6.93073	6.74912	6.39295	6.81678	6.60098	6.85523	6.93519	7.15882	6.54031	6.83496	6.4708	6.28081	6.74069
Gypsy-21_[INT]:Gypsy:LTR	7.80733	7.93913	7.48541	7.22007	6.42119	7.09435	6.39534	6.43963	5.763	5.81997	4.45602	4.03321	5.32752	6.25875	4.83791	4.60843	4.83957	5.23812	5.10887	5.14195	5.60369	5.40958	5.15081	5.2619	5.35191	5.60491	5.40303	5.91355	6.12582	5.78581	5.09398	5.86708	5.96366	5.66635	5.34325	5.03776	5.23466	5.53951	5.13867	5.64975	5.9084	5.57576	5.56123	5.96474	5.76269	5.53275	6.02152	5.92633	5.72302
Gypsy-21_[LTR]:Gypsy:LTR	8.47436	8.33618	8.08063	7.96752	7.55165	8.17364	7.44389	6.98025	4.66099	4.30783	4.3947	4.89903	5.40064	5.40669	5.10617	5.58677	7.66081	7.57954	7.7042	7.00668	7.54758	7.67185	7.65406	7.1025	7.62727	7.69428	7.54918	7.45492	7.45228	7.83232	7.7091	7.13978	8.06558	7.55981	7.67849	7.44022	7.39036	7.76888	7.83754	7.52654	7.20778	7.50721	7.99772	7.23657	7.96548	7.91466	7.5917	7.72703	7.99565
Gypsy-22_[INT]:Gypsy:LTR	4.97541	5.49652	6.12414	4.37853	3.26739	3.41004	2.60488	2.84121	1.08876	1.97565	1.14131	1.12797	5.07979	6.24658	5.74784	4.23811	6.23358	5.65506	5.03916	5.03742	4.93391	6.11348	6.32966	5.68266	4.57177	4.96312	5.08041	2.24039	3.8667	4.95751	4.07211	6.31756	3.77829	3.82019	4.13799	4.72863	4.03346	4.13438	3.81287	4.27749	3.55474	2.49494	2.85108	2.22451	2.87196	3.57378	3.1776	2.41904	1.81087
Gypsy-22_[LTR]:Gypsy:LTR	-1.42643	-1.20123	-0.642097	-1.42448	-1.33553	-1.42862	-1.42072	-1.42047	-2.02171	-1.99549	-2.00756	-2.01113	-2.06739	-2.09234	-1.80504	-2.08631	-1.25104	-2.10126	-2.0944	-2.08573	-2.06901	-2.1201	-2.13795	-2.01627	-2.06398	-2.06884	-1.80719	-2.08425	-2.10302	-2.07319	-2.06624	-1.78424	-2.01991	-2.07434	-2.06519	-2.04815	-2.10822	-1.76756	-2.09402	-2.05363	-2.12177	-2.08138	-2.0562	-2.08696	-2.05295	-2.06341	-2.05505	-2.05411	-2.02718
Gypsy-23_[INT]:Gypsy:LTR	5.09312	4.92973	5.17335	4.94288	2.58621	3.42868	3.17376	3.04811	1.10409	1.19801	1.15445	1.14166	2.93805	1.50188	1.45188	2.22932	4.36976	3.74139	4.46702	4.56453	4.2919	4.37713	4.30765	4.67753	4.61962	4.38376	3.88299	4.13415	4.89833	3.93851	4.16106	4.71605	4.74321	4.20535	4.31958	3.9834	4.49493	4.56958	3.2532	3.79473	4.51115	4.62958	4.12006	4.20822	3.71656	4.28421	4.52747	4.40003	3.80551
Gypsy-23_[LTR]:Gypsy:LTR	2.2884	2.43762	2.55586	2.61422	3.11849	1.82516	1.36514	1.64161	1.22237	0.409525	0.370193	0.358621	0.996845	1.65275	0.0751971	2.31751	2.24199	3.69965	3.04482	4.12334	3.3018	3.47211	3.24666	3.07661	2.2859	3.30299	3.11936	3.73197	2.3587	0.968858	2.2714	3.53632	2.75437	2.39506	2.27815	3.66203	2.00681	2.60435	2.66791	0.223745	3.00442	2.75324	1.05124	2.31333	2.53502	2.87541	1.87301	2.13801	1.19491
Gypsy-24_[INT]:Gypsy:LTR	6.23845	6.1235	6.20432	5.99493	3.75475	3.93466	3.51565	3.98483	2.48067	2.55687	2.52117	2.51081	6.49072	5.58427	5.84782	6.79406	6.84317	6.89813	7.72685	7.96926	7.79045	7.61651	7.36196	7.69151	7.13594	6.94911	6.78157	7.24907	6.39384	6.51346	6.89834	8.27972	7.17547	6.22985	6.4251	6.84229	6.08505	6.49201	5.69146	5.5696	5.31518	5.95683	5.79729	6.93393	5.90589	6.28267	6.31604	6.95747	5.6082
Gypsy-24_[LTR]:Gypsy:LTR	0.986504	0.493742	0.658153	0.687278	0.303557	0.837274	0.230291	0.230468	-1.06882	-0.980024	-1.02089	-1.03298	0.154391	-1.30799	-1.3329	1.0203	-1.32613	-1.33039	-1.31494	0.0640911	0.484255	-1.3548	-1.37695	-1.0504	-1.21193	-1.2284	-0.491084	-0.408894	0.748946	-0.364749	-0.336654	0.0805052	-1.06273	-1.24704	-1.21604	0.599287	-1.33952	0.162876	-1.31368	-1.17691	-1.35691	-1.27086	0.816409	-0.419619	-0.282186	1.16253	0.560971	-1.17854	0.717155
Gypsy-25_[INT]:Gypsy:LTR	1.63633	2.11375	2.25546	2.77299	1.32755	1.94399	1.65862	1.17295	0.573812	0.662345	0.62136	0.609307	1.97071	2.06854	0.314565	0.365823	1.79196	2.87872	2.81907	2.87716	2.58826	2.75255	3.2308	2.27774	2.90481	2.41628	2.3555	3.34239	3.95468	3.16728	2.8896	2.33091	2.25552	3.3337	3.12384	3.43275	2.928	3.9111	2.25794	2.68838	3.34401	3.84802	2.67158	3.32341	3.30749	3.69736	3.38433	3.47574	3.48785
Gypsy-25_[LTR]:Gypsy:LTR	0.046399	0.272537	0.769526	0.705178	-0.141018	0.247109	-0.217475	-0.217332	-1.08775	-1.00066	-1.04074	-1.0526	-1.23947	-1.32234	-1.35067	-1.30231	-1.3413	-0.0435681	-0.477429	-0.443806	-1.24484	-1.37153	-1.39259	0.379013	0.938669	-0.377072	-1.35336	-1.29546	0.709645	0.424732	0.462331	-1.28921	-1.08178	0.0860105	0.13102	-0.293195	-1.35698	0.128553	-1.32792	-0.315646	-0.580668	0.0517366	-0.326114	-1.30446	-0.312846	0.73479	-1.19849	0.997366	-1.10591
Gypsy-26_[INT]:Gypsy:LTR	6.73427	6.74997	6.26296	5.61977	4.14095	3.7816	4.29111	4.08756	3.43633	3.5578	3.192	3.17799	6.62735	6.65621	6.40664	7.22646	8.44477	9.22831	8.11781	8.90357	8.93357	9.56508	8.38941	8.81601	8.22697	8.81428	8.17622	7.43994	8.07054	7.81405	8.03744	6.54861	7.57498	7.6084	6.99234	6.96732	6.39982	6.36399	5.70586	5.68961	7.04518	5.68935	5.33631	5.90452	5.12102	5.99857	4.96655	5.27683	4.79026
Gypsy-26_[LTR]:Gypsy:LTR	2.48125	2.51854	2.93152	2.49412	1.37515	1.85914	1.18925	1.18973	1.64573	0.941252	0.896602	0.883485	4.24697	4.19327	3.48076	4.70614	4.72294	5.25325	4.43446	4.73791	5.06468	5.87481	4.5184	5.09064	4.78891	5.87352	4.47752	4.02745	4.0303	3.88926	4.38649	3.47676	4.99699	3.88095	2.64043	2.92598	3.80312	3.32022	3.73932	2.88964	3.84953	2.09102	2.49286	1.74713	1.93836	2.65185	2.70587	2.25464	3.06592
Gypsy-27_[INT]:Gypsy:LTR	3.03469	2.94741	3.1972	3.40712	2.47188	1.78993	1.59771	2.01035	2.8054	2.91863	3.85952	2.34233	3.65955	4.52501	4.10313	3.97408	6.19204	6.30625	6.56826	5.95947	6.16909	5.7098	6.38239	6.05493	5.90483	5.86942	6.39029	6.61936	6.45202	6.13816	6.05646	6.28566	6.44679	6.59533	6.35421	6.39225	6.38656	7.03011	6.3297	6.18044	6.57531	6.58821	6.69425	6.36161	6.70914	6.42713	6.56887	6.22197	6.58903
Gypsy-27_[LTR]:Gypsy:LTR	3.2337	3.00506	2.66355	1.58224	3.79868	2.35129	2.92539	3.15119	-1.10498	-1.00881	-1.05307	-1.06617	-1.27251	-1.36402	-1.4037	0.113615	-1.38496	0.0370892	-1.37155	-1.33976	-1.27844	-1.43915	-1.46751	0.48652	-1.25998	-1.27782	-0.479436	-1.33433	-0.469846	-1.29379	1.06503	0.134011	-1.09838	-0.347831	-0.308032	-1.20194	0.59791	1.25133	-1.37019	1.48806	-0.547359	-1.32381	1.12793	-1.34428	0.92753	1.2659	-1.22726	1.48489	-0.138764
Gypsy-28_[INT]:Gypsy:LTR	3.1873	3.31899	4.20083	3.78637	3.40719	3.50305	2.87755	2.56042	2.91643	2.67099	3.26876	2.03459	5.94438	5.33147	4.48814	5.2058	7.20864	6.9101	6.72994	6.70518	6.92667	6.10827	5.87461	5.74188	6.6106	5.35753	5.76663	4.66058	6.33024	4.81946	4.98199	6.65536	6.45166	5.70616	5.52888	6.52127	6.01019	6.54108	4.75106	5.78316	4.92762	5.67245	4.85511	5.76707	5.24514	5.42228	4.56889	5.58694	5.18388
Gypsy-28_[LTR]:Gypsy:LTR	1.96866	1.67642	1.79256	1.66218	2.04542	2.61895	1.46656	2.12716	1.58948	0.880961	1.66093	0.827387	2.88179	1.97233	1.19725	2.61223	3.9878	4.00721	4.31912	4.62592	3.90009	2.97712	3.35594	2.08905	4.2361	3.57564	2.49186	2.6254	3.40917	2.08319	2.88933	4.18609	4.56176	3.6097	2.89627	3.46758	3.67511	3.24872	2.83675	3.10492	3.72763	2.92006	3.31356	2.88321	3.68755	2.90793	3.41975	3.10169	3.79117
Gypsy-29_[INT]:Gypsy:LTR	8.1925	8.00315	8.16117	7.69666	5.76301	6.82173	6.1915	5.83172	3.36245	2.37451	1.6731	1.66136	3.88593	4.46018	4.38432	4.86053	4.4201	4.62365	5.04992	3.98362	4.8195	5.57518	4.65908	5.75034	4.81932	4.89018	4.99475	4.9644	4.54069	4.30904	4.51	5.30064	5.10089	5.03654	5.68265	5.39079	4.89884	5.07067	4.8352	4.64609	4.89896	4.61867	4.18445	4.97287	5.164	4.99516	4.636	5.0946	5.7778
Gypsy-29_[LTR]:Gypsy:LTR	7.33046	7.24938	7.55087	6.87872	8.31964	5.93468	6.84341	6.14431	1.63578	3.1015	3.89961	3.00954	3.50896	3.55695	3.03114	3.4971	4.72625	4.27739	5.11263	4.12085	4.17401	4.27836	3.92913	4.06055	5.28806	5.50017	5.22878	5.257	5.74586	4.14527	5.51962	4.90274	5.86939	5.26048	4.86063	6.08184	3.84351	4.57353	6.06337	5.38979	5.12723	4.55026	5.9764	5.68209	4.56787	4.58965	5.45112	6.3928	6.44236
Gypsy-2_[INT]:Gypsy:LTR	2.38735	2.5381	2.74222	2.62051	3.44604	1.43809	2.64446	1.45519	0.256797	0.345132	0.304317	0.292289	0.106777	0.828343	0.776159	0.0465417	3.01002	2.02731	2.07092	2.45537	0.10158	-0.0574888	1.79736	1.72754	3.25113	1.763	2.3256	2.13577	3.19664	1.73679	3.23497	3.47293	4.58503	1.98865	3.06347	2.36958	3.01716	1.44316	3.55748	2.51461	3.71086	3.35152	1.00646	2.44716	3.62397	3.33538	3.31483	4.00066	2.28823
Gypsy-2_[LTR]:Gypsy:LTR	-1.42068	-1.21651	-1.23081	-1.4189	-1.33826	-1.42266	-1.4155	-1.41527	-1.50195	-1.437	-1.46689	-1.47574	-1.6151	-1.67691	-1.70371	-1.66197	-1.69105	-1.69899	-1.682	-1.66053	-1.61911	-1.74567	-1.78988	-1.48848	-1.60664	-1.61869	-1.70904	-1.65686	0.28221	-1.62948	-1.61226	-1.6522	-1.4975	-1.63232	-1.60965	-0.832064	-0.0969944	-1.61088	-0.99535	-0.378297	-1.08753	-0.505068	-0.390241	-1.66358	-0.849746	0.14292	-1.58454	-1.58222	-0.253043
Gypsy-30_[INT]:Gypsy:LTR	7.99109	6.95386	8.15158	6.42105	7.10753	5.96966	6.33539	5.76618	2.73249	2.57027	2.06372	2.04586	2.697	3.03458	1.04117	3.81698	4.56759	5.26105	5.07512	2.77578	4.78022	4.37468	4.70781	4.81741	5.40982	3.52798	5.13746	3.96029	4.31523	4.15432	3.54538	5.14305	5.03802	4.30168	4.21106	3.00812	4.0613	4.41139	4.33932	3.89594	5.1418	3.34198	4.21758	4.21172	4.67777	4.33017	5.09744	3.72255	5.44047
Gypsy-30_[LTR]:Gypsy:LTR	7.56581	7.07481	7.7761	6.82058	8.91185	7.83788	7.2537	6.90295	2.27015	2.35143	2.31344	2.30238	2.59044	3.50403	3.86035	2.51641	5.25052	5.69969	5.56694	4.90721	5.76971	5.74866	6.10763	6.02908	6.69946	6.13862	6.36912	6.03904	6.65033	7.29564	7.02431	7.16517	6.8443	7.1993	6.92384	7.88214	6.24124	6.29743	6.98956	7.15574	6.19934	6.16788	6.93042	6.90592	6.2566	6.93743	6.83035	6.84626	7.08751
Gypsy-31_[INT]:Gypsy:LTR	6.63062	6.12365	6.53852	6.58936	4.91301	6.41122	6.57075	6.60934	5.66636	7.11312	5.95347	6.46656	5.87337	6.68066	6.0483	6.4387	6.19468	6.09017	6.06453	5.97869	6.67424	6.38748	6.66082	6.411	6.90605	7.05265	6.9529	6.94637	7.07023	6.9163	6.95909	6.99021	7.37055	7.25952	7.59432	7.35865	7.17285	7.23394	7.27896	7.03519	6.9013	7.48157	7.2284	6.8879	7.38214	7.32895	7.13171	7.11484	7.06376
Gypsy-31_[LTR]:Gypsy:LTR	3.21532	3.56548	4.06443	4.01753	3.49643	3.10753	3.34109	3.16109	1.13298	1.99594	1.18245	1.16988	2.59086	1.92038	2.15024	3.10063	3.71273	3.55369	4.37024	4.70146	2.94158	3.56051	3.30483	2.3371	4.47281	4.39456	3.99511	4.23879	3.74096	4.66744	3.86755	4.41959	4.75359	4.65895	4.28238	4.30237	4.34229	4.06372	3.92017	3.9562	4.27843	4.38715	4.72381	3.3132	4.21255	4.70565	3.87386	4.08527	5.25592
Gypsy-32_[INT]:Gypsy:LTR	5.97498	4.58013	6.54845	5.91675	3.81733	4.94202	2.36832	3.86565	2.117	3.14625	2.71718	2.15017	4.96534	5.67102	5.12398	5.46006	6.91603	5.81392	8.4073	7.6195	6.25684	5.89981	7.34978	7.11588	5.89718	6.92792	7.61634	5.76504	5.27263	6.65046	5.38695	7.2446	5.21873	6.5698	7.09738	6.6933	5.42615	6.75931	6.98222	6.70949	3.46978	6.33706	4.45009	6.82307	3.88427	3.92423	7.24435	6.6963	2.62911
Gypsy-32_[LTR]:Gypsy:LTR	-0.0546503	0.108818	0.179637	-0.233389	-0.0359353	-0.464084	-0.461568	-0.461488	-1.6425	-1.59261	-1.61557	-1.62236	-1.7294	-1.77687	-1.79746	-1.7654	-1.78774	-1.79383	-0.170206	-1.76429	-0.739036	-1.82968	-1.34705	-1.63215	-1.7229	-1.73216	-0.884836	-1.19456	-0.875903	-1.74044	-1.72722	-1.19071	-1.63908	-1.74263	-1.72521	-1.6928	-1.80707	-1.15897	-1.22386	-1.70323	-1.83286	-1.75601	-1.14093	-1.76663	-1.70192	-1.72184	-1.13874	-1.70414	-1.6529
Gypsy-33_[INT]:Gypsy:LTR	4.4603	3.93178	4.66795	4.68204	2.60187	2.39783	3.21828	2.22304	1.4184	0.66984	0.630747	1.47119	1.19649	2.26138	1.99817	2.46829	1.48091	2.37351	2.8088	1.54658	2.72849	3.08185	1.98348	2.74462	2.76155	3.81998	3.96114	2.87644	2.85638	3.15522	3.37733	2.6412	1.42733	3.47169	3.11196	1.75149	2.47429	3.78698	3.52649	2.5044	3.14139	3.0992	2.66198	3.51562	3.19574	3.12406	3.45568	3.18773	1.86871
Gypsy-33_[LTR]:Gypsy:LTR	0.357946	0.371928	1.00331	0.362754	0.160189	0.352622	0.0771575	0.077364	-1.34981	-1.27204	-1.30783	-1.31843	-1.48531	-1.55932	-1.59141	-0.745191	-1.57626	-1.58577	-0.775637	0.307632	-1.49011	-1.64165	-1.68741	-1.33368	-1.47518	-1.48961	-0.816127	-1.53531	-1.59098	-1.50252	-1.48191	0.976442	0.0561729	-0.699409	-0.663843	-1.42824	-0.826779	0.62765	-0.774242	-1.4445	-1.64662	-0.726419	-1.45213	-1.54336	-0.615568	-1.47352	-1.44871	0.227039	-0.511334
Gypsy-34_[INT]:Gypsy:LTR	9.38256	9.38278	9.29208	8.55908	10.4176	8.8739	8.97477	8.89448	5.18267	3.76039	4.31296	4.40374	5.43387	5.47233	5.10242	5.73044	6.71742	6.79749	7.50103	7.49117	6.89503	6.83969	5.20768	6.59509	7.48304	7.01959	5.79423	7.15801	6.19743	6.40296	6.18414	8.29427	6.82168	6.3202	7.06176	7.15408	6.41148	6.93614	6.62449	6.26027	6.72631	6.05976	6.9667	6.49956	6.58771	6.45041	6.15324	6.59075	6.48446
Gypsy-34_[LTR]:Gypsy:LTR	7.84137	8.8433	8.39546	8.30561	10.8747	7.71409	8.06423	8.21268	3.27776	4.34867	2.73695	3.54896	4.91475	4.26516	4.63013	4.93077	5.14777	5.8706	5.75879	5.94324	5.24238	5.53948	5.0359	6.00232	5.90007	6.15224	4.57488	5.417	5.16396	5.81485	5.37387	6.49283	6.34454	5.89032	5.94164	5.88932	5.62576	6.20245	6.18299	7.27377	6.10075	6.4242	6.57526	5.60511	6.37493	5.42052	5.94866	6.95908	6.17357
Gypsy-35_[INT]:Gypsy:LTR	6.45396	6.0279	5.48463	4.96989	3.2332	3.82526	3.78251	4.48401	2.00981	1.41139	1.36898	2.0622	2.18789	4.31888	3.21116	4.27311	5.89898	5.43611	4.34607	3.68616	5.15811	5.63986	4.69412	4.9565	5.41802	4.79033	3.9388	5.04418	3.64323	4.10726	4.54898	5.23798	5.0089	4.71617	4.91332	2.82592	4.28748	5.10741	4.53812	3.73634	3.28129	5.13626	4.7784	3.82278	4.41465	4.48292	4.39954	3.29161	4.60066
Gypsy-36_[INT]:Gypsy:LTR	5.78884	6.07147	6.15378	5.87945	6.30279	5.08408	4.65648	5.4256	3.31475	3.04082	2.66881	3.1855	3.56495	3.75632	3.10721	3.33289	6.12091	5.12946	5.92791	2.74376	6.05113	5.206	6.1872	4.97102	5.16401	5.41356	5.0995	4.98751	5.59104	5.35967	5.6804	3.82318	5.31539	5.28482	5.3531	4.65015	5.31225	5.39409	5.40052	3.41806	5.26301	4.62224	5.27449	4.22853	4.16818	4.44485	4.60073	4.16011	3.58862
Gypsy-36_[LTR]:Gypsy:LTR	4.63997	4.51613	4.68453	4.68066	4.22998	3.3395	2.9398	2.11961	0.320719	0.407429	0.367339	0.355532	1.47057	0.87658	0.825338	0.115246	4.00749	3.08327	2.7801	4.4328	3.58341	2.87472	3.20332	0.338582	3.6793	3.64393	3.19642	3.5323	1.84136	2.02439	1.00248	1.38762	2.92036	1.7621	2.98068	1.91898	2.33083	2.45794	2.78264	2.692	2.09614	1.97378	0.209307	2.1452	2.6966	2.62648	2.34924	2.3553	3.13369
Gypsy-38_[INT]:Gypsy:LTR	6.40437	6.24948	6.5031	5.81119	6.19886	6.52139	6.05773	6.10401	4.42175	4.04775	5.1536	4.57216	5.13941	4.43122	4.95619	5.32343	5.38104	5.3583	4.98505	5.76084	5.7154	5.34901	5.79162	5.5985	5.28969	5.65497	5.54863	5.50133	6.02389	5.8171	6.13806	5.57833	5.74704	6.26113	6.24132	5.9263	5.85658	7.30842	6.39192	5.94221	6.24847	6.37722	5.94144	6.78996	6.43361	5.58327	6.00257	5.8237	5.38772
Gypsy-38_[LTR]:Gypsy:LTR	6.86686	6.67084	6.76359	6.57199	6.54751	5.89907	5.55822	5.21135	3.29247	4.83345	3.86803	2.84801	3.20578	3.65595	2.83614	3.49195	3.17579	3.68735	3.81296	3.69799	4.1291	4.61806	4.11395	4.95844	4.57304	5.1947	4.68877	5.13697	5.74799	5.82413	5.48558	5.43078	5.73738	5.92127	5.85224	5.82334	5.26149	6.19868	5.66811	6.50257	5.68746	6.07911	5.81761	5.90958	5.8241	6.07433	5.99227	5.8333	5.65865
Gypsy-39_[INT]:Gypsy:LTR	10.2493	9.38598	10.1516	9.48678	5.54298	7.89045	5.60755	5.73637	2.89247	3.69653	2.92774	2.91869	5.15952	5.55667	5.08156	6.01864	6.16249	5.67495	8.15291	7.41854	8.72461	5.58766	7.86839	8.44083	8.52748	7.39566	8.27931	8.50954	8.8405	5.08063	7.5459	8.28719	8.45923	5.85908	7.69479	5.36437	8.38897	7.40792	4.90648	8.2622	7.34411	5.74647	6.60447	8.62566	7.93956	6.69059	6.98787	8.33906	7.1307
Gypsy-39_[LTR]:Gypsy:LTR	6.9919	6.31352	7.16189	6.4335	4.02739	5.12645	3.9458	3.84162	1.70378	1.7943	1.75214	1.73982	2.96551	3.15071	2.76167	3.6464	4.02369	3.93838	5.7701	4.75702	6.1827	3.99224	5.01202	5.6856	6.86653	5.67578	6.0381	5.96782	6.06608	4.31197	5.15273	6.04445	6.99196	4.55747	5.66641	4.64688	5.83565	5.26644	3.27354	6.20198	4.72263	4.59524	5.00466	6.14667	6.07073	5.43066	5.39629	6.22381	6.0448
Gypsy-40_[INT]:Gypsy:LTR	8.23415	7.51767	8.41623	7.33672	6.87116	7.17523	7.12604	6.36279	3.30726	2.56395	3.88095	4.29153	4.60828	4.17638	4.872	5.25646	6.46312	6.38198	6.02443	5.78528	5.78254	6.26196	7.15184	5.67217	5.21166	5.53997	6.7235	6.07778	5.32913	6.39005	6.07492	5.26133	5.16165	5.01712	6.16128	5.32694	5.12072	5.62429	4.27588	5.39616	4.95246	4.05879	4.07565	4.56198	4.38254	4.58791	4.86967	4.16778	4.42382
Gypsy-40_[LTR]:Gypsy:LTR	8.468	8.44198	9.04343	8.68372	9.55562	8.00492	8.22915	7.58423	5.04378	3.88574	4.50033	3.21552	7.49597	7.14993	7.45584	5.89579	6.94458	7.40919	7.6179	6.49039	7.04827	7.55211	7.12834	6.84578	7.74556	7.80657	7.2089	7.00014	6.83317	7.91023	7.6369	7.10223	7.7403	7.57606	7.50118	7.03416	7.4628	7.5473	7.54679	7.01292	7.58372	7.36349	7.67166	7.15059	7.89691	8.13148	7.80843	7.32461	8.30442
Gypsy-41_[INT]:Gypsy:LTR	8.46506	8.59756	8.45831	7.99559	4.3943	5.26733	5.61131	4.30106	1.7673	1.85712	2.43937	1.80303	3.00745	3.89477	3.25726	4.7514	7.41902	7.15558	6.46599	7.55651	6.6954	6.83377	7.08064	7.51588	5.8979	6.94019	6.7294	7.19456	5.39868	5.54227	5.67251	5.15148	6.09695	5.83532	4.51137	5.70899	5.28305	5.76794	5.21514	5.09165	4.91731	5.10436	4.20999	4.85133	4.42908	4.57439	4.58226	5.01848	4.25302
Gypsy-42_[INT]:Gypsy:LTR	7.77684	7.79251	7.66208	7.93195	5.31214	7.34923	6.13797	6.34843	3.05155	3.61776	4.28181	3.52142	4.74988	4.79205	4.61249	5.24814	6.06627	5.31041	4.84162	3.76566	6.04963	5.82237	5.47922	3.49003	5.62531	5.22692	5.93389	5.60319	5.57887	5.05466	5.37163	5.63444	5.27936	4.65983	4.98588	5.55212	5.63032	5.74175	5.04428	4.96351	4.94447	5.13576	4.98132	5.33262	5.70758	4.50481	5.15549	4.40275	4.90572
Gypsy-42_[LTR]:Gypsy:LTR	7.01912	6.8234	7.15451	6.91652	7.38276	6.19897	6.55123	6.0715	2.80146	2.9552	2.16687	3.10242	3.68229	3.42514	3.60806	3.55655	4.35177	4.05513	4.41778	3.99548	4.59967	4.41522	3.89972	3.26763	4.94935	5.16024	4.86611	4.52915	5.36638	4.39845	4.06787	4.58034	4.17516	5.01629	4.5445	5.03489	4.98524	4.93677	4.60226	4.71076	4.01119	4.3854	4.47221	5.02591	4.71573	4.08747	4.65966	4.48712	4.57803
Gypsy-44_[INT]:Gypsy:LTR	4.22601	3.90115	4.12915	3.2057	4.02674	3.94585	3.32852	3.6551	1.19911	0.361059	0.318959	0.306548	0.964656	0.03287	0.786951	0.0524702	1.86196	0.0041567	1.29845	2.4808	1.78251	1.47643	2.13503	2.79387	2.47146	1.78354	2.90296	3.49078	2.03818	1.41833	0.970446	1.70144	0.276122	2.55748	2.61946	2.39481	4.55116	2.87655	3.641	3.71499	3.74354	3.31207	3.63252	4.60191	0.16325	3.76047	3.7649	3.5806	3.45906
Gypsy-44_[LTR]:Gypsy:LTR	7.82445	7.76022	8.066	7.91018	8.61387	8.23626	7.82288	7.92025	5.09527	4.72162	4.73201	5.31518	5.15102	5.48408	5.08699	5.40013	6.66212	5.81673	6.47369	5.4303	6.36831	6.28589	6.35219	5.93981	7.20235	6.82915	6.82414	6.23171	6.40063	6.51519	7.16542	6.82721	7.30697	7.22332	6.93189	7.03546	5.92262	6.40531	6.81646	6.12157	6.55017	6.52919	6.79554	6.29959	6.58465	6.72233	6.74455	6.46437	7.28317
Gypsy-45_[INT]:Gypsy:LTR	9.39786	9.89752	9.59449	9.53601	8.97804	9.92462	9.57885	8.99429	8.09541	8.11873	7.73499	7.92808	7.71867	7.77489	7.52829	7.53027	6.80332	6.37334	6.64875	6.54894	6.52733	7.12409	6.00093	6.63006	6.20834	5.70953	6.58679	6.80946	6.39268	6.73001	5.6534	6.79807	6.57255	6.45296	7.15755	6.44354	6.83732	6.31754	5.69409	6.35974	6.64431	5.71601	6.78544	6.24855	5.66289	7.02892	6.54302	6.511	7.19122
Gypsy-46_[INT]:Gypsy:LTR	7.69506	7.86983	7.79449	7.01311	5.4203	5.74999	5.7057	5.10486	4.36961	3.13947	3.97976	3.96297	6.14148	5.81985	5.74705	7.003	9.28443	8.07457	8.73364	9.01118	9.31969	8.54658	8.36982	9.08665	8.42165	7.77913	7.82812	8.45945	8.00577	6.70538	7.3301	8.66886	7.90813	7.38505	8.16181	7.83317	6.46489	6.93418	6.38922	7.55784	6.77336	6.46677	6.54378	7.36338	6.89339	6.50571	6.82616	6.9822	6.26793
Gypsy-46_[LTR]:Gypsy:LTR	5.01831	4.16624	5.90812	4.87197	7.71398	4.59805	4.07344	7.52283	2.80779	2.86314	-0.106587	0.879336	1.10011	1.29484	2.13928	0.525658	2.1727	2.64758	2.06414	1.79425	2.94984	2.25107	1.2794	1.74154	2.39808	2.36565	1.22129	2.38296	2.36485	-0.281474	0.617569	-0.304912	1.36118	0.580244	1.7116	1.2047	1.65552	1.44848	1.53739	2.33073	0.814137	1.02515	1.16072	1.3256	1.52304	-0.256181	-0.234309	0.674037	-0.159993
Gypsy-47_[INT]:Gypsy:LTR	8.07252	6.67848	7.48358	6.534	4.4781	5.35446	5.17103	5.63857	3.63415	2.71703	3.70623	3.12992	3.59056	2.82705	2.45119	3.11295	8.20646	6.78845	8.42576	8.14183	8.48556	6.49305	8.51262	8.22408	8.44778	6.03069	8.4316	6.9941	7.47341	7.15775	7.46092	8.49539	8.47945	6.00867	7.89764	5.73312	7.09305	6.92229	7.07493	7.84292	6.67171	5.73263	7.79347	7.34341	7.15187	4.78385	6.83247	7.38457	7.23808
Gypsy-47_[LTR]:Gypsy:LTR	7.06011	5.81599	6.05921	5.95989	5.78101	6.56643	5.87221	6.21497	4.60834	4.18855	4.44463	5.02304	5.40482	5.17641	4.37181	5.0901	8.43073	6.69347	8.63172	7.60541	8.747	7.27467	8.49794	8.12996	9.0491	7.75038	8.91324	6.85095	7.64797	8.11519	8.32517	9.04349	9.17421	6.85723	8.33905	6.96613	7.49649	7.77867	7.75851	8.28778	7.28177	6.74846	8.45623	8.28612	8.27017	6.82524	7.45764	8.35325	8.33898
Gypsy-48_[INT]:Gypsy:LTR	6.66782	6.9314	6.66676	6.55696	5.98091	7.40825	6.42017	5.99162	2.19681	5.14643	2.65934	3.36618	4.11725	5.06168	4.099	4.04908	3.54128	4.11212	4.05178	4.11134	4.52793	4.99234	4.57945	4.40583	4.68941	4.38846	4.6396	4.46299	4.9348	4.66221	4.50252	4.67026	4.06221	3.93475	4.79404	4.42918	4.67998	4.95777	4.5507	3.83449	4.8465	4.81213	4.74533	4.26154	5.32891	5.03517	5.06649	4.58877	5.3324
Gypsy-48_[LTR]:Gypsy:LTR	6.76387	6.90566	7.12703	7.29158	8.55799	7.40195	7.41447	7.06657	3.95191	5.42677	3.88815	4.90717	4.84483	5.87293	4.97752	5.18417	6.01636	5.71211	5.96134	5.88958	6.02735	6.02509	5.73962	5.971	6.07995	6.33315	6.38722	5.54945	5.84088	6.33676	5.40935	5.49611	6.13942	5.55303	5.78959	5.53714	6.15669	6.21403	6.51653	6.04059	5.99012	6.24011	6.28424	5.94259	6.56832	6.6927	6.32013	5.88951	6.96821
Gypsy-49_[INT]:Gypsy:LTR	8.122	8.30773	6.97048	6.25897	5.92418	5.54039	5.57542	4.97687	1.60675	0.90052	0.858495	0.846152	3.02641	0.579869	1.62645	2.02224	4.19938	2.67545	4.26229	3.61047	4.29641	3.30401	2.67762	4.45803	3.46128	3.5885	3.33487	4.00959	3.35071	1.78741	3.74816	3.49392	3.85562	3.30008	3.1587	3.80786	3.15767	3.61062	2.9656	3.69551	3.2219	3.34105	3.10114	3.11772	3.8428	3.83309	3.43282	2.98295	3.62679
Gypsy-49_[LTR]:Gypsy:LTR	11.602	11.4512	11.4592	11.4662	13.3732	10.916	11.304	10.9039	5.64129	5.82405	5.51932	4.45163	6.17471	5.16352	5.60919	5.68568	6.9741	5.78794	5.99632	6.26383	6.35985	6.16701	5.88969	6.46585	6.34354	6.11736	6.09732	6.33574	6.83846	6.54116	6.7054	6.90023	6.98021	6.6551	6.83419	7.81785	6.31652	6.12392	6.39908	6.86614	6.52324	6.19009	6.64473	6.73204	6.69072	6.65567	6.67512	7.00263	7.5066
Gypsy-4_[INT]:Gypsy:LTR	6.39534	6.73361	6.15488	5.33416	5.27999	5.8853	4.90277	5.17452	2.5332	3.31026	3.4646	3.92523	4.75616	4.49521	4.22259	5.33297	6.06867	5.64272	5.48365	6.23905	5.48187	5.43892	5.00659	6.63302	5.83598	5.6716	5.6128	6.50898	7.26435	5.61998	5.67126	6.35724	5.8442	6.31486	5.22797	6.4006	7.05351	6.15433	4.43693	6.1496	6.44706	4.89032	4.13937	5.25714	5.19341	5.01734	4.75218	6.54328	3.94545
Gypsy-4_[LTR]:Gypsy:LTR	6.16745	6.15174	6.06799	5.44728	6.65202	5.72487	5.18574	5.03761	2.89097	4.49958	2.45805	2.93493	3.95564	4.95424	4.15958	4.95862	5.85015	5.71272	5.44668	5.9853	6.02891	6.03587	5.8832	6.07339	6.12882	6.2905	5.71753	6.31076	6.78851	6.56429	6.5653	6.40258	6.987	7.09839	7.01328	7.3739	6.62099	6.75296	6.76508	6.55011	6.80995	6.33201	6.73139	6.88285	6.09628	5.95004	6.09779	6.7854	6.68941
Gypsy-50_[INT]:Gypsy:LTR	5.37099	5.34503	5.37794	5.33124	3.25017	4.11098	3.44804	3.18935	2.42188	2.49966	2.46324	3.28443	4.59023	5.0711	4.3622	5.54095	8.20799	7.6598	7.86468	7.74381	8.48249	7.6364	7.1687	7.50929	7.75863	7.94739	6.70918	7.78623	7.29045	6.54878	6.81605	7.28574	7.60806	7.31611	6.74439	7.15125	6.18267	6.37945	6.54578	6.1723	6.3033	6.63159	5.82095	5.91345	5.52546	5.83147	5.78559	6.18474	5.02245
Gypsy-50_[LTR]:Gypsy:LTR	-1.89351	-1.89068	-1.78749	-1.89253	-1.84814	-1.8946	-1.89065	-1.89053	-1.35702	-1.27437	-1.31241	-1.32367	-1.50101	-1.57966	-1.61376	-1.56065	-0.768351	-1.60776	-1.58613	-1.55881	-0.65494	-1.66715	-1.71013	-1.33987	-1.49024	-1.50557	-1.62054	-0.715007	0.434669	-1.5193	-1.49739	-1.54821	-0.453709	-1.52292	-0.639696	-0.570837	-1.6297	-1.49564	-1.58496	-0.593152	-0.0950775	-1.5451	-1.46575	-1.56269	0.515241	-1.48848	-0.598906	-0.595103	-1.37426
Gypsy-51_[INT]:Gypsy:LTR	7.148	5.35235	6.17068	5.41814	4.56715	7.15067	6.25683	6.43618	0.0405723	0.120613	0.0836281	0.072729	-0.0952767	-0.166883	1.64074	-0.149775	-0.182958	1.40069	2.35973	-0.148109	2.06121	2.96612	2.90136	2.88976	1.88085	1.5904	0.593917	2.42738	3.59215	1.22767	3.21352	0.701065	2.37896	0.739119	3.14631	1.36671	2.68182	1.60909	1.90285	2.34032	1.73023	2.56711	0.82621	2.8287	1.33986	1.88433	1.32811	2.15666	0.968462
Gypsy-51_[LTR]:Gypsy:LTR	7.24318	6.80245	6.75824	6.53016	7.3405	6.89326	6.6795	6.56495	5.10202	4.70382	5.10655	4.92347	5.21964	5.01432	5.23116	5.37443	4.81223	5.17204	5.90184	5.28201	5.45103	4.43765	5.23404	4.99563	5.84177	5.40252	5.21593	5.47841	4.66928	6.04479	5.92821	6.01849	5.78229	6.42067	6.34811	6.48835	5.55404	5.99636	5.8027	6.02156	5.09992	5.99814	5.95189	5.9141	5.86754	6.1032	5.83297	5.62964	5.872
Gypsy-53_[INT]:Gypsy:LTR	5.97292	5.50067	6.15724	5.37942	3.60092	3.83822	2.91972	3.22826	2.06308	2.73111	2.10832	2.09678	4.2088	4.93935	4.86392	5.6159	7.31618	6.97383	6.93123	6.99849	7.28897	6.94096	6.86934	6.75265	6.09402	6.52952	5.9468	6.05272	5.74498	6.02511	6.13368	7.09886	7.00958	5.45168	6.92413	5.40657	6.16147	5.84066	5.42054	5.47746	5.66562	5.49073	5.19417	5.45028	5.40063	5.2677	5.20235	5.33432	5.00609
Gypsy-53_[LTR]:Gypsy:LTR	-1.41416	-1.15125	-0.969693	-1.41187	-0.795403	-1.41671	-1.40749	-1.4072	-2.29875	-2.28734	-2.29259	-2.29414	-2.31862	-2.19977	-2.33418	-2.32685	-2.33196	-2.20365	-2.33037	-2.3266	-2.31932	-2.34155	-2.34932	-2.29638	-2.31713	-2.31925	-2.33512	-2.32595	-2.33412	-2.32114	-2.31812	-2.32513	-2.29796	-2.32164	-2.31766	-2.31025	-2.33638	-2.31788	-2.33021	-2.31263	-2.34228	-2.32471	-2.31375	-2.32713	-2.31234	-2.31689	-2.31325	-2.31284	-2.30112
Gypsy-54_[INT]:Gypsy:LTR	10.9186	10.5083	10.6392	10.4425	7.04187	8.12547	8.33471	8.08905	7.28475	6.74121	6.5486	6.87651	7.05177	6.66148	6.93032	7.2363	10.5642	9.73029	10.1446	10.3008	10.5452	9.92711	10.1797	9.66404	9.30925	8.78445	9.52503	9.57811	9.43301	8.07931	8.56309	8.70984	8.26782	8.27698	9.18301	8.29378	9.10524	8.47151	8.49522	7.67615	9.33265	8.37656	8.25051	8.23079	7.67444	7.68874	8.26669	7.48895	7.28107
Gypsy-54_[LTR]:Gypsy:LTR	9.93245	9.33628	9.94833	9.66921	8.02402	7.31857	6.93692	6.64921	4.46095	4.0878	4.80649	4.49401	6.86281	6.62471	6.61589	7.74203	10.5691	9.85616	10.4579	10.1447	10.2721	9.84798	9.83444	9.80998	9.83373	9.38875	9.67873	9.69412	8.60451	8.45362	8.38737	9.19835	9.36942	8.21776	9.04249	8.85454	8.21742	8.33942	8.23798	8.31282	8.63083	8.13801	8.31578	8.32264	8.14291	7.87654	8.45435	8.18884	8.071
Gypsy-55_[INT]:Gypsy:LTR	7.32683	7.20033	7.02507	7.40228	4.27769	4.83427	4.50199	4.93761	1.18562	2.05243	1.23842	1.22502	3.00667	2.84678	2.42686	3.27013	6.42884	6.80877	6.48542	5.71242	5.47701	6.4166	5.21244	5.08758	4.35346	5.80179	5.50544	3.80098	4.87981	1.65936	4.43172	5.77879	3.14403	4.65366	5.23684	5.58035	5.36376	3.16343	4.81832	2.72831	4.91901	4.56549	4.1317	0.954282	3.10036	3.03238	3.85656	3.23981	3.96892
Gypsy-55_[LTR]:Gypsy:LTR	5.68799	6.07118	5.72784	5.36324	3.23627	3.38693	3.54604	3.01538	-0.129324	-0.0441545	-0.0834159	-0.095016	1.17258	0.533689	0.48057	2.23336	3.5721	3.13803	3.64201	2.89342	1.78837	4.10228	2.81117	3.39635	2.76375	4.33561	3.04571	1.07632	0.481281	1.13932	2.02572	1.70343	2.33391	2.15609	3.19879	0.755465	1.28031	0.666573	2.44186	0.727551	2.46074	2.74356	0.714506	-0.337356	0.731037	1.82413	-0.236555	-0.23356	1.7772
Gypsy-56_[INT]:Gypsy:LTR	8.67087	8.43723	8.56128	8.66356	7.22003	9.51541	8.46955	8.49036	5.52949	6.6316	5.81504	6.5781	5.57109	6.32413	5.49181	6.87466	7.44802	6.99801	6.91474	7.29805	7.58382	7.64861	7.29304	7.54177	7.16658	7.27585	7.41333	7.35573	7.784	7.32269	7.35471	7.23606	6.76193	7.40576	7.00089	7.46236	8.03836	7.54961	7.48756	7.65065	8.0144	8.16084	7.14327	7.9367	7.44002	7.46899	7.48214	7.47653	7.35629
Gypsy-56_[LTR]:Gypsy:LTR	5.96404	5.89091	6.29396	6.07478	7.02962	6.36058	5.89143	6.26406	3.40821	5.78541	3.30628	5.55878	3.54083	4.84633	3.90204	4.49105	3.99933	4.09478	4.1957	3.31163	4.06193	4.33878	4.25433	4.17769	4.22965	4.31592	4.69115	4.58909	4.99066	5.18221	4.4926	4.82209	5.52158	4.87963	4.87627	5.33974	5.22056	5.18383	4.95037	5.3518	4.95095	5.39826	5.52181	5.22742	5.19186	5.22748	5.3915	5.66167	5.6233
Gypsy-57_[INT]:Gypsy:LTR	5.88132	5.87074	6.11552	5.41144	3.96795	4.4454	3.84456	3.84622	2.83512	2.42573	3.49757	2.37998	4.54226	4.0415	5.07592	5.19214	6.82488	7.57448	6.79798	7.29547	7.7661	7.11019	6.48969	6.82159	6.6701	7.2465	7.06874	6.62615	6.82002	6.52173	6.53242	6.25434	7.48625	6.56295	7.50801	6.10734	5.92471	6.19555	5.90024	5.92159	5.77162	5.9142	6.33461	5.80714	6.03738	5.85055	5.52415	6.0111	5.37343
Gypsy-57_[LTR]:Gypsy:LTR	1.88607	1.72499	2.00465	2.19101	3.93003	2.93908	2.21313	2.21458	-0.997259	-0.00404059	-0.950821	-0.0702079	-1.14714	-0.393091	0.317286	-1.20666	-1.22081	0.763402	-0.400766	-1.20594	0.495729	-0.0688291	-0.148026	-0.979411	-0.284512	-0.303465	-0.441114	-0.362597	-0.432689	-1.16618	-0.293366	0.105354	0.412188	-1.16995	0.768767	-0.221916	-1.23274	-1.14155	-1.216	-1.102	-1.24818	0.430297	-1.11043	0.0836741	-0.241039	-1.1341	-1.10666	0.241424	-1.0152
Gypsy-58_[INT]:Gypsy:LTR	6.15997	5.48666	5.80043	5.22396	3.9878	3.80756	3.94204	3.32316	4.29166	3.85418	4.53856	4.09888	4.05357	3.10021	2.88425	2.32757	2.27044	5.74958	4.96361	2.80775	4.40712	6.00794	4.62231	3.57424	4.79867	6.03614	3.93027	3.28455	4.2686	6.12621	4.47745	3.9522	6.60834	6.37023	4.26576	4.83308	5.77406	6.23011	5.44928	4.46152	5.64639	5.38965	4.59737	4.80956	5.82924	6.39655	5.7424	4.06948	6.14142
Gypsy-58_[LTR]:Gypsy:LTR	8.7827	9.46332	10.0502	8.2759	13.4662	7.91377	11.0998	7.70385	6.27012	5.99851	6.53842	5.73176	5.92697	5.69494	5.82362	5.35527	6.08862	6.79275	6.34114	6.52359	6.06257	6.85581	6.00771	6.7627	6.30357	7.06355	6.1302	6.54469	6.44825	6.562	6.28727	7.14397	7.07147	6.35205	6.2803	6.61811	6.93797	6.31984	6.74562	6.69439	6.94401	7.07413	6.4964	7.07792	6.65425	7.09689	7.09912	7.20313	7.40692
Gypsy-59_[INT]:Gypsy:LTR	10.3869	9.66402	9.43305	9.41633	7.02634	7.53622	7.18414	6.52989	2.60105	2.67411	2.63984	3.65566	4.48683	3.82686	4.39484	4.43659	6.9798	7.3001	7.3712	7.40967	7.01604	7.58519	7.33948	6.99011	7.18659	7.17568	6.92509	6.60257	6.9235	6.43162	7.22097	7.18329	7.00473	6.97578	7.27243	7.06549	6.15277	6.92504	6.95248	6.74142	6.25942	6.70599	7.13494	6.50446	6.92765	7.17758	6.80078	6.48611	6.67244
Gypsy-59_[LTR]:Gypsy:LTR	1.82069	2.60075	2.9573	3.02335	3.3769	2.35374	3.94256	2.15677	1.75467	3.42223	1.8023	2.80704	2.15235	2.85498	2.5893	2.06996	6.22588	6.13322	6.32743	6.39424	6.15947	6.11248	6.37516	6.06867	5.92579	5.67191	5.98688	5.67802	5.30368	5.41865	5.69135	5.91638	4.86567	5.19265	5.38584	5.38478	5.07104	5.40586	4.99566	5.5637	4.94937	5.00082	5.02163	5.27242	5.26617	5.24558	5.43645	4.67226	5.23237
Gypsy-5_[INT]:Gypsy:LTR	3.22099	3.43407	4.70973	4.09142	2.64259	1.94018	2.24219	2.64519	0.207445	0.290928	0.252277	0.240911	2.66338	3.22004	2.74785	4.4269	3.62152	2.93575	1.56348	3.12359	2.65242	1.4142	2.41486	3.13985	2.68655	0.0630952	2.82358	2.41513	3.32955	1.35385	3.18204	4.21812	3.22753	1.68201	0.915281	2.31908	-0.0499841	2.38423	1.81845	0.971981	1.4046	1.30848	1.79069	1.60723	0.975365	2.00812	2.06059	2.06649	1.10396
Gypsy-5_[LTR]:Gypsy:LTR	-0.330137	0.168244	0.66747	0.156169	0.171874	-0.331308	-0.327012	-0.326876	-1.85714	-1.81843	-1.83625	-1.84152	-1.92459	-1.96143	-1.97741	-1.51234	-1.52967	-1.9746	-1.96447	-1.95167	-1.92698	-2.00242	-1.60347	-1.84911	-1.91955	-1.04801	-1.98058	-1.94948	-1.97719	-1.93316	-1.9229	-1.9467	-1.85449	-1.49466	-1.92134	-1.89618	-1.98487	-1.92207	-1.96391	-1.90428	-2.00489	-1.94524	-1.90807	-1.95349	-1.46308	-0.543538	-1.90637	-1.4648	-1.86522
Gypsy-61_[INT]:Gypsy:LTR	10.1838	10.1197	9.98095	9.54154	5.49986	6.83901	6.79357	6.1425	4.8605	4.82617	5.12975	5.20672	7.39079	7.27992	7.08485	7.75087	10.4306	9.33689	10.0092	9.92758	10.4173	9.80753	9.60323	9.8678	9.72826	9.32719	8.67877	9.05732	9.45147	8.82686	9.4696	9.92205	9.08184	9.03853	9.72418	8.65724	8.95182	8.98811	8.65172	8.35549	8.85578	8.71526	8.39367	8.65792	8.62447	8.32327	8.25785	8.57122	7.50879
Gypsy-61_[LTR]:Gypsy:LTR	5.01614	4.53465	4.70661	4.06973	4.18038	3.49884	3.12006	3.12151	0.338175	0.424944	0.384823	0.373008	0.191403	0.890155	0.0816571	0.132698	3.7848	3.71806	3.46779	3.03837	3.65123	2.26368	1.64297	3.21896	3.49983	3.81415	2.49093	2.75058	2.37462	2.57101	3.08251	3.7152	3.88664	2.02785	3.73549	2.1913	2.19256	1.49197	2.11089	3.1706	2.49881	2.77004	2.14076	1.69876	3.35399	1.83825	2.69205	2.95635	1.70975
Gypsy-62_[INT]:Gypsy:LTR	5.61014	5.36217	5.28256	5.20736	3.18944	3.72666	2.97173	3.13459	0.969564	1.06158	1.01889	1.00637	3.95989	2.96169	1.74383	3.76501	4.42875	4.63943	4.16187	4.67236	3.94835	4.89858	4.60441	4.26606	3.01874	3.33832	4.71084	4.14852	4.39224	4.27322	3.90708	4.60809	3.31109	3.96808	3.36311	3.90241	3.72782	3.77844	4.12205	3.21773	4.15434	3.9727	3.84537	2.725	3.44656	3.1525	3.43217	3.92875	2.73195
Gypsy-62_[LTR]:Gypsy:LTR	3.78703	3.15466	3.39227	3.46186	1.94032	2.33291	2.66161	1.97715	1.79243	1.13587	1.09314	1.08061	1.98892	2.38156	1.79791	0.83148	4.40117	3.87182	4.20159	3.67942	4.29872	4.09618	4.70527	4.63829	3.75935	4.5447	4.38175	4.4675	4.49418	3.95913	4.17397	4.32991	3.48836	4.46686	3.75088	3.01936	3.87415	4.45178	3.92307	4.03747	4.41586	4.16307	4.13833	4.2129	3.58635	4.33938	4.1466	3.82846	2.98316
Gypsy-63_[INT]:Gypsy:LTR	6.88782	6.18263	7.36867	6.44157	4.34216	4.58052	4.27536	3.57725	1.38343	2.19789	1.43366	2.11888	4.74339	4.59718	3.4512	5.02614	7.241	2.90059	3.88467	3.56733	6.2142	3.04091	5.00517	6.3943	5.68632	5.27725	5.32081	4.46588	5.06608	4.70097	4.20344	6.76642	4.70078	4.7631	4.56123	5.28585	4.48224	4.79178	4.71701	4.45691	4.54557	4.52721	4.08349	4.79965	3.58948	2.78362	4.44671	4.40128	3.96553
Gypsy-63_[LTR]:Gypsy:LTR	-2.08646	-2.08436	-2.08912	-2.08573	-2.05256	-2.08728	-2.08433	-2.08424	-1.99432	-1.96477	-1.97837	-1.98239	-2.04579	-0.944902	-2.0861	-2.06711	-2.08034	-2.08395	-2.07622	-1.39457	-1.37573	-2.10519	-2.1253	-1.98819	-2.04194	-2.04742	-2.08852	-2.06479	-2.08594	-2.05233	-2.0445	-2.06267	-1.99229	-2.05363	-2.04331	-2.02411	-2.0918	-2.04387	-2.0758	-2.03029	-2.10707	-2.06155	-2.03319	-2.06784	-2.02952	-2.04131	-2.03189	-2.03083	-2.00048
Gypsy-64_[INT]:Gypsy:LTR	8.85829	9.09991	10.1972	9.53767	6.09134	6.82705	6.13757	6.024	3.32408	3.38069	3.35397	3.94862	5.92946	6.02891	5.74104	6.72038	9.7004	9.04772	9.01598	9.1623	8.98009	9.04639	9.01833	9.16853	8.40631	7.83148	8.41903	8.61261	8.0573	7.58461	8.10868	8.63737	8.13825	7.59163	8.38022	7.0619	7.89126	8.22665	7.57645	7.3913	7.82064	8.11342	7.01352	7.73831	7.59603	7.0621	7.30847	7.21389	6.04464
Gypsy-64_[LTR]:Gypsy:LTR	1.99918	1.42115	1.48585	1.75283	0.693568	0.846865	0.581888	0.868491	-1.38583	-1.31645	-1.34838	-1.35783	-1.5067	-1.57273	-1.60136	-1.55677	-1.58784	-1.59632	-0.12376	-1.55523	-0.31375	-0.951557	-0.114267	-0.0632512	-0.290547	-1.51054	-1.60705	-0.383072	-1.60097	-1.52206	-1.50367	-0.822492	-1.38107	-1.5251	-0.296149	0.111831	-1.61474	-1.5022	-1.57718	-0.242381	-1.6506	-1.54372	-1.4771	-0.8387	-0.239164	-0.287955	-1.47406	-0.244636	-1.4003
Gypsy-65_[INT]:Gypsy:LTR	5.63314	6.29474	5.95164	6.0134	4.64636	3.61934	4.29247	4.02682	0.639357	0.734143	1.5586	0.6774	1.71011	0.394924	1.51106	0.415026	2.61767	2.27852	3.48985	2.83146	3.17303	2.82349	2.79869	0.658876	4.36612	4.63589	3.89488	4.0044	4.21964	3.82832	3.9353	1.94575	4.65819	3.4899	4.27673	4.63183	4.71639	4.49931	3.35059	2.91376	3.85901	2.20072	3.45427	4.37313	4.23583	1.73258	3.5479	3.16689	3.66089
Gypsy-65_[LTR]:Gypsy:LTR	-1.39992	-1.39461	-1.40662	-1.19164	-1.31444	-1.40198	-1.39455	-1.39432	-1.96119	-1.92918	-1.94391	-1.94827	-2.01695	-2.04741	-2.06062	-2.04005	-2.05438	-2.0583	-1.68597	-2.03934	-2.01893	-2.0813	-2.10309	-1.95455	-2.01278	-2.01872	-1.6993	-2.03753	-2.06044	-2.02403	-1.6516	-2.03523	-1.59505	-1.66149	-2.01426	-1.99346	-2.06679	-1.65092	-2.04946	-2.00016	-2.08334	-2.03403	-2.00329	-1.67689	-1.99932	-2.0121	-2.00189	-2.00074	-1.96786
Gypsy-66_[INT]:Gypsy:LTR	5.3463	4.81822	5.02337	5.36341	6.38038	5.32726	4.74396	5.5578	2.57988	1.95171	2.66496	3.27499	4.22608	3.41761	3.49992	3.87714	4.83621	4.07635	5.13901	4.04464	4.58901	5.1352	5.23078	4.74014	3.8427	4.05831	4.39143	4.10494	4.61985	3.45991	2.91705	4.16618	5.02436	4.01911	4.29011	3.18048	4.30216	3.83071	2.57913	3.14449	3.78961	3.30933	3.57585	2.78571	3.50132	2.76815	3.2649	2.99479	3.86689
Gypsy-66_[LTR]:Gypsy:LTR	7.67319	7.00768	7.52638	7.28662	8.66367	7.94926	7.97106	8.15649	5.36391	5.2765	5.70185	5.87988	5.19891	5.3094	6.0739	5.70322	6.5785	6.44721	6.35381	6.01183	6.32949	6.21652	6.46288	6.5716	6.98721	6.81038	6.99042	6.77838	6.63268	7.19116	7.10366	7.32092	7.16331	7.07975	6.95306	7.39908	7.1807	6.68383	7.28189	7.36418	7.1937	6.69029	7.4848	7.32974	6.76617	7.23105	6.99359	7.51207	7.7569
Gypsy-67_[INT]:Gypsy:LTR	9.76884	10.0058	10.1215	9.21845	8.88434	8.28405	7.30954	6.72482	2.49829	3.0709	3.01995	2.52753	4.1061	4.76087	5.17365	5.56354	6.4117	5.84712	6.72592	6.70266	6.49055	5.84475	6.81388	6.4164	6.67513	5.75189	6.29766	6.29726	6.30415	6.26575	6.36846	7.55527	7.60943	6.81307	7.39033	6.79392	6.88951	6.66232	6.78894	6.94458	6.62384	6.6486	6.67238	7.00679	6.81592	6.97517	6.91684	6.59006	7.37014
Gypsy-67_[LTR]:Gypsy:LTR	1.79295	1.82631	0.91012	2.28764	4.88293	4.14633	3.05563	2.17569	-0.728514	-0.619751	-0.669809	-0.684622	-0.865681	-0.918252	-0.940392	0.0292789	-0.929989	-0.936527	-0.922488	0.0318945	-0.869147	-0.974161	-1.00847	-0.705951	0.654576	-0.868786	0.434972	0.545867	-0.940098	-0.87808	1.81947	1.38301	-0.721056	0.950554	1.27366	0.740718	0.419851	1.27061	0.494133	-0.835903	-0.977434	1.56829	1.32878	1.35437	2.0405	0.657606	0.70301	-0.836953	2.55824
Gypsy-68_[INT]:Gypsy:LTR	4.34734	4.77417	4.28724	4.28636	2.5114	3.06991	2.66805	2.66929	1.58954	1.72915	0.817515	1.64558	0.596637	0.508765	2.8073	2.0158	3.6231	5.37311	5.92506	4.22025	4.57146	2.56489	5.9995	2.71024	1.37004	5.28016	5.25284	1.71047	1.17422	1.77317	4.78294	2.66459	4.83541	3.00212	5.55081	1.91713	4.62699	4.81621	4.15866	1.42307	4.66654	4.16679	4.63335	2.01191	4.50636	2.15436	3.36498	1.88261	4.1389
Gypsy-68_[LTR]:Gypsy:LTR	4.74275	4.61279	4.47226	4.51485	3.93191	3.64907	2.97713	3.35313	2.46726	2.85272	0.569595	0.557825	2.38721	2.99872	0.983533	0.321278	2.75733	2.93804	3.50056	1.82418	3.6202	2.49661	2.49449	2.23791	3.93764	3.41348	4.14775	0.327434	2.33233	3.52516	1.6144	1.0807	3.90803	3.21258	3.18522	1.24536	3.06175	3.27275	3.23702	1.68413	2.35818	2.97591	2.63354	3.61169	2.6548	3.19748	3.04728	3.16252	2.82448
Gypsy-69_[INT]:Gypsy:LTR	9.44928	8.63843	7.90323	8.55689	5.76932	5.12	5.35867	5.10233	1.79877	1.88981	1.84741	1.83502	6.26774	5.35662	4.96553	6.86395	7.80839	6.21878	7.76652	6.88092	7.38294	6.28468	7.50441	6.0282	7.53232	6.29085	7.05376	5.80911	4.27025	4.66465	7.18523	6.40197	6.8971	5.59143	6.58996	5.15022	4.8139	4.30011	4.97487	3.4504	3.38665	4.69076	4.98596	4.32826	5.24324	5.07279	5.0659	4.00733	4.49947
Gypsy-69_[LTR]:Gypsy:LTR	3.63312	2.21098	3.0821	2.49078	1.73207	1.46339	1.48424	1.48489	-0.498597	-0.410026	-0.461944	-0.472088	1.85063	1.04495	0.1707	2.24703	2.66134	0.179147	2.87564	2.8787	1.17983	-0.733216	1.90231	1.12263	2.28838	1.66088	1.43328	0.255404	0.98408	0.30571	1.19598	2.0436	1.10218	1.4126	1.20215	0.421719	0.6239	-0.60662	-0.673727	-0.577422	-0.736949	0.268408	1.52379	0.243151	0.399283	0.862147	0.389467	-0.578594	0.520929
Gypsy-6_[INT]:Gypsy:LTR	6.34548	6.38728	6.14732	6.23008	4.78165	7.72069	6.28796	6.43185	0.772838	2.78558	3.09902	2.09307	2.09322	2.54901	2.96958	2.41992	1.61634	2.32785	2.53604	2.42354	3.38597	1.50174	1.9198	3.33048	3.42074	3.81459	2.95527	2.87519	3.15329	2.81789	3.63876	2.88756	3.53634	3.34921	3.84067	2.65936	3.11807	3.8371	3.03058	3.19656	3.55169	3.78311	2.78004	3.17403	3.92836	3.50802	1.84757	2.79356	3.84194
Gypsy-6_[LTR]:Gypsy:LTR	7.21802	6.99713	7.23416	6.89469	6.50278	6.98926	6.69364	6.42163	6.95732	6.97235	6.60279	7.23802	6.88481	6.8073	6.36617	6.80513	5.37695	5.55544	5.44624	5.29815	5.46717	5.05806	5.50831	5.18286	5.82563	6.14315	5.32549	5.35873	4.78958	5.68113	5.43631	5.18596	5.59933	5.59001	5.90702	5.30321	4.85584	5.75545	5.4489	5.32814	5.59404	5.80574	5.34045	5.65856	6.12892	6.1266	5.0403	5.22814	5.76864
Gypsy-70_[INT]:Gypsy:LTR	9.03933	9.06239	7.96502	8.87512	5.78103	8.29427	7.58574	6.50475	2.46584	2.54358	2.50718	2.49661	4.49209	3.34394	4.38926	4.23476	8.77193	6.81076	7.0183	3.9905	8.37517	8.36564	4.72616	9.25977	5.67681	3.76052	5.07074	7.793	8.13972	6.52904	7.72512	9.18879	4.28499	4.87685	5.91977	4.11408	8.27725	7.22568	5.44182	7.67148	8.78531	7.27209	6.87878	7.45771	6.7529	7.69725	6.8875	7.01227	6.58354
Gypsy-70_[LTR]:Gypsy:LTR	6.37473	5.94678	5.578	6.03465	5.44042	5.78698	5.14229	4.34304	1.31365	1.41233	1.36657	1.35313	2.49339	1.67259	1.6219	2.96448	7.17545	3.52748	4.15145	1.08627	6.81065	6.62717	1.46383	7.22075	4.51381	3.83057	3.72482	5.05845	4.67122	5.44863	6.05223	6.6977	2.77556	3.4245	4.59216	3.80277	4.99688	4.30478	3.48989	5.51777	6.05451	4.70098	5.57855	4.20448	5.64184	5.7198	5.64436	5.00261	5.06819
Gypsy-71_[INT]:Gypsy:LTR	5.41197	4.36898	5.24237	3.41599	3.74666	3.94235	3.32901	3.20599	1.31508	2.14172	2.5176	2.06298	2.18873	1.0828	2.68455	1.70207	2.71531	4.55567	5.53668	5.45913	5.40245	4.73201	4.55077	4.45352	4.3876	4.197	4.84091	4.37907	4.5753	4.54176	4.99673	3.85647	5.01131	4.611	5.7903	4.64012	4.40241	5.10983	4.46826	5.1737	4.86048	5.22682	4.22942	4.72421	4.25253	4.48517	4.95955	4.59673	4.31078
Gypsy-71_[LTR]:Gypsy:LTR	-1.3714	-1.36568	-0.98538	-0.672517	-1.27931	-1.37362	-1.36561	-1.14294	-1.04844	-0.9599	-1.00065	-1.01271	-1.20269	-1.28694	-1.30478	-1.26658	0.0176617	0.321985	0.358199	-1.2646	-1.20814	0.223925	0.366383	1.28215	-1.19115	-0.330809	0.912356	-0.392099	-1.30459	-0.34826	-1.19881	-0.384684	-1.04237	-0.35285	-1.19525	-1.13772	-0.484728	0.175187	0.809976	-1.15623	-0.535583	-1.24992	-1.16491	-1.26876	-1.15392	1.16827	-1.16103	-0.271025	0.370042
Gypsy-72_[INT]:Gypsy:LTR	7.82415	6.69959	7.22882	7.08328	3.37877	3.93686	3.55552	3.98993	1.0274	1.12501	1.07977	1.06648	4.3411	5.10494	4.08029	3.69936	5.14022	5.35652	5.22409	5.70407	6.44773	5.71185	5.51011	5.35711	4.53676	3.40185	4.41294	4.56905	4.3959	3.14908	4.30277	6.10712	4.17371	4.37812	4.84006	3.03555	4.17146	3.06854	3.01041	3.60478	4.35648	4.2387	1.61512	3.5457	4.00521	3.71043	3.38942	1.62557	1.00738
Gypsy-72_[LTR]:Gypsy:LTR	6.01332	5.26584	5.62361	5.48677	3.54024	3.81232	3.69559	3.69723	2.09203	2.58413	0.881092	0.868735	1.39827	2.75184	2.37203	2.03887	3.06303	3.04148	4.00489	3.97316	4.23469	3.67694	3.85719	3.51458	5.33781	2.75732	3.49439	4.07857	3.63449	3.125	2.15632	5.34822	4.94649	3.11724	3.17912	3.50202	2.89095	3.90056	2.74093	3.98736	3.37969	3.95417	3.44607	3.3234	3.37009	3.2982	2.84689	1.46291	4.05051
Gypsy-73_[INT]:Gypsy:LTR	8.91092	8.74715	8.63711	8.62661	4.06449	5.02074	5.34001	4.59251	2.4337	1.93406	1.89298	1.88101	4.62876	3.68689	3.70608	4.40002	8.11404	6.4379	6.93713	7.49133	7.81909	6.83718	6.36769	6.22105	6.4844	5.13948	5.85496	6.60116	6.61023	4.54037	5.77369	5.73837	6.27542	4.79366	6.05054	5.12796	5.71243	4.81521	5.3763	3.9365	6.05189	5.13506	4.99852	4.70467	5.09333	4.79004	4.89069	4.67334	4.86314
Gypsy-73_[LTR]:Gypsy:LTR	3.90619	3.77546	3.99854	3.68253	5.78786	4.24845	3.30681	4.70392	6.01762	5.89245	5.99101	5.89082	6.774	6.65922	6.669	6.82402	9.41822	9.42276	9.33274	9.40805	9.43542	9.39109	9.46571	9.53048	9.04681	8.62637	9.27841	9.17324	8.70764	8.22522	8.79687	9.13801	8.21123	8.2064	8.51795	8.37202	8.67585	8.24569	8.36849	8.504	8.57207	8.22827	8.21155	8.46781	7.95951	8.22638	8.247	8.22304	7.46634
Gypsy-74_[INT]:Gypsy:LTR	3.63769	2.66532	4.1887	3.45907	4.54393	3.62135	2.93826	3.05334	1.19772	3.75367	4.25413	1.9691	2.99657	3.10532	3.5091	1.6031	2.22511	2.62166	3.48819	3.36522	3.3733	3.31505	3.34798	1.21677	3.77841	3.7447	3.0212	2.30368	4.58689	4.11124	3.91115	4.04602	4.08733	4.55995	5.60524	5.27121	4.38546	5.85629	5.67661	5.22964	4.74283	4.86379	4.83675	6.22555	4.92671	4.84866	4.91099	5.0102	4.03597
Gypsy-74_[LTR]:Gypsy:LTR	0.353651	0.572444	0.691794	0.0992	0.169138	1.1798	0.572648	0.743164	0.408149	0.49742	0.456154	0.443999	0.256842	0.177114	0.143306	0.196164	2.30992	1.66818	3.1926	0.198018	2.90681	2.76396	2.64319	1.82877	3.15091	3.58345	2.76729	1.44359	2.88062	3.17831	3.13508	2.03124	4.58292	3.66516	3.84215	4.06913	3.23692	2.67364	3.26855	3.69349	2.30462	3.35825	3.67485	3.57381	2.89528	2.68883	2.7449	2.88733	2.59419
Gypsy-75_[INT]:Gypsy:LTR	7.34347	7.53319	7.38281	7.94082	6.49847	5.96482	6.06477	6.01149	2.98689	4.45354	4.29466	2.81128	4.19413	4.26407	3.2077	3.94648	4.08362	4.28555	2.74161	3.95052	3.71135	4.40503	3.2552	3.21763	3.82611	4.06781	3.62046	3.83272	5.25797	4.48614	4.35725	5.13606	3.95809	4.34684	4.20965	3.76531	3.73456	4.86409	3.89327	3.81567	3.64279	4.42739	4.42893	4.57645	4.45225	4.42485	4.48481	4.62385	4.22896
Gypsy-75_[LTR]:Gypsy:LTR	7.66645	7.25568	7.65728	7.369	9.07504	7.31407	7.71055	7.73546	4.62632	4.4285	4.15375	3.21803	5.76224	5.25893	5.49826	5.39105	5.46402	5.44058	5.45313	5.07886	4.94753	5.10394	5.05991	4.84076	5.34289	5.35796	4.91154	5.14415	5.22672	4.98593	5.2186	5.13059	4.86862	5.21534	5.52384	5.43185	5.1446	5.49808	5.37668	5.1581	5.0476	5.10995	4.92723	5.42816	5.22606	5.64154	5.35483	5.27741	5.5583
Gypsy-76_[INT]:Gypsy:LTR	5.31451	5.82239	5.86832	5.40544	6.06435	6.10142	5.57371	5.85891	3.99755	2.27227	2.23408	2.22297	3.72074	2.95809	3.09245	2.44544	7.2666	7.07921	6.72103	6.43658	7.08502	6.92345	7.07119	6.32575	6.67717	6.17487	6.99563	6.11304	6.03629	5.85184	6.51367	5.61759	6.42686	6.53241	6.34286	6.56457	6.28652	6.26444	6.61829	5.16313	6.22224	6.02626	6.70857	4.65307	6.06888	5.85181	6.81675	5.26265	5.97978
Gypsy-76_[LTR]:Gypsy:LTR	7.32064	7.03685	7.18853	7.77979	7.48069	7.71203	7.49268	7.56327	5.43704	4.76248	5.14136	4.58475	6.00239	5.08863	4.98441	4.84274	6.40085	6.05451	5.83245	5.26885	5.87903	5.79352	5.86026	5.12654	5.91621	6.00672	5.76668	5.11689	4.89571	5.68766	5.63847	5.10066	6.00003	5.42385	5.97226	5.61324	4.97756	5.46205	5.55489	5.20934	5.47698	5.41985	5.92234	4.17014	5.96385	5.59458	5.6102	5.3306	6.08372
Gypsy-77_[INT]:Gypsy:LTR	5.03743	4.71216	4.74497	4.38575	3.37715	5.62804	4.31222	5.38839	1.17637	0.339792	0.299219	0.287262	2.57165	0.824362	1.22977	1.32269	3.35232	0.781468	1.60516	3.75856	4.01451	2.07415	1.79214	4.17698	3.24393	1.42038	2.95227	4.34524	3.76213	0.0843734	1.77321	0.0553774	1.18559	1.72453	3.31542	2.83958	2.75742	0.954767	2.52787	3.3177	2.66449	1.35015	2.31083	2.28849	1.51036	1.45098	3.88802	2.32442	1.65843
Gypsy-77_[LTR]:Gypsy:LTR	7.56359	7.22623	7.46811	7.87588	7.40232	8.3781	8.00042	7.45215	4.04971	5.04752	3.49726	5.115	5.02874	6.07646	2.94849	5.78878	4.77706	4.84431	4.83411	5.19232	6.04235	5.28468	4.83693	5.23344	6.0003	6.01746	5.44542	5.41965	3.83888	5.8442	5.03706	3.65373	4.06171	4.38848	4.39916	5.10468	4.25245	4.59391	4.43984	4.53266	4.63913	4.57079	4.86943	4.94717	5.13372	4.85524	4.83884	4.95845	5.1895
Gypsy-78_[INT]:Gypsy:LTR	4.47355	4.8947	4.54822	4.3334	3.92432	3.33543	2.86023	2.54144	0.943311	2.31184	0.99099	0.978872	2.96959	2.07373	2.86492	2.9746	3.87782	2.60893	3.90383	2.97843	3.20453	4.10263	4.17107	4.17127	3.53001	2.96015	4.17292	3.30274	4.67423	3.17655	3.93985	3.00045	3.41735	3.75757	3.43247	3.45175	3.99164	4.05687	3.74311	3.76257	4.40462	3.83237	4.01154	3.53027	3.41899	2.68012	4.07798	3.18727	3.0839
Gypsy-78_[LTR]:Gypsy:LTR	0.316876	0.696532	0.78145	0.0700602	0.134255	0.505964	0.837362	0.0724494	-0.565421	-0.466263	-0.515363	-0.529893	-0.661771	-0.711978	-0.733115	-0.700026	1.15428	1.13573	0.13034	-0.698861	1.06645	-0.765357	0.384517	0.474504	-0.654752	-0.664738	1.3138	0.650496	1.77588	1.68353	1.08205	0.181348	0.988997	-0.675952	0.748666	0.837958	1.29645	0.74607	-0.71529	1.15367	1.38344	-0.690157	1.40093	1.4243	1.15759	0.263233	1.14557	0.304083	0.94978
Gypsy-79_[INT]:Gypsy:LTR	10.1169	10.2036	10.6769	10.0736	7.63849	7.17616	7.62735	7.35171	5.0608	5.56036	4.83103	5.02276	4.76889	5.78485	4.82798	5.61619	9.78552	9.52745	9.61353	9.26236	9.41665	9.05368	9.01488	9.13665	9.45714	8.88254	8.10226	7.82002	8.40486	8.60264	9.23741	10.3521	9.84441	8.35023	9.31867	8.09308	8.75362	8.71454	8.40378	8.5986	9.1595	8.6637	7.98841	9.1445	8.77801	8.36358	8.18467	8.01296	7.98705
Gypsy-79_[LTR]:Gypsy:LTR	6.8181	6.7833	7.23284	7.10209	5.57022	4.75677	5.45773	4.60915	3.74592	2.87298	2.28857	3.15477	2.11789	3.34624	3.54559	4.25053	7.49601	7.26239	7.35536	6.99578	7.04129	7.13388	6.79763	6.60611	7.47452	7.04259	6.00557	4.74295	5.34634	6.64704	7.21857	8.10964	7.7409	6.17025	7.23842	5.94966	5.93314	6.1514	6.06361	6.40283	6.51317	6.43192	6.10039	6.94864	6.64685	5.87547	5.95514	5.78487	5.82077
Gypsy-7_[INT]:Gypsy:LTR	7.37083	7.44509	7.47652	7.51758	5.89309	7.08757	6.01153	5.91465	2.19288	1.64348	2.26126	2.24389	2.63523	3.41264	5.2465	4.63268	5.22446	2.44929	4.68003	4.47912	4.7572	5.04091	3.9356	4.93471	3.87643	3.56464	4.42155	4.88069	4.88538	4.22402	4.77717	4.9817	4.53858	5.62688	6.18342	4.98115	5.3721	4.57844	5.39023	5.1351	4.9427	3.75981	4.8499	4.62803	5.83985	5.32778	5.73819	5.59408	4.85546
Gypsy-7_[LTR]:Gypsy:LTR	7.03074	6.94293	7.13654	6.99937	8.10071	5.85268	6.03017	6.05013	3.08045	1.56622	2.20056	1.51283	3.88812	3.36588	3.29655	2.69676	3.51935	4.82913	4.53193	4.73321	4.59713	4.01372	4.29315	4.52093	5.01692	5.19742	4.59187	4.60471	4.64046	5.03487	4.48613	5.12144	5.24934	4.91078	4.70432	5.04034	5.16738	4.879	5.059	4.31691	4.7584	4.79714	4.80741	5.30608	5.26508	4.4099	5.08269	4.66212	5.22759
Gypsy-80_[INT]:Gypsy:LTR	5.28235	5.14793	6.11973	5.68809	4.76852	6.61615	5.84845	5.6834	1.79759	1.15668	3.28098	1.84985	3.57061	2.38176	3.40779	3.25928	3.36191	3.05774	4.15178	3.67357	3.78999	3.73309	3.17407	4.16304	3.7532	3.37644	3.31299	2.62199	3.90438	3.95232	3.57849	2.79776	2.82208	3.6048	3.05196	3.78634	4.21224	3.94493	4.19672	4.09139	4.28644	3.70377	4.01213	4.90121	3.83022	4.02169	4.19436	3.47604	3.15213
Gypsy-80_[LTR]:Gypsy:LTR	6.16634	5.71109	6.53419	5.86321	6.10678	5.66474	5.86137	5.46831	2.01602	2.5729	3.57886	2.06528	3.79165	3.36565	2.96437	3.8075	4.25612	4.31502	4.67442	4.6428	4.46357	4.54638	3.79624	4.65597	4.09091	4.27874	4.53312	4.00888	4.80577	3.38968	4.78506	4.02198	4.77512	3.95593	4.30468	4.42622	4.37768	4.4436	3.53207	3.88581	4.16948	4.45733	4.59827	4.33504	4.3919	3.89428	4.60661	4.43331	4.06873
Gypsy-81_[INT]:Gypsy:LTR	10.0443	8.88155	8.58126	8.20007	5.24931	6.25189	5.97664	5.59728	2.83364	3.34077	3.29359	2.85989	5.12715	3.96898	5.2699	5.51738	8.90894	8.18884	7.42193	8.63878	8.20459	8.32419	8.09865	8.79013	7.10884	7.21241	7.49966	8.2263	6.96334	7.13264	7.51809	6.33968	7.00839	7.13766	7.48386	6.7553	7.61157	7.50138	7.18835	6.53429	6.69512	7.58027	6.71827	6.61678	6.96128	6.83749	6.83132	6.87762	5.7817
Gypsy-81_[LTR]:Gypsy:LTR	4.43853	3.78383	3.53653	4.45567	2.51598	2.6156	2.44047	2.16882	0.18088	0.268525	0.228046	0.216111	0.892402	0.769725	1.18129	2.87342	4.09099	4.1576	2.02458	3.13478	2.78265	4.34192	3.38894	2.72179	3.20979	3.46785	3.90359	2.98013	-0.0802165	3.29923	0.898107	2.27956	4.1691	1.68053	2.54893	1.4909	2.62255	1.99578	1.56277	0.96116	2.30467	2.4401	2.27132	1.60485	0.078287	1.7466	1.79748	1.45673	1.61217
Gypsy-82_[INT]:Gypsy:LTR	8.37457	8.19891	7.98437	7.14148	4.66488	5.02592	5.035	4.98969	1.63059	1.72261	1.67978	1.66726	2.69904	2.56128	1.89063	3.60844	6.76272	5.88778	5.94016	7.21364	5.71935	6.1793	4.63282	6.71514	5.19774	5.21562	4.62174	5.27192	6.28614	4.74317	4.79316	7.47501	5.049	4.9441	5.34335	4.84398	6.08244	5.49754	4.89273	4.95891	5.30652	5.50003	4.78593	5.98493	4.53056	4.50784	4.94859	4.15414	4.34013
Gypsy-82_[LTR]:Gypsy:LTR	5.91336	5.86055	4.97042	4.89268	3.81251	3.63729	3.38887	3.77877	1.08329	1.17599	1.13296	1.12034	1.60072	2.17792	2.53467	1.91652	5.09108	4.29685	4.30855	5.10337	4.12825	4.511	3.2045	4.56438	4.5697	4.8343	3.34422	3.96469	3.83195	4.09824	3.07587	5.68937	4.73082	4.14236	4.04283	4.33154	4.3188	4.25496	4.27174	4.39084	3.90089	3.92777	3.76328	3.94544	3.61337	3.79011	3.84874	3.92794	4.04572
Gypsy-83_[INT]:Gypsy:LTR	8.84566	8.4824	8.60186	7.81848	4.89944	5.7993	4.9795	5.19732	2.26702	2.34863	2.8404	2.29938	2.90134	3.50313	4.02019	4.12484	8.26558	7.33471	7.24878	7.85801	8.01183	7.15849	7.53754	8.00314	7.1246	6.82807	7.05998	7.13644	7.25573	5.85325	6.53754	6.74867	5.86173	6.32108	6.8151	6.44362	7.77701	5.85317	5.95488	6.04914	6.4657	6.24465	5.95949	5.60192	5.40403	5.35961	5.98602	6.23542	4.78166
Gypsy-83_[LTR]:Gypsy:LTR	8.2557	7.87563	8.12503	7.72839	6.54488	6.20407	5.52859	4.88306	3.40968	3.46378	3.43822	4.01101	5.14123	4.51313	4.72619	5.12523	9.2425	9.15152	9.4777	9.199	9.63693	9.18427	8.96577	9.57344	9.3668	9.29741	9.01979	8.49296	7.73987	8.29971	8.28086	8.61276	8.92469	8.25859	8.60241	8.74608	7.90354	7.2435	7.95085	7.77158	7.25475	7.57087	7.46727	7.41211	7.80227	7.50296	7.9818	7.84792	7.88872
Gypsy-84_[INT]:Gypsy:LTR	7.81684	7.98547	8.80417	8.63929	5.04198	7.41612	6.10717	6.2079	1.17994	1.27176	2.41782	1.95236	3.94888	1.95424	1.51315	2.50626	3.66891	3.71296	3.69409	3.68316	4.90331	3.70382	3.46189	4.65851	4.53399	3.24009	4.27361	3.95386	4.73316	4.03182	4.29532	4.77514	4.35102	4.45843	3.37895	4.20983	4.13141	4.24933	4.79978	3.65761	4.2988	4.40732	3.439	4.44442	4.43949	4.04062	4.21829	4.28001	4.41885
Gypsy-84_[LTR]:Gypsy:LTR	11.7287	11.5038	11.4057	11.6536	12.2531	11.2328	11.3916	11.0668	9.21116	9.75432	9.57554	9.89088	8.32462	8.00466	8.2795	8.96237	9.37666	8.44545	8.18264	9.40027	9.74361	9.08735	8.91691	9.47271	9.91465	9.30504	8.57477	8.90061	8.96716	9.13527	9.0393	9.54233	9.81356	8.78001	8.93338	9.36826	8.72762	8.61595	8.64197	8.68217	8.54634	8.48842	8.99044	9.01165	8.96074	8.90975	8.62249	9.08946	9.33209
Gypsy-85_[INT]:Gypsy:LTR	9.38899	9.44817	9.20749	8.6485	7.19592	6.96513	6.62351	6.48496	2.3472	2.42688	2.3896	2.88883	5.36439	4.20184	3.90521	4.90209	8.1004	6.81155	7.58171	8.33407	7.94027	7.64919	7.46203	7.36594	6.89095	6.26513	6.5293	6.54728	7.18742	6.2063	6.76472	8.31149	6.39449	6.28828	7.5516	5.73675	7.12793	6.23458	5.56254	6.1765	7.37205	6.68461	5.18268	5.96281	5.34304	6.07273	6.18163	5.08158	5.18188
Gypsy-85_[LTR]:Gypsy:LTR	8.97015	9.13828	9.40128	8.55513	6.61294	7.26086	7.02138	7.03296	4.0517	4.34632	3.29585	3.28836	6.36543	5.86144	5.81025	6.7977	8.82684	8.26896	8.66282	9.1126	8.8225	8.5937	8.28028	8.1701	8.69768	8.23523	7.6209	7.97562	7.34318	7.90212	7.63685	9.25717	8.38946	7.92817	8.74888	7.97632	7.10906	7.49916	7.10349	7.49811	7.30827	7.34782	7.18786	7.16169	6.87679	7.59461	7.36154	7.25832	7.17692
Gypsy-86_[INT]:Gypsy:LTR	6.76407	6.5	6.9374	6.5045	6.2539	6.24875	6.10536	5.81708	3.90691	4.89669	4.63994	4.61964	5.42053	5.59333	5.05345	5.3303	7.4358	7.15389	7.454	7.17916	7.27188	7.50356	7.54345	6.79155	7.2359	6.96389	7.24407	7.47774	7.33184	6.81706	7.23272	6.62331	6.97983	7.17246	6.9212	6.9129	7.76599	7.49867	7.3491	7.42536	7.38438	7.16677	7.09858	7.51474	7.36577	7.41905	7.3094	7.52999	7.45455
Gypsy-86_[LTR]:Gypsy:LTR	5.2151	5.16606	5.32518	5.27848	7.57921	4.70067	5.02912	3.98006	3.35253	4.34151	1.97126	5.29811	4.38313	3.95572	3.4462	4.68548	5.18102	3.65548	4.20154	4.90627	5.31685	4.89799	4.94168	5.65002	5.35345	4.92216	5.44008	6.03441	5.89327	5.05966	4.94056	6.27821	4.87761	5.44565	5.59905	5.68259	6.90838	3.55844	6.2602	6.36455	6.66583	5.57885	5.70647	6.72579	5.48475	5.38311	5.91818	6.57583	5.54176
Gypsy-87_[INT]:Gypsy:LTR	7.22046	7.00787	7.11327	6.85324	6.27522	6.91362	6.66859	6.52606	4.17468	4.15628	4.87445	4.58462	5.2117	5.54207	5.39415	5.12928	7.55222	7.49431	7.70587	7.51403	7.73533	7.63008	7.55622	7.64343	7.67467	7.53986	7.61519	7.15086	6.47275	7.65046	7.10525	6.8928	7.13075	6.70014	7.10558	7.28456	6.64639	7.03995	7.09079	7.16871	6.57306	6.8422	7.03626	6.73161	7.59216	7.31307	6.88081	6.95426	7.65589
Gypsy-87_[LTR]:Gypsy:LTR	2.3756	2.99968	2.58617	2.85426	1.40585	1.49004	1.90782	1.51509	-0.97245	-0.885915	-0.925743	-0.937529	0.201421	-1.18275	-1.19571	0.428156	-0.387971	-0.399808	0.0735514	-0.341868	-1.12854	0.487865	-0.530599	-0.0656427	-0.258274	0.770695	-0.414689	-1.17284	-1.19554	-0.294037	-1.11941	0.448785	-0.0807722	0.491011	-1.11593	-1.05971	-1.20165	-0.26495	0.0752858	0.601731	-1.21719	-0.325377	-1.08628	0.424779	-1.07554	-1.11008	-1.08249	-1.07939	0.39964
Gypsy-88_[INT]:Gypsy:LTR	6.04573	6.49663	6.81908	5.46966	4.09518	5.28698	4.61539	4.18725	2.34615	2.42706	2.38923	3.23446	6.04835	5.30368	5.77208	6.192	6.5296	2.81255	7.4384	8.23182	7.95865	7.7824	7.56356	8.55081	7.8406	4.71363	8.43313	8.3682	6.75561	7.02424	6.39023	8.28368	5.64478	6.64547	7.32489	7.56923	6.67384	4.37336	7.01051	6.94246	6.64102	6.10978	6.9062	6.84948	4.65196	5.90433	5.73828	6.8171	5.59297
Gypsy-88_[LTR]:Gypsy:LTR	0.8014	0.827141	0.890708	0.2908	0.0957655	0.281622	0.0286815	0.0288443	-1.25901	-1.17733	-1.21492	-1.22605	-0.56372	-0.660738	-1.51271	-0.637617	-0.216413	-1.50678	-0.199104	-1.4584	0.723523	-1.56546	-0.828474	0.824278	-0.55017	-1.4058	0.51096	-0.150643	-1.51226	-1.41936	-0.559175	1.31488	-0.369858	-0.591103	-0.0580276	-1.34136	-1.52846	-1.39598	-1.48425	-0.508751	-1.57067	-0.618542	-0.0136744	-1.46224	-1.3563	-0.547941	-1.36286	-1.35994	-1.27604
Gypsy-89_[INT]:Gypsy:LTR	6.55237	6.88542	7.06959	6.47623	5.60407	7.06179	6.34543	5.97378	1.39881	3.96398	3.63275	3.29163	3.36756	4.11454	3.81011	4.30399	4.60645	3.53599	2.93295	2.98655	3.66601	4.11016	3.84818	3.92844	3.26412	3.90976	4.45137	4.27163	5.04771	3.44216	4.12797	6.52507	4.45582	4.60045	4.00569	5.69992	4.35686	4.66323	3.99352	3.85742	4.5872	3.66914	4.06811	6.06406	5.03269	4.67974	4.20654	5.52019	4.40396
Gypsy-89_[LTR]:Gypsy:LTR	6.4702	6.58378	6.51832	6.45492	6.4545	6.22581	6.65359	5.86547	3.74848	3.67567	3.44698	3.05486	3.20573	2.75665	3.89428	3.20897	4.23003	3.72174	3.26754	4.36117	3.79698	4.15846	4.07236	4.07876	3.90701	3.53657	4.69998	4.18681	4.00408	2.87019	3.07235	3.54004	4.21412	3.76059	4.77718	4.15553	3.27793	4.5051	4.46068	3.73323	3.8739	5.15202	5.50937	4.11647	5.41018	4.43181	5.09916	4.17715	5.1895
Gypsy-8_[INT]:Gypsy:LTR	7.55765	7.38323	7.58919	7.47488	4.99916	5.81263	5.06821	5.06989	2.58282	2.65646	3.86196	2.61192	6.45643	5.6458	6.07096	6.99191	8.15105	7.21256	7.24977	7.84055	7.74635	7.46783	7.01106	8.33902	6.87394	6.42168	6.9564	7.7667	7.06685	5.64961	6.63147	7.6779	6.42469	6.26651	6.85625	6.23502	6.98189	6.71566	6.1629	6.0187	6.89125	6.44498	6.20884	6.41485	6.21645	6.48572	6.13477	6.12433	5.23704
Gypsy-8_[LTR]:Gypsy:LTR	4.36391	4.10834	4.50786	4.78215	4.1338	4.269	3.61179	3.61345	1.23983	2.07732	1.28869	2.43859	1.72617	2.28285	2.22248	3.46809	4.09739	3.97464	3.41404	4.86176	3.75347	4.11775	3.86361	5.20348	4.96779	4.0322	4.37655	5.07166	4.52884	4.17283	4.41782	4.77299	3.92098	3.99356	4.46962	3.72649	4.69567	4.86601	4.42151	4.98609	4.94054	4.26329	3.98997	4.47268	4.51409	4.60586	4.40466	4.8211	3.87068
Gypsy-90_[INT]:Gypsy:LTR	6.39897	6.3552	6.21312	5.74934	3.21159	5.00709	4.69437	2.88231	1.87975	2.58423	3.20081	1.91444	4.64462	3.38805	3.54198	4.12981	3.91422	6.07645	6.66879	6.14946	7.38707	4.45108	5.58628	6.94495	6.54578	5.78557	5.13094	6.24915	4.25129	5.15229	5.61603	7.78902	6.46509	3.90987	5.08715	6.0893	4.04733	5.66046	5.88773	5.68896	4.07232	6.6041	3.4752	3.42072	6.25216	6.365	4.2713	6.56326	6.67746
Gypsy-90_[LTR]:Gypsy:LTR	1.62422	1.97131	1.69914	0.678815	0.80318	0.947422	0.68337	0.969572	-0.724832	0.406487	-0.6689	-0.683013	0.0821258	-0.908717	-0.929008	-0.897257	-0.919469	-0.925462	-0.0333934	-0.896141	1.18005	0.882179	0.540911	-0.703335	1.21004	0.576638	-0.932998	-0.89331	-0.069459	0.895058	1.19651	1.7695	1.20174	0.0520339	0.0917136	-0.822509	-0.938364	1.59	0.778771	-0.833463	-0.146513	0.511917	0.131053	-0.898493	1.49091	0.604879	0.136118	-0.834421	1.99312
Gypsy-91_[INT]:Gypsy:LTR	7.04755	7.30114	7.16823	6.60593	6.33147	5.84949	4.92459	5.06662	1.41189	1.50188	2.1506	2.13297	3.77753	3.43239	4.54839	5.26792	5.40158	5.30815	4.98435	5.79249	5.70383	5.39213	5.10252	5.43615	5.35084	4.95698	4.85386	5.48893	4.64619	3.34484	4.59111	5.12182	5.12312	4.02191	5.01341	4.84129	4.44285	3.60849	4.16659	4.02804	4.47955	3.90735	4.01027	3.56021	4.7679	4.43239	3.33667	4.02471	4.28441
Gypsy-91_[LTR]:Gypsy:LTR	8.563	8.7536	8.5678	8.65214	9.27017	8.08039	8.54802	7.44889	4.22933	4.37472	3.83359	5.44105	4.83344	5.20689	4.92598	5.79622	7.32951	7.29551	7.49497	7.37308	7.21839	7.49397	7.2717	7.32031	7.05091	7.52675	6.99077	7.23808	6.57122	6.86892	6.6855	6.90627	7.10009	6.98893	6.82133	7.23746	6.55992	6.9664	7.03085	7.2742	6.38962	6.80841	7.01207	7.12173	6.90252	6.88021	7.05388	7.04439	7.27133
Gypsy-93_[INT]:Gypsy:LTR	6.56996	7.13032	6.96016	6.50711	4.97404	5.20123	4.78084	4.38559	3.64668	3.32851	3.5205	3.70459	5.17265	3.68121	4.13581	4.30712	5.66348	6.21196	6.22909	6.4824	6.59806	6.29199	6.61062	7.02769	6.4666	6.61886	6.90031	7.31063	6.24219	6.02743	5.75671	7.01397	5.88671	5.71892	5.37594	6.0425	6.72525	6.44238	6.04759	6.02044	6.76921	6.71157	5.88949	6.42364	6.80507	6.85601	6.45064	6.69039	6.51532
Gypsy-93_[LTR]:Gypsy:LTR	7.66488	7.59447	8.43342	8.11734	9.82463	7.38341	8.02012	7.52222	6.41261	7.30876	6.21477	7.19527	6.39602	5.53956	5.04708	6.22012	5.47835	5.14515	5.50416	5.77736	6.38398	5.69287	6.05601	5.87735	6.51165	6.37348	6.09208	6.57625	5.33367	5.90274	5.51979	6.20031	5.65615	4.89543	4.7315	5.45618	5.66724	5.75046	5.46393	5.25842	5.78156	5.94179	5.77664	6.03439	6.06744	6.08866	6.01743	6.2031	6.47653
Gypsy-94_[INT]:Gypsy:LTR	6.72576	6.29865	7.03745	6.70591	4.88408	7.78561	6.48268	6.55492	2.93859	1.69378	1.65143	2.70028	2.39692	3.45347	3.73433	3.59212	4.20199	3.95294	4.11923	4.23482	4.35168	4.27914	3.92761	3.95529	4.54116	3.37181	4.74048	3.93471	5.21055	4.56771	4.78247	4.84314	5.45945	4.46758	5.33455	4.31922	7.161	7.00758	6.63068	4.45994	7.36163	6.95317	7.49916	3.91633	5.79876	7.50814	5.93287	4.9453	5.21406
Gypsy-94_[LTR]:Gypsy:LTR	6.22399	6.01558	6.23658	6.21852	5.10158	5.64663	5.1776	5.24103	1.50496	2.27038	2.93452	2.91349	2.30961	3.00585	3.72714	3.97507	4.31203	4.10019	4.85784	4.35426	4.37666	4.96302	5.11548	3.4834	5.08117	5.0453	4.72131	4.36471	4.47664	5.09493	4.3962	4.82772	5.11673	4.75433	4.35235	4.23896	5.00647	5.49181	5.44351	3.90764	5.54562	5.31337	5.65864	4.51519	4.71907	5.74184	5.05871	4.57905	5.29575
Gypsy-95_[INT]:Gypsy:LTR	5.28422	5.90746	5.60449	4.98986	7.52988	6.04071	5.21703	4.90656	0.92807	1.8356	2.83663	3.20214	1.90561	1.35474	1.30428	2.70933	4.04054	4.39901	4.7637	2.85893	4.25202	3.88162	4.22209	2.19412	3.70716	3.10059	3.17256	3.56473	4.81775	2.42519	4.31722	3.41801	2.96676	4.86354	3.77163	3.35877	5.09413	5.23127	5.39567	2.2988	3.3754	2.57285	3.1854	3.09589	3.32599	5.32836	4.39961	3.61446	4.17943
Gypsy-95_[LTR]:Gypsy:LTR	6.71619	6.23664	6.35816	6.66645	7.78397	6.89958	6.91578	6.58686	3.25991	4.68932	4.52856	4.50467	4.81745	3.89725	3.5555	4.55314	4.96371	5.02941	5.28486	4.40459	7.29955	5.33412	5.02157	5.48163	7.10766	5.1058	6.1212	6.44157	6.48997	4.54195	5.43864	5.27177	7.07187	5.82967	5.75272	4.712	7.33261	5.91062	5.59747	5.67197	8.00276	4.8415	5.1273	5.53452	7.28376	5.94414	5.78811	5.50103	7.44453
Gypsy-96_[INT]:Gypsy:LTR	6.78199	6.60373	5.78259	5.52821	4.05396	5.49184	4.61751	5.01017	1.77527	4.0616	2.44456	1.8106	4.48889	3.64324	2.01696	4.81358	6.10206	6.7031	4.48919	6.10838	5.62099	6.0349	5.28671	6.54624	4.45988	4.62345	5.70854	5.83838	4.02218	4.67993	4.54719	6.37101	5.01584	4.96573	5.50664	5.08733	4.69182	6.10256	5.20497	5.59242	5.09174	6.04669	5.30555	5.87425	5.43412	5.22519	5.72525	5.04426	4.91833
Gypsy-96_[LTR]:Gypsy:LTR	5.19633	5.54582	4.73011	3.85935	5.05076	5.27212	4.95083	3.88848	1.86159	2.56944	1.90814	1.89627	2.24088	3.59602	2.8659	4.54435	6.58134	6.84544	5.17051	6.18945	5.75104	6.43991	5.57079	6.87052	5.31502	4.75251	5.27206	6.14473	4.42927	5.4196	5.09641	6.61203	6.40709	4.83245	6.2549	6.19129	4.99528	5.97133	5.68181	5.49258	4.94907	6.04589	5.96513	5.50696	5.44773	5.71969	5.89048	5.80789	6.1849
Gypsy-97_[INT]:Gypsy:LTR	4.99184	5.16209	4.93081	4.71726	4.04291	5.02288	5.16264	5.71553	3.07188	4.65315	1.83543	3.55476	3.02968	4.44408	3.50218	3.88012	7.14366	7.98944	7.59439	9.05578	7.16178	9.25692	7.65711	7.64159	6.21774	8.15489	6.09517	6.11122	6.38333	6.55408	5.4673	5.4781	6.29062	5.92111	5.62648	4.93192	3.81301	5.70125	3.97857	4.38592	4.72177	3.82915	4.15944	3.87586	3.29716	5.07803	4.2412	4.50333	3.75638
Gypsy-97_[LTR]:Gypsy:LTR	-0.774248	-0.495237	-0.776924	-0.502899	-0.317533	-0.775078	-0.77203	-0.771933	-0.733768	-0.615124	-0.66973	-0.685889	-0.910571	0.0486856	-1.01285	-0.964851	2.16344	2.96649	1.45494	4.17323	2.12476	3.77686	1.64912	3.05017	0.757736	2.6635	-1.01895	1.01306	2.23228	1.59536	-0.90727	0.650922	1.01835	0.697376	-0.904231	0.850597	-1.02717	1.1283	-0.986865	0.243711	-0.0960241	0.103413	-0.878348	0.0754978	0.247211	0.193961	-0.875032	0.241257	-0.758511
Gypsy-98_[INT]:Gypsy:LTR	9.65455	9.30887	9.27352	8.73726	5.30215	6.25905	6.44855	6.33828	4.41689	3.88499	4.60771	4.19614	5.60683	4.98714	4.20542	6.03905	8.33539	8.47633	8.57789	8.85687	8.49354	8.89714	8.90851	8.15284	7.51292	6.96141	7.10086	7.78519	8.5312	7.34425	8.38061	8.15556	7.65992	7.91789	8.06757	6.85706	8.41042	8.56187	8.13901	6.56027	7.53664	8.15441	7.53094	6.96888	7.15421	7.44737	6.751	6.08799	5.90296
Gypsy-98_[LTR]:Gypsy:LTR	8.92866	8.49362	8.83225	8.47996	8.09711	7.75087	6.65859	6.93591	3.95873	4.0793	3.54668	4.33096	5.99109	5.40912	5.52793	6.69048	7.95831	7.65501	7.7223	8.58439	8.10113	7.58071	7.85576	8.09186	8.3631	7.53142	7.58503	8.10642	8.05648	7.62537	8.07505	8.36037	9.18808	7.62627	8.665	7.84352	7.51832	7.17948	7.39516	7.26114	7.53865	7.01924	7.05674	7.174	7.54989	6.68512	7.13307	6.9621	7.21631
Gypsy-99_[INT]:Gypsy:LTR	7.20452	6.85081	6.57074	6.80866	5.93518	7.02209	7.02277	6.76139	7.59547	7.85556	7.25011	7.41823	6.76698	6.63488	6.59992	6.6143	6.68243	6.51272	7.27096	6.72043	7.03046	6.79209	6.77767	6.90155	7.0497	7.17486	7.19115	6.91265	7.52967	7.50079	7.95986	7.17639	7.73797	7.62232	7.45647	7.35607	7.65467	7.44066	7.8501	7.58382	7.4545	7.74749	7.84451	7.4044	7.54119	7.61151	7.87157	7.53252	7.66403
Gypsy-99_[LTR]:Gypsy:LTR	7.20254	7.29901	7.04318	7.14548	7.49255	7.08001	6.61286	7.33306	4.37717	4.63833	3.99372	3.76804	5.48588	4.76066	5.3458	5.97652	7.70861	7.81858	7.58034	7.26452	7.44727	7.33535	7.41174	7.70517	7.87391	8.23919	7.5359	7.70326	6.81284	7.69692	7.44506	7.8428	7.82392	7.62399	7.56348	7.78892	7.01911	7.13965	7.64155	7.79509	7.06656	7.42598	7.75189	7.16299	7.14748	7.7301	7.55778	7.76297	7.70998
Gypsy-9_[INT]:Gypsy:LTR	5.75687	5.71238	5.72147	5.17897	4.25301	4.00158	3.12614	3.69334	3.29977	2.59615	3.03936	2.55172	5.02208	5.71544	5.47862	6.13993	7.49962	7.34967	7.06938	8.06956	7.58998	6.71402	6.82866	6.7626	6.3434	7.2409	7.17394	7.61848	6.32448	6.56561	6.88358	7.2619	7.35482	6.63646	7.07413	7.15341	6.21175	7.2099	6.73824	7.14077	5.68022	7.20321	6.63951	5.37722	6.0345	6.13033	6.32675	6.90738	5.55561
Gypsy-9_[LTR]:Gypsy:LTR	1.02001	1.03606	1.21219	1.24636	2.07237	0.735744	0.746069	0.746395	-0.652665	-0.552397	-0.598545	-0.612201	0.126368	-0.792366	-0.80969	-0.782525	0.453424	-0.0103211	1.23093	1.0815	1.1771	0.88916	-0.150636	0.344377	0.140509	0.120388	0.418509	0.520653	-0.80946	0.575271	1.19302	0.065118	1.46375	0.569561	-0.747049	0.206853	-0.817633	-0.747905	0.0183186	1.4717	1.0726	0.534767	0.995694	1.27447	0.186602	0.955955	-0.729512	0.181694	0.29676
hAT-Ac-18:hAT-Ac:DNA	9.63187	9.52418	9.63211	9.51224	8.12888	8.90534	8.40117	8.15351	6.26782	6.95989	6.46979	6.86923	8.29691	8.26737	7.90697	8.5065	9.08765	9.12065	8.98115	8.87809	9.15532	9.19124	9.32265	9.01771	8.80053	8.87462	8.91851	9.16025	9.84398	9.30163	9.63565	9.45604	9.21169	9.73702	9.61635	9.39377	10.1505	10.2993	9.99362	9.69665	10.0992	10.1704	9.81222	10.288	10.0175	9.91001	9.80188	9.79934	9.64968
hAT-Ac-7:hAT-Ac:DNA	8.55481	8.57379	8.70343	8.48275	8.20585	7.99338	7.22061	7.13314	6.55064	6.65604	6.1534	6.48433	7.54214	7.31611	7.30242	7.63363	9.38709	8.88152	8.99672	9.22722	8.95396	8.96088	8.86709	8.96312	9.03236	8.82106	9.1358	9.156	9.11039	9.00881	9.00736	8.91522	9.4041	9.10702	9.15976	9.24973	9.12648	9.18254	9.17209	9.40146	9.11612	8.98751	9.21836	9.33421	9.22281	9.32887	9.36197	9.42276	9.28429
hAT-Ac-10:hAT-Ac:DNA	7.50731	7.39451	7.64537	7.18543	7.36775	7.15407	6.83271	6.38465	6.60775	6.25784	5.87604	6.00719	6.9606	7.07445	7.1264	8.01171	9.48137	9.25653	9.24002	8.81295	9.76293	9.34992	9.26945	8.9417	9.58874	9.89866	8.78744	9.81399	9.3048	9.93401	9.30108	10.9996	9.68015	9.53718	10.5444	10.0907	9.07744	9.20284	8.81784	9.78876	8.95782	8.91255	9.50078	9.57206	9.45852	9.26185	9.24957	9.74067	9.44756
hAT-Ac-11:hAT-Ac:DNA	9.97887	9.90841	9.9827	9.85239	8.55526	9.06109	8.6728	7.96368	7.8757	8.43809	7.15992	7.84549	7.86674	8.00255	7.75183	8.52623	11.8819	11.7687	11.7607	11.5298	11.7257	11.7432	11.7625	11.6144	11.6591	11.6562	11.5894	11.7153	11.132	11.0805	11.2952	11.4312	10.8227	11.0009	11.0263	11.1326	10.6899	10.5545	10.7258	10.744	10.7714	10.5686	10.6407	10.549	10.46	10.3919	10.2346	10.4958	10.314
hAT-Ac-12:hAT-Ac:DNA	8.00232	7.67209	7.65798	7.57592	6.96874	7.725	7.50855	7.49463	6.90117	7.04476	6.87265	7.16188	7.47405	7.40572	7.72511	7.87382	7.83042	7.45868	7.92155	7.35194	7.65644	7.44492	7.76412	7.46164	7.48083	7.79737	7.85331	7.81899	7.51673	7.28391	7.58096	7.88044	7.32706	7.50456	7.67963	7.27122	7.67986	7.63936	7.30337	7.23968	7.52862	7.5599	7.26867	7.42317	7.57423	7.56225	7.42976	7.42979	6.9525
hAT-Ac-15:hAT-Ac:DNA	9.63177	9.54077	9.79418	9.59819	8.7157	9.48664	8.52166	8.23808	8.25731	8.47851	8.19912	8.49547	9.43162	9.35703	9.30274	10.0325	11.1144	11.0666	11.0336	10.9885	11.1035	11.1178	11.0712	11.0529	11.1402	11.0699	11.0671	11.0756	10.9319	10.8517	10.8853	10.9112	10.9884	10.8426	10.9446	10.9114	10.9225	10.885	10.8705	10.7683	10.9109	10.8395	10.9043	10.8167	10.924	10.8993	10.7741	10.7468	10.904
hAT-Ac-16:hAT-Ac:DNA	5.70994	5.6201	5.8808	5.4897	4.92341	5.15128	4.75194	4.22554	2.84167	3.29444	3.23505	3.85286	5.45381	6.12141	6.42961	6.32903	5.75076	5.91041	5.61768	6.10589	5.83794	6.34686	6.28035	5.51277	6.10994	6.43733	5.79331	6.32241	6.53322	5.86208	5.93019	6.09025	6.37296	6.18982	6.2708	6.3152	5.87379	6.49396	6.15787	6.27449	6.282	6.34377	5.89288	6.16108	6.1912	6.15889	6.2497	5.96469	6.02389
hAT-Ac-17:hAT-Ac:DNA	10.4959	10.443	10.4726	10.2243	9.48889	10.5484	9.72634	9.30155	8.15598	8.49362	8.03595	8.38743	9.06542	9.06977	8.96949	9.58088	10.7617	10.8283	10.8424	10.6442	10.9792	10.9294	10.9234	10.6637	10.8513	10.8644	10.9625	10.9921	11.2532	10.8609	11.1848	10.8798	10.9137	11.0516	11.0681	10.7925	11.3621	11.2883	11.2511	11.0372	11.2295	11.1936	11.151	11.1645	11.3345	11.2392	10.9911	11.0567	11.3023
hAT-Ac-19:hAT-Ac:DNA	6.43852	7.09542	7.06839	7.00748	6.90865	6.55496	6.38355	6.05835	5.99357	5.75301	6.83511	5.06262	7.47183	7.42063	7.57597	7.82369	9.75946	9.63787	9.60629	9.37677	9.42897	9.4604	9.45489	9.34517	9.25991	9.291	8.98371	8.85378	8.39605	9.07673	8.62277	8.63327	9.18626	8.50398	8.70094	8.4553	8.14933	8.05566	8.09327	8.26047	8.0874	8.1994	8.34751	7.82797	8.19038	7.87003	8.17083	8.11456	8.03222
hAT-Ac-1:hAT-Ac:DNA	10.0277	10.0743	10.0323	9.77869	9.67659	10.0114	9.45691	9.27361	7.40875	7.7304	7.33425	7.58821	8.94905	8.79907	9.07757	9.14633	9.5971	9.54868	9.522	9.4335	9.65033	9.6591	9.64289	9.44836	10.069	9.82382	10.046	9.93518	10.3034	10.1851	10.2863	10.2435	10.2822	10.3107	10.1452	10.272	10.5071	10.585	10.5591	10.4278	10.4637	10.4068	10.3781	10.5126	10.4486	10.5655	10.2109	10.402	10.4985
hAT-Ac-20:hAT-Ac:DNA	7.99459	7.87331	8.15551	7.67464	7.555	7.866	6.93987	6.83372	4.24079	4.853	4.30545	5.34709	6.25219	6.56385	6.33787	7.07447	7.3628	7.28568	7.40021	7.51036	7.62989	7.62298	7.49365	7.31351	7.30144	7.47427	7.45628	7.86279	7.73634	7.61869	7.6855	7.63626	7.42029	7.67299	7.51863	7.66272	7.71917	7.9009	7.61615	7.48397	7.61049	7.93952	7.73083	7.80034	7.91176	7.61453	7.52926	7.51792	7.50867
hAT-Ac-21:hAT-Ac:DNA	9.08892	9.22696	9.2376	8.98464	9.03507	10.5099	9.39222	9.09513	8.31724	7.73443	8.10748	8.30823	8.84458	8.45622	8.50223	8.74072	8.85801	8.7998	8.85602	8.81769	8.76222	8.99107	9.01287	8.76801	9.0306	8.98423	8.9505	8.99181	9.01981	8.98268	8.9547	9.09349	8.90332	8.99812	8.76993	9.17902	9.04497	9.19524	8.9578	8.76674	8.9491	9.19694	9.06329	8.96054	9.1906	9.15599	8.91631	8.99797	8.95847
hAT-Ac-2:hAT-Ac:DNA	10.6192	10.6485	10.6801	10.5087	11.8408	10.7697	10.1555	9.71511	9.41813	9.52278	9.14789	9.16588	9.83757	9.67227	9.67448	10.3704	12.0141	11.8012	11.8282	11.7791	11.921	11.8725	11.8353	11.7955	11.9517	11.9547	11.7932	11.7936	11.7135	11.7153	11.7431	11.7799	11.8335	11.6818	11.7441	11.7037	11.7532	11.7386	11.7846	11.7126	11.7317	11.6985	11.8315	11.6899	11.7736	11.7769	11.5647	11.7394	11.7879
hAT-Ac-3:hAT-Ac:DNA	8.24712	8.2698	8.7668	8.45806	8.58577	7.70237	7.36435	7.46602	6.96317	7.03515	5.76682	6.24315	7.72764	7.75933	7.71666	7.88128	9.5132	9.25332	9.06788	9.10058	9.32615	8.91965	9.20559	9.21092	9.34504	9.06435	9.09469	8.94458	9.47456	9.58124	9.34847	9.13401	9.44803	9.42142	9.47511	9.13687	9.37238	9.42822	9.20971	9.38399	9.32671	9.45397	9.27044	9.18712	9.56353	9.14689	9.5246	9.25169	9.83879
hAT-Ac-4:hAT-Ac:DNA	9.81832	10.315	10.5522	9.95665	9.4093	9.25707	8.80342	8.48094	6.72392	7.28795	6.92542	7.22613	8.63965	8.6157	8.45867	9.04207	10.5078	10.5409	10.3811	10.31	10.4815	10.528	10.4492	10.4919	10.4515	10.52	10.447	10.3721	10.5399	10.5698	10.6343	10.5669	10.8648	10.4868	10.6872	10.6466	10.5959	10.684	10.6604	10.5917	10.5216	10.5225	10.6215	10.6038	10.5419	10.5278	10.4945	10.5767	10.6314
hAT-Ac-5:hAT-Ac:DNA	10.919	11.1027	11.0584	10.8436	9.73154	11.0678	10.3042	9.67749	8.93249	9.34966	9.18654	9.44442	9.9158	9.87849	9.85711	10.338	11.652	11.6394	11.6085	11.4474	11.8067	11.7875	11.79	11.8321	11.8195	11.8291	11.8559	11.8794	11.8406	11.7127	11.7594	11.656	11.6444	11.7206	11.6332	11.7476	11.8976	11.9535	11.8116	11.7678	11.8594	11.7844	11.7565	11.894	12.0343	11.9752	11.7747	11.829	11.9396
hAT-Ac-6:hAT-Ac:DNA	9.10392	9.25704	9.24249	9.04028	9.80849	9.60671	8.85433	8.68413	8.00692	8.14414	7.89374	8.27312	8.76548	8.72919	8.8091	9.40582	10.4998	10.4659	10.3397	10.3833	10.4859	10.4279	10.4048	10.3114	10.3875	10.4655	10.397	10.4635	10.5783	10.518	10.5747	10.4174	10.6909	10.6049	10.5343	10.61	10.7077	10.9482	10.6522	10.7154	10.6974	10.8041	10.6316	10.619	10.8759	10.757	10.5802	10.5872	10.8925
hAT-Ac-8:hAT-Ac:DNA	9.11893	9.31131	9.46164	9.15199	7.89578	8.75654	8.29562	8.16553	6.18612	6.90444	5.73513	6.10671	7.53452	7.77302	7.23414	7.77319	9.85318	9.65363	9.54113	9.3967	9.35312	9.68255	9.81732	9.30342	9.80744	9.95961	9.69997	9.32419	9.75339	10.1059	10.1441	9.8415	9.78493	10.0972	9.82295	9.48669	9.78325	10.0037	9.88283	9.43095	9.69308	9.93533	10.1126	9.50624	9.80485	9.88315	9.82979	9.50813	10.0592
hAT-Ac-9:hAT-Ac:DNA	7.50168	7.27459	7.3341	7.33597	8.1236	7.60911	6.78017	6.6144	6.71023	6.87837	6.37736	6.69206	7.60387	7.54588	7.653	8.07319	9.88232	9.9497	9.91256	9.7526	9.87668	9.96446	10.0409	9.92779	10.0203	9.93081	10.03	10.0576	9.84309	9.84088	9.80119	9.93535	9.77165	9.77568	9.80576	9.69713	9.69903	9.73683	9.70762	9.6712	9.72445	9.58658	9.675	9.6841	9.66531	9.67598	9.49131	9.64405	9.59775
hAT-Tip100-1:hAT-Tip100:DNA	8.85181	8.87899	8.88508	8.90492	7.58963	8.37644	7.59999	6.96214	5.96906	5.71571	5.78585	6.36277	8.99701	8.42222	8.11975	8.94313	9.13728	9.12089	9.17651	9.17525	9.34562	9.21041	9.27723	9.25835	9.35559	9.30007	9.42882	9.4374	9.18426	9.26264	9.13168	9.47692	9.1511	9.09178	9.37437	9.99041	9.36253	9.23954	9.38889	9.96538	9.23741	9.32657	9.143	9.73431	9.0873	9.05932	9.08431	9.10173	9.1861
hAT-Tip100-2:hAT-Tip100:DNA	5.60445	5.52865	5.76904	5.51476	4.84317	5.53274	4.14173	4.44266	1.85743	2.55966	2.89022	1.89111	4.35519	4.06423	4.41629	4.77226	5.05535	4.9514	5.18174	5.06255	4.77978	5.35988	5.5443	4.82283	5.47395	5.43821	5.39651	5.04465	5.37564	5.61446	5.62714	6.0117	4.99833	5.25255	5.48767	5.78145	5.71094	5.5704	5.49791	5.35035	5.86984	5.66278	5.61953	5.45433	5.95955	5.66774	5.09895	5.45097	5.07693
hAT-Tip100-3:hAT-Tip100:DNA	6.31274	6.50647	6.36871	6.07851	6.58979	6.41443	5.19481	5.3429	5.76496	6.52674	5.22999	5.60549	6.88929	6.57118	6.54604	7.35328	7.48392	7.03684	7.28224	6.59673	7.24633	7.14229	6.97416	7.25288	6.7626	6.7491	6.8963	7.37417	7.09467	6.52309	7.03129	6.9058	6.83767	6.84851	7.0557	6.99015	7.47089	7.29803	7.18531	7.26655	7.5544	7.25989	7.32708	7.42413	7.95183	7.70112	7.48623	7.39049	8.00005
hAT-Tip100-4:hAT-Tip100:DNA	4.19698	4.45239	4.77614	4.56406	4.17402	4.0838	2.81804	3.12508	5.20596	4.14085	4.45082	4.20565	3.45093	3.91775	3.71618	2.79396	5.53533	3.22998	4.17149	1.74053	3.44028	3.53308	3.71796	3.67572	4.48083	4.35286	4.18599	3.10501	4.32706	4.58061	4.74198	5.91703	5.81318	4.45014	4.55838	4.59508	4.28998	2.91953	3.84408	4.05731	4.40718	4.63162	5.09776	4.40162	4.36472	3.23789	4.04741	3.73746	4.70112
hAT-Tip100-5:hAT-Tip100:DNA	6.52523	6.89467	7.20153	6.56158	4.99242	6.29618	5.73388	4.4752	1.82489	2.53485	1.87058	3.36366	3.03538	3.66509	3.5014	5.12986	5.79249	4.88333	4.21644	5.25879	5.42781	5.18264	4.53375	5.86537	4.4787	5.47395	5.09281	5.66707	6.0793	5.14283	5.37734	4.78896	4.31583	5.65323	5.28341	5.77315	5.91849	6.40622	5.19838	6.09964	5.78125	6.54228	5.71295	6.66077	5.47515	5.92068	5.45963	5.80438	4.49114
Maverick-1:Maverick:DNA	6.95899	6.72637	6.83368	6.6246	6.99497	6.92418	6.52882	5.76692	7.76652	8.34354	7.3854	7.66826	8.53985	8.35559	8.44956	9.23188	11.6632	12.2204	11.7658	11.975	11.2999	11.3384	11.3285	11.4015	11.8769	11.39	11.6621	11.6845	9.59569	11.0164	10.2501	10.7757	10.0767	10.3364	9.87229	10.1296	8.89073	8.92166	9.36555	8.92571	8.57317	8.60831	8.89929	8.97486	8.48081	8.77489	8.62506	8.4482	8.36326
Maverick-2:Maverick:DNA	10.0306	10.1799	10.2964	10.1333	11.7257	10.3364	10.1685	10.0397	10.74	10.6864	10.6824	10.5789	10.467	10.427	10.4914	10.5536	11.1382	11.1014	11.4302	10.9881	11.475	11.2646	11.543	11.1507	12.0283	11.95	11.8275	11.6767	11.4094	12.2241	11.8562	11.8918	11.8832	11.7908	11.681	11.9027	11.0224	11.3461	11.4461	11.4582	11.1716	11.3749	11.6241	11.2771	11.676	11.649	11.5094	11.4849	11.9507
Maverick-3:Maverick:DNA	7.59126	7.6711	7.93916	7.3888	6.88316	7.35999	6.34387	6.15015	6.26652	7.03146	6.03531	6.7589	8.26388	7.8132	7.94667	8.05191	12.5821	12.0255	12.7109	12.1983	12.3512	11.8522	12.1015	12.4705	11.8643	11.6319	11.3944	11.5104	10.2103	10.9461	10.5992	10.4689	10.6685	10.5961	10.2694	10.4668	9.48964	9.67455	9.95683	9.8322	9.62272	10.0447	10.018	9.34644	9.89445	10.1564	9.53786	9.73143	9.87597
PiggyBac-5:PiggyBac:DNA	8.57824	8.57199	8.59438	8.56739	8.71542	8.74096	8.53116	8.3568	7.54173	7.28358	6.53993	7.45701	10.0811	8.53289	8.80735	9.32287	11.5529	11.1589	11.0662	11.1777	11.1874	10.9367	10.751	10.9304	10.6487	10.5522	10.3453	10.3775	9.51834	9.71146	9.58917	9.80838	10.0833	9.81306	10.03	10.1544	9.71248	10.0008	9.89971	9.9362	9.5731	9.70882	9.79807	10.0094	9.83768	9.70792	9.78547	9.93499	10.0787
PiggyBac-1:PiggyBac:DNA	7.19838	7.26922	7.0957	7.02122	8.23323	7.48875	6.6256	6.50571	4.73773	5.59934	4.16976	6.04516	7.55772	6.55395	6.62492	7.1235	9.59065	9.28288	9.04649	9.19615	9.33808	9.02804	8.95697	9.02921	8.59924	8.45151	8.4028	8.41775	7.9225	7.86414	7.88254	7.71752	8.20969	8.12288	7.76123	8.05244	8.03672	8.43771	8.06755	8.08297	8.08746	8.32596	8.04669	8.05112	8.19484	8.50364	7.96919	7.87811	8.63623
PiggyBac-2:PiggyBac:DNA	7.48331	7.39677	7.18545	7.3054	7.07684	8.00144	8.31552	8.69275	6.8438	6.93728	7.00553	7.12203	8.96872	8.47849	9.00521	8.9521	11.0474	10.9067	10.9285	10.7968	10.9006	10.844	10.9408	10.8353	10.5596	10.4568	10.5054	10.568	10.0956	9.93264	9.99489	10.1096	9.77207	9.76932	9.82407	9.80964	9.61345	9.68276	9.62626	9.73834	9.60017	9.60806	9.6233	9.31662	9.20477	9.3141	9.3643	9.33787	8.99754
TcMar-Tc2-1:TcMar-Tc2:DNA	8.78543	8.83328	8.66451	8.49056	10.0267	8.28057	8.59033	7.54131	7.34664	7.03856	7.29657	7.29402	10.4132	10.994	10.3059	11.2371	10.7808	10.726	10.7283	10.8328	10.8357	10.7796	10.7249	10.8795	10.3268	10.0849	10.455	10.4829	9.982	9.74903	9.9626	10.1023	9.85661	9.84362	9.90448	9.74336	9.93022	9.81883	9.89691	9.70609	9.89582	9.72985	9.90211	9.88444	9.82559	9.55857	9.78353	9.89935	9.48242
TcMar-Tc2-2:TcMar-Tc2:DNA	10.6527	10.6701	10.8025	10.451	8.86195	9.87499	8.97167	8.80214	8.98774	8.81034	8.89774	8.99162	9.84123	10.0093	9.95348	10.386	10.7703	10.5752	10.5967	10.4981	10.638	10.6231	10.7136	10.6008	10.67	10.4954	10.7075	10.7817	11.0005	10.6222	10.7855	10.8682	10.9709	10.7406	10.8199	10.6327	10.9414	11.0863	10.8139	10.6547	11.0654	10.883	10.8166	10.9801	11.0817	11.0038	11.0003	10.6692	10.6629
[truncated: 7 more columns]

## Sheet: Table S3D. Small RNA exp TEs
Table S3D. Levels of piRNAs mapping to TE families, in normalised counts (regularised log), in cichlid gonads. Included are TE families which have likely been transpositionally active recently in Lake Malawi (highlighted in green), versus related families with no strong support for transpositional activity.
TE family	Ovaries			Testes
	Aca_ov_n_rep1	Aca_ov_n_rep2	Aca_ov_n_rep3	Aca_tes_n_rep1	Aca_tes_n_rep2	Aca_tes_n_rep3	Aca_tes_n_rep4
CMC-EnSpm-16:CMC-EnSpm:DNA	12.5786	12.3102	12.3141	12.8691	12.7704	12.9632	12.8223
CMC-EnSpm-15:CMC-EnSpm:DNA	11.4059	11.3521	11.4984	12.1172	12.0515	11.9931	11.9382
CMC-EnSpm-3:CMC-EnSpm:DNA	8.25167	7.6384	7.74611	8.1602	8.11457	8.19843	8.04702
CMC-EnSpm-4:CMC-EnSpm:DNA	10.04	9.92372	10.0715	10.3491	10.3006	10.3555	10.5422
CMC-EnSpm-1:CMC-EnSpm:DNA	9.84696	10.0467	9.86486	10.5771	10.5729	10.5537	10.6928
CMC-EnSpm-9:CMC-EnSpm:DNA	9.98404	9.84281	10.4702	9.88077	10.3008	10.196	9.98289
CMC-EnSpm-10:CMC-EnSpm:DNA	11.275	11.4338	11.3359	11.6655	11.6953	11.6328	11.7606
CMC-EnSpm-5:CMC-EnSpm:DNA	12.9864	13.0112	12.915	13.0856	13.1578	13.0099	12.9913
CMC-EnSpm-13:CMC-EnSpm:DNA	11.8305	11.6422	12.1467	11.7016	11.8396	11.5848	11.8789
CMC-EnSpm-7:CMC-EnSpm:DNA	11.6146	11.4878	11.5145	11.9616	11.8924	11.8313	11.7623
CMC-EnSpm-8:CMC-EnSpm:DNA	11.5141	11.4932	11.601	12.0868	11.7165	12.0156	11.9908
CMC-EnSpm-6:CMC-EnSpm:DNA	11.8456	11.7909	11.9294	12.3228	12.3868	12.4056	12.2335
CMC-EnSpm-11:CMC-EnSpm:DNA	11.2517	11.2784	11.1866	11.0713	10.6878	10.815	11.1265
CMC-EnSpm-14:CMC-EnSpm:DNA	11.6216	11.422	11.6032	11.3307	11.4209	11.211	11.4216
CMC-EnSpm-12:CMC-EnSpm:DNA	11.3816	11.2965	11.3541	11.5641	11.7185	11.846	11.4884
DIRS-1:DIRS:LTR	12.3403	12.4468	12.5622	12.6793	12.8015	12.7527	12.5882
DIRS-2:DIRS:LTR	12.4778	12.6643	12.654	12.7737	12.588	12.8071	12.7877
ERV1-4_[LTR]:ERV1:LTR	10.2698	10.4646	10.4954	10.8777	10.7143	10.7355	10.8504
ERV1-10_[INT]:ERV1:LTR	12.0076	12.0341	12.2307	12.1278	12.182	12.1922	12.0765
ERV1-10_[LTR]:ERV1:LTR	10.6905	10.6838	10.573	10.815	10.8245	10.7816	10.9095
ERV1-4_[INT]:ERV1:LTR	13.0853	13.4891	13.3143	13.3113	13.0867	13.2029	13.2181
ERV1-3_[INT]:ERV1:LTR	13.1867	13.3193	13.8511	13.0322	13.1482	12.7976	12.7936
ERV1-7_[INT]:ERV1:LTR	12.9968	12.5729	12.8194	12.4548	12.6696	12.3011	12.6616
ERV1-3_[LTR]:ERV1:LTR	5.5061	5.45009	5.85851	5.59425	5.94098	5.46817	5.55815
ERV1-7_[LTR]:ERV1:LTR	5.20676	4.20578	4.24035	4.14297	4.12873	4.22032	4.0641
ERV1-1_[INT]:ERV1:LTR	13.3505	13.1979	13.4418	12.8465	12.9391	13.0402	12.8563
ERV1-5_[INT]:ERV1:LTR	11.7621	11.5711	11.6548	11.2072	11.2574	11.1261	11.1047
ERV1-1_[LTR]:ERV1:LTR	10.3199	10.0279	10.3095	10.2271	10.3072	10.3844	10.3703
ERV1-9_[LTR]:ERV1:LTR	9.8105	9.56388	9.49102	9.42374	9.37909	9.28627	9.4737
ERV1-6_[INT]:ERV1:LTR	13.0217	12.9587	13.0449	12.6937	12.7214	12.6338	12.8324
ERV1-9_[INT]:ERV1:LTR	13.2129	12.8776	12.8195	12.035	12.2021	12.0624	12.1726
ERV1-8_[INT]:ERV1:LTR	12.1132	12.1219	11.9348	11.9835	11.9848	11.705	11.7686
ERV1-5_[LTR]:ERV1:LTR	9.64538	9.33554	9.36385	9.21209	9.22495	9.1242	9.30908
ERV1-2_[INT]:ERV1:LTR	12.4236	12.3693	12.507	11.9535	11.9711	11.8365	11.9737
ERV1-6_[LTR]:ERV1:LTR	8.35502	8.09361	8.17925	8.45765	8.32321	8.25743	8.60634
ERV1-2_[LTR]:ERV1:LTR	4.79612	4.36778	4.41214	4.33755	4.3534	4.34132	4.39453
ERV1-8_[LTR]:ERV1:LTR	8.41088	8.3352	8.17166	7.93705	7.91713	7.66219	8.00582
Gypsy-12_[INT]:Gypsy:LTR	12.2892	12.8056	12.5561	12.5206	12.4357	12.7315	12.593
Gypsy-12_[LTR]:Gypsy:LTR	8.47228	8.5972	8.42069	8.41611	8.28504	8.58682	8.70437
Gypsy-42_[LTR]:Gypsy:LTR	9.86486	9.69823	9.69583	9.56711	9.51538	9.47648	9.81665
Gypsy-7_[INT]:Gypsy:LTR	11.7974	11.5008	11.5408	11.2989	11.4804	11.1495	11.2743
Gypsy-48_[INT]:Gypsy:LTR	11.8137	12.1421	11.7437	11.3801	11.7157	11.2466	11.5119
Gypsy-66_[LTR]:Gypsy:LTR	9.10001	9.07194	9.26679	8.89049	8.72769	8.85447	9.02366
Gypsy-66_[INT]:Gypsy:LTR	11.7413	11.6572	11.8029	11.0319	11.2218	11.3858	11.0837
Gypsy-36_[INT]:Gypsy:LTR	11.9311	12.0857	12.4013	12.3076	12.0411	12.0239	12.3696
Gypsy-78_[LTR]:Gypsy:LTR	4.96678	5.12322	4.67597	5.01986	4.71177	5.04531	4.94889
Gypsy-98_[LTR]:Gypsy:LTR	9.5499	9.89448	9.38842	10.1854	10.1176	10.1189	10.1564
Gypsy-108_[LTR]:Gypsy:LTR	9.01942	9.58529	9.27947	9.47864	9.36518	9.19059	9.38523
Gypsy-24_[INT]:Gypsy:LTR	11.5007	11.9089	11.5379	11.7468	11.8179	11.801	11.7563
Gypsy-113_[INT]:Gypsy:LTR	12.8242	12.6359	12.7567	12.1819	12.3756	11.8152	12.1697
Gypsy-38_[INT]:Gypsy:LTR	11.5903	11.8603	11.9367	11.2577	11.4286	11.4829	11.3801
Gypsy-38_[LTR]:Gypsy:LTR	8.48534	9.18138	8.86387	8.79593	8.95798	8.9218	9.09535
Gypsy-34_[LTR]:Gypsy:LTR	10.1572	10.3261	10.1895	10.2221	10.0614	9.96102	10.2596
Gypsy-86_[INT]:Gypsy:LTR	10.6205	10.7108	10.6569	9.78142	10.0731	9.95376	10.0816
Gypsy-1:Gypsy:LTR	11.8705	12.0706	11.9363	11.9544	12.1015	12.3509	12.0282
Gypsy-58_[LTR]:Gypsy:LTR	10.3654	10.3386	10.4196	10.2588	10.0806	9.94296	10.3528
Gypsy-102_[INT]:Gypsy:LTR	13.4915	13.6486	13.5291	12.7384	12.9914	12.9609	12.8182
Gypsy-18_[INT]:Gypsy:LTR	11.1379	10.7137	10.8897	11.0329	11.2955	11.385	11.111
Gypsy-41_[INT]:Gypsy:LTR	10.9282	11.7124	12.2211	11.2745	11.4305	11.0581	10.9395
Gypsy-7_[LTR]:Gypsy:LTR	8.93736	8.71385	8.87489	8.2309	8.51045	8.48091	8.78868
Gypsy-82_[INT]:Gypsy:LTR	11.3035	11.6713	11.1529	11.4788	11.826	11.6445	11.3026
Gypsy-89_[LTR]:Gypsy:LTR	8.98672	9.67323	10.0186	9.25964	9.53165	9.18475	9.57988
Gypsy-51_[LTR]:Gypsy:LTR	9.21644	9.25246	9.04877	9.95337	9.12554	9.34534	9.98423
Gypsy-75_[LTR]:Gypsy:LTR	8.12312	7.83649	8.43471	7.875	7.86185	8.12255	7.86096
Gypsy-85_[INT]:Gypsy:LTR	11.4477	11.6933	11.279	11.4298	10.9947	10.8656	11.1645
Gypsy-85_[LTR]:Gypsy:LTR	9.53607	9.34269	9.01635	9.56487	9.38881	9.40715	9.29434
Gypsy-40_[LTR]:Gypsy:LTR	10.69	10.4711	10.7488	10.1563	10.3767	10.5786	10.5682
Gypsy-109_[INT]:Gypsy:LTR	12.4593	12.6591	12.6126	12.8434	12.5095	12.7211	12.7058
Gypsy-8_[LTR]:Gypsy:LTR	8.29288	7.96127	8.11345	7.58825	8.03723	8.06389	8.07182
Gypsy-80_[LTR]:Gypsy:LTR	9.46951	9.5991	9.66929	9.18936	9.29199	9.46848	9.21795
Gypsy-77_[LTR]:Gypsy:LTR	9.63386	9.96443	10.0833	9.61677	9.67206	9.40462	9.60856
Gypsy-84_[LTR]:Gypsy:LTR	12.3451	12.1012	12.0061	11.9565	11.9057	11.8529	11.8941
Gypsy-106:Gypsy:LTR	12.5366	12.0197	12.3533	11.514	11.2809	11.2874	11.5728
Gypsy-40_[INT]:Gypsy:LTR	12.3767	12.4148	12.3782	11.611	11.7063	11.7195	11.7789
Gypsy-15_[INT]:Gypsy:LTR	11.3569	11.7882	11.3358	10.7208	10.8502	10.8516	10.9852
Gypsy-15_[LTR]:Gypsy:LTR	9.41769	9.7037	9.57207	8.99785	9.48784	9.1687	9.11822
Gypsy-6_[LTR]:Gypsy:LTR	10.3974	10.0492	10.6325	9.8862	9.75122	9.78388	9.67024
Gypsy-29_[LTR]:Gypsy:LTR	7.83196	7.34312	7.51407	6.68036	7.15276	7.54183	6.90613
Gypsy-29_[INT]:Gypsy:LTR	11.615	11.5466	11.1886	10.9815	11.3147	10.9385	10.9961
Gypsy-70_[INT]:Gypsy:LTR	11.2186	11.1739	10.9549	11.6564	11.3895	11.2298	11.3538
Gypsy-42_[INT]:Gypsy:LTR	10.9455	10.6743	10.6174	10.5349	10.681	10.0371	10.2607
Gypsy-93_[INT]:Gypsy:LTR	11.9936	12.136	12.3988	12.1294	12.2312	11.7932	12.1713
Gypsy-107_[INT]:Gypsy:LTR	11.1659	11.6314	11.153	10.5922	10.9927	10.4994	10.8332
Gypsy-116_[INT]:Gypsy:LTR	11.4747	11.5191	12.1114	10.565	10.7262	10.5115	10.7294
Gypsy-6_[INT]:Gypsy:LTR	11.9124	11.8074	11.9517	11.7331	11.6991	11.1611	11.2397
Gypsy-86_[LTR]:Gypsy:LTR	7.56417	7.84006	7.85571	6.85818	6.82394	7.19003	7.37886
Gypsy-48_[LTR]:Gypsy:LTR	8.6313	8.66974	9.31359	8.66846	8.74256	8.81803	8.73664
Gypsy-61_[INT]:Gypsy:LTR	13.5334	13.4595	13.6783	13.0864	13.0156	13.1324	12.9937
Gypsy-61_[LTR]:Gypsy:LTR	7.47807	7.35264	7.23586	6.96314	6.64522	7.03244	7.00261
Gypsy-116_[LTR]:Gypsy:LTR	9.43642	9.56096	9.80623	8.98303	9.12664	9.23459	9.02572
Gypsy-102_[LTR]:Gypsy:LTR	6.97899	7.79127	7.27298	7.16375	7.13443	7.59184	7.08761
Gypsy-5_[LTR]:Gypsy:LTR	6.22383	5.9568	5.82488	5.59729	5.51631	5.41229	5.58778
Gypsy-5_[INT]:Gypsy:LTR	11.158	11.1473	11.0356	10.7535	10.824	10.6066	10.8346
Gypsy-113_[LTR]:Gypsy:LTR	10.5309	9.80542	10.0928	9.7804	9.83223	9.58506	9.87138
Gypsy-54_[LTR]:Gypsy:LTR	10.2016	10.176	10.4813	10.103	10.0399	10.2735	9.93603
Gypsy-30_[LTR]:Gypsy:LTR	9.43071	9.32259	9.22867	9.00864	9.25206	9.11847	9.38012
Gypsy-10_[INT]:Gypsy:LTR	10.8949	10.7167	11.0925	10.1434	10.0459	9.82638	9.73944
Gypsy-10_[LTR]:Gypsy:LTR	8.27614	8.63875	8.49415	8.77132	8.56904	8.35559	8.35955
Gypsy-94_[LTR]:Gypsy:LTR	9.32734	9.64514	9.31	9.20709	9.05229	9.10709	9.22827
Gypsy-94_[INT]:Gypsy:LTR	11.7263	11.7759	11.8528	11.2958	11.2974	11.3011	11.4337
Gypsy-63_[INT]:Gypsy:LTR	11.4507	11.8193	11.2884	11.3508	11.2606	11.3058	11.2795
Gypsy-22_[LTR]:Gypsy:LTR	6.31399	6.42404	5.72372	6.29817	6.09084	5.817	5.96756
Gypsy-22_[INT]:Gypsy:LTR	10.1515	10.2712	9.92076	10.5782	10.5526	10.0139	10.2825
Gypsy-57_[LTR]:Gypsy:LTR	7.04093	6.93294	6.07845	6.62727	7.17671	6.95097	6.68174
Gypsy-57_[INT]:Gypsy:LTR	11.3364	11.2607	10.3474	10.9075	11.4699	11.328	10.7857
Gypsy-84_[INT]:Gypsy:LTR	12.1251	11.3384	11.4718	11.1231	11.4334	11.591	11.3846
Gypsy-30_[INT]:Gypsy:LTR	11.1117	10.8923	10.8962	10.4377	10.0251	10.3134	10.4026
Gypsy-21_[INT]:Gypsy:LTR	12.512	12.682	12.9491	12.2813	12.2534	12.2861	11.9372
Gypsy-26_[LTR]:Gypsy:LTR	8.92692	8.89979	9.01998	8.2998	8.50957	8.44073	8.40818
Gypsy-26_[INT]:Gypsy:LTR	12.3147	12.4465	12.3373	12.0571	12.2372	11.9361	12.0502
Gypsy-110_[LTR]:Gypsy:LTR	5.68761	5.85186	5.3902	6.28988	6.48955	6.57509	6.13089
Gypsy-110_[INT]:Gypsy:LTR	11.7809	11.8095	12.0291	11.5062	11.9418	11.6082	11.8877
Gypsy-49_[INT]:Gypsy:LTR	11.376	11.8825	11.7813	10.8626	10.7489	10.4934	11.093
Gypsy-90_[INT]:Gypsy:LTR	11.318	11.586	11.6246	11.5674	11.3091	11.5008	11.4831
Gypsy-8_[INT]:Gypsy:LTR	12.1138	12.2777	12.2271	12.041	12.1539	12.2406	11.9202
Gypsy-21_[LTR]:Gypsy:LTR	9.66721	10.4267	10.4239	10.0851	10.0459	9.92429	10.0276
Gypsy-36_[LTR]:Gypsy:LTR	5.30637	5.09383	5.1452	5.05667	5.26412	5.2144	6.00568
Gypsy-81_[INT]:Gypsy:LTR	11.9308	12.1625	12.3854	11.4358	11.3905	11.1968	11.3231
Gypsy-54_[INT]:Gypsy:LTR	12.8297	12.9031	13.1375	12.5882	12.5248	12.6379	12.5214
Gypsy-112_[LTR]:Gypsy:LTR	9.66541	9.94148	9.41797	9.561	9.42889	9.43304	9.67558
Gypsy-112_[INT]:Gypsy:LTR	10.8854	10.7517	10.6872	10.7698	10.7894	10.7408	10.7422
Gypsy-107_[LTR]:Gypsy:LTR	10.3801	10.3531	9.91707	9.96642	10.1602	10.0921	10.2363
Gypsy-96_[LTR]:Gypsy:LTR	9.30782	9.44775	9.43813	9.64401	9.56252	9.64383	9.52559
Gypsy-96_[INT]:Gypsy:LTR	12.0732	12.1161	12.2979	11.3624	11.8129	11.283	11.1896
Gypsy-73_[INT]:Gypsy:LTR	11.8366	12.4452	12.0275	11.6538	11.347	11.5298	11.7965
Gypsy-73_[LTR]:Gypsy:LTR	8.66472	8.15752	8.21671	8.37213	8.51002	8.67718	8.65923
Gypsy-49_[LTR]:Gypsy:LTR	11.2821	11.4311	11.1101	10.9159	10.8641	11.0038	10.8842
Gypsy-80_[INT]:Gypsy:LTR	11.9866	11.8947	12.1876	10.7009	11.2475	11.0131	10.9929
Gypsy-19_[INT]:Gypsy:LTR	10.4735	10.9115	10.2734	10.5177	10.7019	10.5061	10.4733
Gypsy-19_[LTR]:Gypsy:LTR	5.44855	5.55921	5.3252	6.04784	5.52795	5.87837	5.44578
Gypsy-46_[LTR]:Gypsy:LTR	6.35718	6.59855	6.10967	6.44804	6.46107	6.38524	6.70181
Gypsy-46_[INT]:Gypsy:LTR	12.3122	12.4854	12.3121	12.9102	12.8655	12.7128	12.6089
Gypsy-109_[LTR]:Gypsy:LTR	7.30223	7.34559	7.15469	7.19753	7.25175	7.15912	7.2736
Gypsy-91_[LTR]:Gypsy:LTR	10.0329	9.61496	9.77204	9.61319	9.58838	9.81314	9.64582
Gypsy-56_[LTR]:Gypsy:LTR	10.2326	9.8465	9.82506	9.27075	9.52707	9.73018	9.75885
Gypsy-56_[INT]:Gypsy:LTR	13.0186	13.0791	12.9685	12.3356	12.608	12.5459	12.5609
Gypsy-31_[LTR]:Gypsy:LTR	8.49213	8.28189	8.16401	7.93796	8.20047	8.12599	7.92124
Gypsy-89_[INT]:Gypsy:LTR	12.6748	12.6714	12.5489	11.8062	12.1717	11.7694	12.1205
Gypsy-17_[LTR]:Gypsy:LTR	8.55371	8.55693	8.28532	8.17694	8.07036	8.22774	8.39098
Gypsy-17_[INT]:Gypsy:LTR	11.7022	11.7352	11.635	11.3434	11.6171	11.8107	11.3578
Gypsy-39_[LTR]:Gypsy:LTR	8.33858	8.13012	8.22235	7.93088	7.53192	7.94417	7.87297
Gypsy-16_[INT]:Gypsy:LTR	10.6532	10.802	10.7605	10.4855	10.4045	10.6932	10.1288
Gypsy-62_[LTR]:Gypsy:LTR	7.5238	7.3345	7.32697	7.73839	7.80725	7.70556	7.76447
Gypsy-108_[INT]:Gypsy:LTR	12.6937	12.5753	12.8974	11.7287	11.8363	11.5472	11.8414
Gypsy-90_[LTR]:Gypsy:LTR	6.43722	6.20515	6.2498	6.07064	6.19317	5.9423	6.01511
Gypsy-55_[LTR]:Gypsy:LTR	6.9938	7.37948	7.48754	7.49792	7.26469	7.32114	7.35162
Gypsy-55_[INT]:Gypsy:LTR	9.87597	10.0813	9.81162	10.3401	10.0408	10.0871	9.87152
Gypsy-68_[LTR]:Gypsy:LTR	7.47048	7.22665	7.1688	7.88646	7.82039	7.9463	8.03269
Gypsy-47_[INT]:Gypsy:LTR	11.8899	12.0513	11.3907	12.0551	12.0893	12.1907	11.7493
Gypsy-2_[INT]:Gypsy:LTR	8.8294	9.45884	8.8166	9.6862	9.86053	9.54041	9.56091
Gypsy-91_[INT]:Gypsy:LTR	11.1975	11.0402	11.2211	10.78	10.8784	10.2102	10.6367
Gypsy-97_[INT]:Gypsy:LTR	11.5903	11.9713	11.5779	10.7032	11.038	10.7415	11.0734
Gypsy-95_[INT]:Gypsy:LTR	10.6355	10.3384	10.1571	10.1947	10.0458	10.8334	9.88379
Gypsy-45_[INT]:Gypsy:LTR	9.69356	10.0597	9.42789	9.97992	10.1868	9.64518	9.56672
Gypsy-47_[LTR]:Gypsy:LTR	8.9478	8.62515	8.11599	8.83238	8.70956	8.73127	8.75636
Gypsy-2_[LTR]:Gypsy:LTR	5.95692	5.93856	6.31386	6.01199	6.48015	5.91101	5.7879
Gypsy-76_[INT]:Gypsy:LTR	11.0352	11.0432	11.2917	10.33	10.6212	10.1416	10.4946
Gypsy-115_[INT]:Gypsy:LTR	11.456	11.5476	11.3998	11.3239	11.3221	11.0099	11.4523
Gypsy-78_[INT]:Gypsy:LTR	10.8427	11.1522	9.90755	11.5221	11.1863	11.496	11.2929
Gypsy-35_[INT]:Gypsy:LTR	10.6199	10.926	10.4195	10.7522	11.1365	10.8027	10.6466
Gypsy-99_[LTR]:Gypsy:LTR	9.30341	9.52095	9.10003	9.43924	9.6956	9.51272	9.76495
Gypsy-76_[LTR]:Gypsy:LTR	8.74589	9.02039	8.65178	8.73236	8.92778	8.70759	8.98064
Gypsy-117_[LTR]:Gypsy:LTR	8.22548	8.18588	8.41443	8.98789	8.98298	9.35604	8.72961
Gypsy-4_[LTR]:Gypsy:LTR	8.94603	9.00281	9.22681	8.71078	8.66303	8.87539	9.09418
Gypsy-93_[LTR]:Gypsy:LTR	8.58708	8.86245	9.24165	9.41233	9.4615	9.14848	9.61578
Gypsy-25_[LTR]:Gypsy:LTR	7.00229	7.20653	7.28325	6.85541	6.83129	6.6573	6.80556
Gypsy-98_[INT]:Gypsy:LTR	11.5133	12.03	11.6488	12.08	11.6619	11.8986	11.9919
Gypsy-79_[INT]:Gypsy:LTR	11.3873	11.5174	11.6524	11.7317	11.7407	12.0972	11.5609
Gypsy-79_[LTR]:Gypsy:LTR	8.13026	8.03502	8.16628	8.44102	8.41264	8.75295	8.46547
Gypsy-31_[INT]:Gypsy:LTR	12.1717	12.2353	12.6142	11.6673	12.1055	12.0053	11.6042
Gypsy-77_[INT]:Gypsy:LTR	12.2069	11.9165	12.1892	10.7645	11.2358	11.0346	10.966
Gypsy-75_[INT]:Gypsy:LTR	11.6668	11.5475	11.6336	11.0866	11.3224	10.8276	10.9875
Gypsy-81_[LTR]:Gypsy:LTR	7.20076	7.26319	7.26965	8.21172	8.1068	7.56138	7.57041
Gypsy-95_[LTR]:Gypsy:LTR	9.14683	9.1131	9.02487	8.98335	8.99344	9.1372	9.11904
Gypsy-100_[LTR]:Gypsy:LTR	9.10763	9.02284	9.46096	8.21158	8.59826	8.81568	8.89663
Gypsy-51_[INT]:Gypsy:LTR	11.0435	11.4833	10.9559	12.2164	10.6733	10.9716	12.0038
Gypsy-16_[LTR]:Gypsy:LTR	8.76719	8.47334	9.65926	8.77947	8.88463	9.04178	8.38036
Gypsy-44_[LTR]:Gypsy:LTR	9.9357	9.4592	9.83647	9.82094	9.78466	9.93107	9.91093
Gypsy-28_[INT]:Gypsy:LTR	12.1618	12.1733	12.3459	11.4531	11.6775	11.2807	11.6131
Gypsy-28_[LTR]:Gypsy:LTR	10.3251	9.85889	10.1278	9.29339	9.40282	9.04923	9.57775
Gypsy-103_[LTR]:Gypsy:LTR	8.97188	9.4501	9.75855	9.93561	9.74258	9.74076	9.78351
Gypsy-32_[LTR]:Gypsy:LTR	4.99385	5.05487	5.19976	5.75973	5.92042	6.09333	5.83291
Gypsy-82_[LTR]:Gypsy:LTR	8.67104	8.21863	7.93325	8.67676	8.56349	8.38366	8.41363
Gypsy-67_[INT]:Gypsy:LTR	11.0046	10.8501	11.5379	10.4314	10.4884	10.5665	10.5268
Gypsy-111:Gypsy:LTR	11.5185	11.2149	11.3479	10.8772	11.0292	10.9357	10.7727
Gypsy-87_[LTR]:Gypsy:LTR	6.30236	6.0802	6.1475	7.84894	6.5762	7.53492	7.51313
Gypsy-87_[INT]:Gypsy:LTR	10.8269	10.9134	10.6779	11.3269	11.2687	11.3653	11.459
Gypsy-64_[INT]:Gypsy:LTR	12.4459	12.2344	11.5887	12.0109	11.8484	12.045	11.595
Gypsy-34_[INT]:Gypsy:LTR	12.7741	12.8504	12.9184	12.2039	12.2264	11.837	12.2985
Gypsy-63_[LTR]:Gypsy:LTR	6.82935	6.28741	6.28599	6.17513	5.58235	6.12412	6.39187
Gypsy-25_[INT]:Gypsy:LTR	10.714	10.8813	10.7545	9.97683	10.1786	9.66864	10.0767
Gypsy-71_[INT]:Gypsy:LTR	10.2872	10.7704	9.96409	11.0826	11.14	11.5278	10.7903
Gypsy-71_[LTR]:Gypsy:LTR	5.05619	4.9438	4.90442	5.31462	5.3459	5.66712	5.21175
Gypsy-72_[INT]:Gypsy:LTR	11.7883	11.7126	11.3639	11.2017	11.4745	11.5154	11.1676
Gypsy-72_[LTR]:Gypsy:LTR	8.39354	8.0309	8.82502	7.68567	8.16675	7.99803	7.95478
Gypsy-100_[INT]:Gypsy:LTR	10.9983	11.3559	11.2708	10.8961	10.9081	11.274	11.296
Gypsy-33_[INT]:Gypsy:LTR	10.0617	10.7917	10.1577	12.3084	10.9129	12.2021	10.791
Gypsy-4_[INT]:Gypsy:LTR	11.6774	11.887	12.2327	11.1781	11.2687	11.5498	11.5807
Gypsy-33_[LTR]:Gypsy:LTR	5.69465	6.19903	5.8957	6.881	6.09087	6.90626	6.1395
Gypsy-23_[INT]:Gypsy:LTR	10.9333	12.5271	10.7205	11.2759	10.7564	10.9303	11.5599
Gypsy-32_[INT]:Gypsy:LTR	9.79739	9.68605	9.19935	10.3697	10.4798	10.6206	10.2329
Gypsy-97_[LTR]:Gypsy:LTR	7.43466	8.00084	7.94737	7.06565	7.25879	7.11711	7.69628
Gypsy-115_[LTR]:Gypsy:LTR	6.97049	7.10054	6.94323	6.84676	6.81339	6.6769	7.09251
Gypsy-50_[LTR]:Gypsy:LTR	4.49029	4.02534	4.03845	4.25548	4.25272	4.34324	4.47257
Gypsy-50_[INT]:Gypsy:LTR	10.8723	10.5764	10.5177	11.1914	11.0284	11.1838	11.349
Gypsy-114_[LTR]:Gypsy:LTR	8.2411	8.29852	8.6017	7.94972	8.5845	8.51214	8.38993
Gypsy-13_[LTR]:Gypsy:LTR	9.10267	8.94886	9.09978	8.67423	8.50476	8.15914	8.57642
Gypsy-11_[LTR]:Gypsy:LTR	6.11173	6.5176	5.99425	6.05217	6.779	6.13525	6.72559
Gypsy-11_[INT]:Gypsy:LTR	11.1339	11.2711	10.8276	11.2063	11.8428	11.2697	11.7846
Gypsy-114_[INT]:Gypsy:LTR	10.3994	10.7689	11.0058	10.0059	10.1884	10.3679	9.94938
Gypsy-13_[INT]:Gypsy:LTR	11.7135	11.5519	11.6096	10.9792	10.8863	10.602	11.0536
Gypsy-67_[LTR]:Gypsy:LTR	4.61187	4.13858	4.68889	3.99263	4.05226	4.12107	4.10539
Gypsy-74_[LTR]:Gypsy:LTR	8.01798	7.28715	8.05702	7.0709	7.1395	7.13026	7.15956
Gypsy-68_[INT]:Gypsy:LTR	10.1183	10.0841	9.97715	10.6306	10.8731	10.5963	10.5616
Gypsy-88_[INT]:Gypsy:LTR	10.2673	10.9067	10.4351	10.4955	10.5686	10.7913	10.3714
Gypsy-105_[INT]:Gypsy:LTR	12.6665	12.5205	12.8619	11.5629	11.5691	11.4692	11.4458
Gypsy-44_[INT]:Gypsy:LTR	11.4462	11.4186	11.2704	10.6474	10.7201	11.1269	10.9911
Gypsy-39_[INT]:Gypsy:LTR	11.4324	11.5936	11.6346	10.9762	10.8499	10.9171	10.9854
Gypsy-53_[INT]:Gypsy:LTR	11.5779	11.8198	11.7	11.5648	11.5096	11.4875	11.4829
Gypsy-69_[INT]:Gypsy:LTR	10.8046	11.384	10.6227	10.9111	11.1841	10.5915	11.2732
Gypsy-69_[LTR]:Gypsy:LTR	4.05889	4.21776	3.97769	4.08966	4.15733	4.15234	4.11666
Gypsy-53_[LTR]:Gypsy:LTR	6.21792	6.3603	6.54348	6.1215	6.19826	6.11163	6.03443
Gypsy-23_[LTR]:Gypsy:LTR	7.807	8.52029	8.51506	7.52257	6.90913	7.28621	7.53666
Gypsy-24_[LTR]:Gypsy:LTR	7.73495	6.63007	7.03414	6.66744	6.8412	6.59405	6.64836
Gypsy-27_[LTR]:Gypsy:LTR	5.85715	5.71589	5.31469	5.69643	6.42136	5.95692	5.70449
Gypsy-64_[LTR]:Gypsy:LTR	6.1156	6.855	7.21859	6.32029	6.48447	6.16964	6.42033
Gypsy-58_[INT]:Gypsy:LTR	10.8921	10.909	10.7775	9.97138	10.2197	10.0215	10.3285
Gypsy-9_[LTR]:Gypsy:LTR	5.88897	6.17127	6.34685	6.20877	6.24978	6.15594	6.0908
Gypsy-9_[INT]:Gypsy:LTR	10.8406	10.97	11.1422	10.7614	10.879	10.7162	10.6287
Gypsy-27_[INT]:Gypsy:LTR	9.67188	9.82852	8.73761	10.0787	10.2604	9.93589	9.87463
Gypsy-99_[INT]:Gypsy:LTR	11.2018	11.1261	10.7463	10.61	11.0045	10.8919	10.4077
Gypsy-105_[LTR]:Gypsy:LTR	10.6271	10.7329	10.5651	10.897	10.4392	10.3986	10.7871
Gypsy-62_[INT]:Gypsy:LTR	10.8382	10.629	9.87156	10.4541	10.5663	10.8948	10.7233
Gypsy-65_[LTR]:Gypsy:LTR	6.3483	6.74064	6.73344	6.19417	6.17147	6.12542	6.44877
Gypsy-65_[INT]:Gypsy:LTR	11.0064	11.4069	11.0808	10.7503	10.7027	10.8202	10.9926
Gypsy-88_[LTR]:Gypsy:LTR	4.05665	3.9464	4.33896	4.25562	5.09619	4.13601	4.00837
Gypsy-117_[INT]:Gypsy:LTR	11.7251	11.6267	11.7977	11.0004	11.2899	11.4728	11.1895
Gypsy-59_[LTR]:Gypsy:LTR	7.95056	7.68856	8.07929	8.04028	7.97431	7.98819	7.85794
Gypsy-59_[INT]:Gypsy:LTR	12.387	12.5232	12.6043	11.4022	11.6923	11.4478	11.8588
Gypsy-70_[LTR]:Gypsy:LTR	7.54629	7.74127	7.60758	8.37139	8.10682	7.7406	8.25239
Gypsy-83_[LTR]:Gypsy:LTR	10.0636	10.6574	10.5501	10.8603	10.6183	10.7351	10.9659
Gypsy-83_[INT]:Gypsy:LTR	11.1532	11.3925	11.2208	10.8667	10.7119	11.0432	11.0347
Gypsy-74_[INT]:Gypsy:LTR	11.8892	11.5848	12.1626	11.0966	11.2939	11.1526	11.2983
hAT-Ac-7:hAT-Ac:DNA	10.9954	11.0743	11.1298	11.1361	11.145	11.1066	11.1729
hAT-Ac-18:hAT-Ac:DNA	9.92997	10.0555	9.95603	10.3868	10.3174	10.4861	10.3492
hAT-Ac-4:hAT-Ac:DNA	11.6022	11.5453	11.4524	11.7321	11.7246	11.7065	11.7364
hAT-Ac-2:hAT-Ac:DNA	11.6487	11.5605	11.3858	12.1198	12.0505	12.2276	12.0715
hAT-Ac-8:hAT-Ac:DNA	10.8803	10.9412	10.8903	11.0302	11.0874	11.1074	11.045
hAT-Ac-17:hAT-Ac:DNA	11.221	11.1918	10.9816	11.4122	11.3947	11.4693	11.4299
hAT-Ac-3:hAT-Ac:DNA	11.9094	11.8152	12.0836	11.9981	12.0411	11.9508	12.0548
hAT-Ac-15:hAT-Ac:DNA	11.3737	11.1439	11.1788	11.4028	11.3814	11.4447	11.4443
hAT-Ac-16:hAT-Ac:DNA	10.6258	11.0507	10.7114	11.1248	11.1722	11.0041	11.2014
hAT-Ac-5:hAT-Ac:DNA	12.243	12.2334	12.0184	12.6718	12.6013	12.6557	12.6243
hAT-Ac-1:hAT-Ac:DNA	11.2626	11.0459	11.0986	11.1641	11.2244	11.2568	11.264
hAT-Ac-11:hAT-Ac:DNA	10.5622	10.6263	10.6691	10.7561	10.7782	10.7775	10.6725
hAT-Ac-10:hAT-Ac:DNA	11.5789	11.5301	11.3977	12.5456	12.3913	12.5658	12.4732
hAT-Ac-6:hAT-Ac:DNA	10.4903	10.1306	9.91585	10.7561	10.6828	10.8896	10.6901
hAT-Ac-21:hAT-Ac:DNA	10.4825	10.4171	10.3298	11.1766	11.0692	11.2235	11.0919
hAT-Ac-20:hAT-Ac:DNA	9.79938	9.62261	9.4087	10.2787	10.1961	10.3263	10.2338
hAT-Ac-12:hAT-Ac:DNA	10.7137	10.8545	10.6825	10.718	10.6828	10.6597	10.6352
hAT-Ac-9:hAT-Ac:DNA	9.70778	9.42666	9.55176	10.1035	10.1308	10.2143	10.1973
hAT-Ac-19:hAT-Ac:DNA	11.6673	11.8822	11.5485	12.5005	12.1934	12.0317	12.1571
hAT-Tip100-1:hAT-Tip100:DNA	10.5935	10.6075	10.3572	11.1715	11.0806	11.1908	11.1775
hAT-Tip100-3:hAT-Tip100:DNA	9.57512	9.67313	9.51254	10.3293	10.5772	10.5098	10.1906
hAT-Tip100-2:hAT-Tip100:DNA	9.27962	9.35321	9.62867	9.82257	9.7515	9.81513	9.82615
hAT-Tip100-4:hAT-Tip100:DNA	11.7048	10.8582	11.8776	11.9511	11.9222	11.5285	11.3059
hAT-Tip100-5:hAT-Tip100:DNA	10.4606	10.63	10.5456	10.9107	10.8516	10.7679	10.8076
Maverick-1:Maverick:DNA	14.801	14.5309	15.2087	13.4198	13.4106	13.2155	13.421
Maverick-3:Maverick:DNA	13.546	12.9617	13.5797	12.9528	12.9634	12.7479	12.9619
Maverick-2:Maverick:DNA	12.4234	12.4207	12.3826	12.2113	12.066	12.138	12.2274
PiggyBac-5:PiggyBac:DNA	10.1245	9.85948	9.72809	10.0895	10.0583	10.1219	10.0624
PiggyBac-1:PiggyBac:DNA	10.7606	10.7944	10.6273	11.0287	10.9454	10.921	10.894
PiggyBac-2:PiggyBac:DNA	11.6408	11.7522	11.6521	12.3747	12.2048	12.205	12.0207
TcMar-Tc2-1:TcMar-Tc2:DNA	11.6474	11.5741	11.777	11.6733	11.6317	11.6023	11.5591
TcMar-Tc2-2:TcMar-Tc2:DNA	12.2592	11.7142	11.3247	12.1037	12.0403	12.1958	12.1282
