# Supplementary material for: Dynamic co-evolution of transposable elements and the piRNA pathway in African cichlid fishes
Source: Genome Biol. 2025 Jan 22;26:14. doi: 10.1186/s13059-025-03475-z (PMC11753138; doi:10.1186/s13059-025-03475-z)
Supplement: Supplementary file 5 — Additional file 5. Table S4. Mapping statistics of small RNA- and mRNA-sequencing data. [file 13059_2025_3475_MOESM5_ESM.xlsx]

## Sheet: Table S4A. sRNA total
Table S4A. Mapping statistics of all small RNAs longer than 17 nucleotides, using STAR v2.5.4b.
Sample name	Species	Group	Organ/tissue	Genome used for alignment	Number of 24-35 nucleotides long reads	% Uniquely mapped reads	% multimapping reads	Total % mapped reads	% of reads unmapped: too many mismatches	% of reads unmapped: too short	% of reads unmapped: other	Total % unmapped reads
Aca_ov_n_rep1	Astatotilapia calliptera	Lake Malawi	Ovary	fAstCal1.2 (GCA_900246225.3)	23689544	35.48	60.74	96.22	1.35	1.98	0.44	3.77
Aca_ov_n_rep2	Astatotilapia calliptera	Lake Malawi	Ovary	fAstCal1.2 (GCA_900246225.3)	29935997	26.21	70.21	96.42	0.94	1.82	0.82	3.58
Aca_ov_n_rep3	Astatotilapia calliptera	Lake Malawi	Ovary	fAstCal1.2 (GCA_900246225.3)	42004252	26.44	69.25	95.69	1.01	2.3	1.01	4.32
Aca_tes_n_rep1	Astatotilapia calliptera	Lake Malawi	Testis	fAstCal1.2 (GCA_900246225.3)	33545766	28.74	61.67	90.41	0.92	3.71	4.96	9.59
Aca_tes_n_rep2	Astatotilapia calliptera	Lake Malawi	Testis	fAstCal1.2 (GCA_900246225.3)	39860796	24.41	66.72	91.13	0.99	3.14	4.75	8.88
Aca_tes_n_rep3	Astatotilapia calliptera	Lake Malawi	Testis	fAstCal1.2 (GCA_900246225.3)	42399355	28.86	59.42	88.28	1.34	3.48	6.9	11.72
Aca_tes_n_rep4	Astatotilapia calliptera	Lake Malawi	Testis	fAstCal1.2 (GCA_900246225.3)	61131497	24.21	67.93	92.14	0.75	2.93	4.17	7.85
Aca_mus_n_rep2	Astatotilapia calliptera	Lake Malawi	Muscle	fAstCal1.2 (GCA_900246225.3)	21317012	31.34	66.47	97.81	1.1	0.99	0.1	2.19
Mze_tes_n_rep1	Maylandia zebra	Lake Malawi	Testis	fAstCal1.2 (GCA_900246225.3)	26259500	37.66	54.47	92.13	1.6	2.96	3.32	7.88
Mze_tes_n_rep2	Maylandia zebra	Lake Malawi	Testis	fAstCal1.2 (GCA_900246225.3)	37566945	31.07	60.56	91.63	1.28	3.02	4.06	8.36
Tma_tes_n_rep1	Tropheops sp. 'mauve'	Lake Malawi	Testis	fAstCal1.2 (GCA_900246225.3)	54105970	36.69	51.36	88.05	1.44	3.92	6.6	11.96
Tma_tes_n_rep2	Tropheops sp. 'mauve'	Lake Malawi	Testis	fAstCal1.2 (GCA_900246225.3)	42183316	41.23	49.02	90.25	1.65	3.1	4.99	9.74
Tma_tes_n_rep3	Tropheops sp. 'mauve'	Lake Malawi	Testis	fAstCal1.2 (GCA_900246225.3)	27763702	36.43	52.48	88.91	1.42	3.39	6.28	11.09
Tma_tes_n_rep4	Tropheops sp. 'mauve'	Lake Malawi	Testis	fAstCal1.2 (GCA_900246225.3)	23349436	36.87	54.33	91.2	1.46	2.62	4.71	8.79
Abu_tes_n_rep1	Astatotilapia burtoni	Lake Tanganyika	Testis	AstBur1.0 (GCA_000239415.1)	45200024	49.84	32.24	82.08	3.98	12.36	1.58	17.92
Abu_tes_n_rep2	Astatotilapia burtoni	Lake Tanganyika	Testis	AstBur1.0 (GCA_000239415.1)	37527625	51.63	30.03	81.66	4.31	12.37	1.66	18.34
Abu_tes_n_rep3	Astatotilapia burtoni	Lake Tanganyika	Testis	AstBur1.0 (GCA_000239415.1)	29183360	46.62	32.17	78.79	5.54	13.93	1.74	21.21
Abu_tes_n_rep4	Astatotilapia burtoni	Lake Tanganyika	Testis	AstBur1.0 (GCA_000239415.1)	33239277	49.71	30.81	80.52	4.56	12.97	1.96	19.49
Abu_ov_n_rep4	Astatotilapia burtoni	Lake Tanganyika	Ovary	AstBur1.0 (GCA_000239415.1)	21660911	39.55	19.03	58.58	13.78	26.81	0.84	41.43
Pny_tes_n_rep1	Pundamilia nyererei	Lake Victoria	Testis	PunNye1.0 (GCA_000239375.1)	26251443	46.66	44	90.66	2.97	5.78	0.59	9.34
Pny_tes_n_rep2	Pundamilia nyererei	Lake Victoria	Testis	PunNye1.0 (GCA_000239375.1)	27946450	50.34	35.65	85.99	3.99	8.89	1.14	14.02
Pny_tes_n_rep3	Pundamilia nyererei	Lake Victoria	Testis	PunNye1.0 (GCA_000239375.1)	40254092	52.65	35.13	87.78	3.43	7.96	0.83	12.22
Pny_tes_n_rep4	Pundamilia nyererei	Lake Victoria	Testis	PunNye1.0 (GCA_000239375.1)	25348705	46.32	35.93	82.25	4.71	11.51	1.53	17.75
Pny_ov_n_rep1	Pundamilia nyererei	Lake Victoria	Ovary	PunNye1.0 (GCA_000239375.1)	20501571	53.88	34	87.88	7.03	4.93	0.17	12.13
Pny_ov_n_rep2	Pundamilia nyererei	Lake Victoria	Ovary	PunNye1.0 (GCA_000239375.1)	9559835	42.51	33.13	75.64	11.81	12.21	0.34	24.36
Oni_tes_n_rep1	Oreochromis niloticus	Tilapia outgroup	Testis	O_niloticus_UMD_NMBU (GCA_001858045.3)	12399122	36.27	48.31	84.58	1.26	2.62	11.54	15.42
Oni_tes_n_rep2	Oreochromis niloticus	Tilapia outgroup	Testis	O_niloticus_UMD_NMBU (GCA_001858045.3)	24456859	36.88	48.3	85.18	1.39	2.6	10.83	14.82
Oni_tes_n_rep3	Oreochromis niloticus	Tilapia outgroup	Testis	O_niloticus_UMD_NMBU (GCA_001858045.3)	29165489	38.73	48.27	87	1.37	2.52	9.1	12.99
Oni_ov_n_rep1	Oreochromis niloticus	Tilapia outgroup	Ovary	O_niloticus_UMD_NMBU (GCA_001858045.3)	12229047	22.79	71.58	94.37	1.26	1.9	2.48	5.64
Oni_ov_n_rep2	Oreochromis niloticus	Tilapia outgroup	Ovary	O_niloticus_UMD_NMBU (GCA_001858045.3)	32374163	22.1	72.36	94.46	1.13	1.91	2.5	5.54
Oni_ov_n_rep3	Oreochromis niloticus	Tilapia outgroup	Ovary	O_niloticus_UMD_NMBU (GCA_001858045.3)	20442559	25.89	67.83	93.72	1.13	1.5	3.65	6.28
	Average				3.07372e+07	37.3552	50.4323	87.7874	2.93226	5.87516	3.40613	12.2135
	Median				2.91744e+07	36.875	50.8961	88.595	1.43	3.265	2.49	11.405

## Sheet: Table S4B. sRNA (24-35 nt)
Table S4B. Mapping statistics of all small RNAs between 24-35 nucleotides long, using STAR v2.5.4b.
Sample name	Species	Group	Organ/tissue	Genome used for alignment	Number of 24-35 nucleotides long reads	% Uniquely mapped reads	% multimapping reads	Total % mapped reads	% of reads unmapped: too many mismatches	% of reads unmapped: too short	% of reads unmapped: other	Total % unmapped reads
Aca_ov_n_rep1	Astatotilapia calliptera	Lake Malawi	Ovary	fAstCal1.2 (GCA_900246225.3)	3894397	17.32	75.09	92.41	2.28	4.13	1.18	7.59
Aca_ov_n_rep2	Astatotilapia calliptera	Lake Malawi	Ovary	fAstCal1.2 (GCA_900246225.3)	5176834	17.66	74.7	92.36	1.59	3.37	2.69	7.65
Aca_ov_n_rep3	Astatotilapia calliptera	Lake Malawi	Ovary	fAstCal1.2 (GCA_900246225.3)	3335546	22.51	64.16	86.67	2.71	5.37	5.25	13.33
Aca_tes_n_rep1	Astatotilapia calliptera	Lake Malawi	Testis	fAstCal1.2 (GCA_900246225.3)	11191463	24.61	62.2	86.81	1.25	2.68	9.26	13.19
Aca_tes_n_rep2	Astatotilapia calliptera	Lake Malawi	Testis	fAstCal1.2 (GCA_900246225.3)	13593714	24.46	62.26	86.72	1.2	2.71	9.37	13.28
Aca_tes_n_rep3	Astatotilapia calliptera	Lake Malawi	Testis	fAstCal1.2 (GCA_900246225.3)	18811445	21.4	64.79	86.19	1.3	2.52	9.99	13.81
Aca_tes_n_rep4	Astatotilapia calliptera	Lake Malawi	Testis	fAstCal1.2 (GCA_900246225.3)	16169131	23.19	62.91	86.1	1.33	2.93	9.63	13.89
Aca_mus_n_rep2	Astatotilapia calliptera	Lake Malawi	Muscle	fAstCal1.2 (GCA_900246225.3)	1697029	21.99	70.54	92.53	3.85	3.42	0.2	7.47
Mze_tes_n_rep1	Maylandia zebra	Lake Malawi	Testis	fAstCal1.2 (GCA_900246225.3)	6161603	22.69	65.49	88.18	1.78	4.13	5.9	11.81
Mze_tes_n_rep2	Maylandia zebra	Lake Malawi	Testis	fAstCal1.2 (GCA_900246225.3)	15158546	18.25	71.72	89.97	1.34	2.76	5.93	10.03
Tma_tes_n_rep1	Tropheops sp. 'mauve'	Lake Malawi	Testis	fAstCal1.2 (GCA_900246225.3)	20776746	21.88	64.63	86.51	1.38	3.14	8.97	13.49
Tma_tes_n_rep2	Tropheops sp. 'mauve'	Lake Malawi	Testis	fAstCal1.2 (GCA_900246225.3)	12051292	21.74	64.94	86.68	1.55	3.36	8.41	13.32
Tma_tes_n_rep3	Tropheops sp. 'mauve'	Lake Malawi	Testis	fAstCal1.2 (GCA_900246225.3)	10671546	21.54	65.39	86.93	1.35	3.01	8.7	13.06
Tma_tes_n_rep4	Tropheops sp. 'mauve'	Lake Malawi	Testis	fAstCal1.2 (GCA_900246225.3)	7418831	19.97	68.19	88.16	1.41	2.97	7.47	11.85
Abu_tes_n_rep1	Astatotilapia burtoni	Lake Tanganyika	Testis	AstBur1.0 (GCA_000239415.1)	22213357	40.05	36.47	76.52	4.7	16.79	1.99	23.48
Abu_tes_n_rep2	Astatotilapia burtoni	Lake Tanganyika	Testis	AstBur1.0 (GCA_000239415.1)	19215243	44.02	31.55	75.57	4.89	17.61	1.93	24.43
Abu_tes_n_rep3	Astatotilapia burtoni	Lake Tanganyika	Testis	AstBur1.0 (GCA_000239415.1)	15724794	38.89	36.39	75.28	5.06	17.81	1.85	24.72
Abu_tes_n_rep4	Astatotilapia burtoni	Lake Tanganyika	Testis	AstBur1.0 (GCA_000239415.1)	17966996	42.34	33.69	76.03	4.92	16.96	2.09	23.97
Abu_ov_n_rep4	Astatotilapia burtoni	Lake Tanganyika	Ovary	AstBur1.0 (GCA_000239415.1)	2263123	37.68	35.11	72.79	5.18	20.31	1.71	27.2
Pny_tes_n_rep1	Pundamilia nyererei	Lake Victoria	Testis	PunNye1.0 (GCA_000239375.1)	8631012	22.61	60.65	83.26	4.14	11.76	0.84	16.74
Pny_tes_n_rep2	Pundamilia nyererei	Lake Victoria	Testis	PunNye1.0 (GCA_000239375.1)	9268988	33.89	40.27	74.16	5.26	18.89	1.7	25.85
Pny_tes_n_rep3	Pundamilia nyererei	Lake Victoria	Testis	PunNye1.0 (GCA_000239375.1)	11356944	34.25	40.79	75.04	5.15	18.43	1.37	24.95
Pny_tes_n_rep4	Pundamilia nyererei	Lake Victoria	Testis	PunNye1.0 (GCA_000239375.1)	9854216	34.07	36.86	70.93	5.54	21.69	1.84	29.07
Pny_ov_n_rep1	Pundamilia nyererei	Lake Victoria	Ovary	PunNye1.0 (GCA_000239375.1)	2178533	18.16	69.28	87.44	3.4	8.69	0.46	12.55
Pny_ov_n_rep2	Pundamilia nyererei	Lake Victoria	Ovary	PunNye1.0 (GCA_000239375.1)	1472244	23.14	46.16	69.3	7.69	22.27	0.74	30.7
Oni_tes_n_rep1	Oreochromis niloticus	Tilapia outgroup	Testis	O_niloticus_UMD_NMBU (GCA_001858045.3)	5315439	20.79	60.39	81.18	1.58	3.01	14.23	18.82
Oni_tes_n_rep2	Oreochromis niloticus	Tilapia outgroup	Testis	O_niloticus_UMD_NMBU (GCA_001858045.3)	9843332	21.16	60.15	81.31	1.63	3.12	13.93	18.68
Oni_tes_n_rep3	Oreochromis niloticus	Tilapia outgroup	Testis	O_niloticus_UMD_NMBU (GCA_001858045.3)	11511414	22.58	60.78	83.36	1.66	3.02	11.96	16.64
Oni_ov_n_rep1	Oreochromis niloticus	Tilapia outgroup	Ovary	O_niloticus_UMD_NMBU (GCA_001858045.3)	1182696	26.97	56.44	83.41	3.35	4.57	8.66	16.58
Oni_ov_n_rep2	Oreochromis niloticus	Tilapia outgroup	Ovary	O_niloticus_UMD_NMBU (GCA_001858045.3)	2514853	26.61	52.63	79.24	4.28	5.4	11.08	20.76
Oni_ov_n_rep3	Oreochromis niloticus	Tilapia outgroup	Ovary	O_niloticus_UMD_NMBU (GCA_001858045.3)	2140629	21.42	61.09	82.51	3.35	3.56	10.59	17.5
	Average				9.63748e+06	26.0594	56.6358	82.6952	3.1	8.39968	5.80387	17.3035
	Median				9.74041e+06	22.65	60.935	83.385	2.905	4.13	5.85194	16.61

## Sheet: Table S4C. sRNA (24-35 nt) piCB
Table S4C. Mapping statistics of all small RNAs between 24-35 nucleotides long, using STAR v2.5.4b with settings compatible with piCB analysis downstream.
Sample name	Species	Group	Organ/tissue	Genome used for alignment	Number of 24-35 nucleotides long reads	% Uniquely mapped reads	% multimapping reads	Total % mapped reads	% of reads unmapped: too many mismatches	% of reads unmapped: too short	% of reads unmapped: other	Total % unmapped reads
Aca_ov_n_rep1	Astatotilapia calliptera	Lake Malawi	Ovary	fAstCal1.2 (GCA_900246225.3)	3894397	17.32	75.09	92.41	2.28	4.13	1.18	7.59
Aca_ov_n_rep2	Astatotilapia calliptera	Lake Malawi	Ovary	fAstCal1.2 (GCA_900246225.3)	5176834	17.66	74.7	92.36	1.59	3.37	2.69	7.65
Aca_ov_n_rep3	Astatotilapia calliptera	Lake Malawi	Ovary	fAstCal1.2 (GCA_900246225.3)	3335546	22.51	64.16	86.67	2.71	5.37	5.25	13.33
Aca_tes_n_rep1	Astatotilapia calliptera	Lake Malawi	Testis	fAstCal1.2 (GCA_900246225.3)	11191463	24.61	62.2	86.81	1.25	2.68	9.26	13.19
Aca_tes_n_rep2	Astatotilapia calliptera	Lake Malawi	Testis	fAstCal1.2 (GCA_900246225.3)	13593714	24.46	62.26	86.72	1.2	2.71	9.37	13.28
Aca_tes_n_rep3	Astatotilapia calliptera	Lake Malawi	Testis	fAstCal1.2 (GCA_900246225.3)	18811445	21.4	64.79	86.19	1.3	2.52	9.99	13.81
Aca_tes_n_rep4	Astatotilapia calliptera	Lake Malawi	Testis	fAstCal1.2 (GCA_900246225.3)	16169131	23.19	62.91	86.1	1.33	2.93	9.63	13.89
Aca_mus_n_rep2	Astatotilapia calliptera	Lake Malawi	Muscle	fAstCal1.2 (GCA_900246225.3)	1697029	21.99	70.54	92.53	3.85	3.42	0.2	7.47
Mze_tes_n_rep1	Maylandia zebra	Lake Malawi	Testis	fAstCal1.2 (GCA_900246225.3)	6161603	22.69	65.49	88.18	1.78	4.13	5.9	11.81
Mze_tes_n_rep2	Maylandia zebra	Lake Malawi	Testis	fAstCal1.2 (GCA_900246225.3)	15158546	18.25	71.72	89.97	1.34	2.76	5.93	10.03
Tma_tes_n_rep1	Tropheops sp. 'mauve'	Lake Malawi	Testis	fAstCal1.2 (GCA_900246225.3)	20776746	21.88	64.63	86.51	1.38	3.14	8.97	13.49
Tma_tes_n_rep2	Tropheops sp. 'mauve'	Lake Malawi	Testis	fAstCal1.2 (GCA_900246225.3)	12051292	21.74	64.94	86.68	1.55	3.36	8.41	13.32
Tma_tes_n_rep3	Tropheops sp. 'mauve'	Lake Malawi	Testis	fAstCal1.2 (GCA_900246225.3)	10671546	21.54	65.39	86.93	1.35	3.01	8.7	13.06
Tma_tes_n_rep4	Tropheops sp. 'mauve'	Lake Malawi	Testis	fAstCal1.2 (GCA_900246225.3)	7418831	19.97	68.19	88.16	1.41	2.97	7.47	11.85
Oni_tes_n_rep1	Oreochromis niloticus	Tilapia outgroup	Testis	O_niloticus_UMD_NMBU (GCA_001858045.3)	5315439	20.79	60.39	81.18	1.58	3.01	14.23	18.82
Oni_tes_n_rep2	Oreochromis niloticus	Tilapia outgroup	Testis	O_niloticus_UMD_NMBU (GCA_001858045.3)	9843332	21.16	60.15	81.31	1.63	3.12	13.93	18.68
Oni_tes_n_rep3	Oreochromis niloticus	Tilapia outgroup	Testis	O_niloticus_UMD_NMBU (GCA_001858045.3)	11511414	22.58	60.78	83.36	1.66	3.02	11.96	16.64
Oni_ov_n_rep1	Oreochromis niloticus	Tilapia outgroup	Ovary	O_niloticus_UMD_NMBU (GCA_001858045.3)	1182696	26.97	56.44	83.41	3.35	4.57	8.66	16.58
Oni_ov_n_rep2	Oreochromis niloticus	Tilapia outgroup	Ovary	O_niloticus_UMD_NMBU (GCA_001858045.3)	2514853	26.61	52.63	79.24	4.28	5.4	11.08	20.76
Oni_ov_n_rep3	Oreochromis niloticus	Tilapia outgroup	Ovary	O_niloticus_UMD_NMBU (GCA_001858045.3)	2140629	21.42	61.09	82.51	3.35	3.56	10.59	17.5
	Average				8.93082e+06	21.937	64.4245	86.3615	2.0085	3.459	8.17	13.6375
	Median				8.93082e+06	21.88	64.4245	86.67	1.59	3.14	8.7	13.33

## Sheet: Table S4D. sRNA (24-35 nt) TE
Table S4D. Small RNA reads between 24-35 nucleotides long overlapping with TEs, using FeatureCounts v1.6.0.
	Mapping to curated Astatotilapia calliptera TE annotation														Mapping to non-curated Astatotilapia calliptera TE annotation														Mapping to Astatotilapia burtoni TE annotation					Mapping to Pundamilia nyererei TE annotation						Mapping to Oreochromis niloticus TE annotation
Status	Aca_mus_n_rep2	Aca_ov_n_rep1	Aca_ov_n_rep2	Aca_ov_n_rep3	Aca_tes_n_rep1	Aca_tes_n_rep2	Aca_tes_n_rep3	Aca_tes_n_rep4	Mze_tes_n_rep1	Mze_tes_n_rep2	Tma_tes_n_rep1	Tma_tes_n_rep2	Tma_tes_n_rep3	Tma_tes_n_rep4	Aca_mus_n_rep2	Aca_ov_n_rep1	Aca_ov_n_rep2	Aca_ov_n_rep3	Aca_tes_n_rep1	Aca_tes_n_rep2	Aca_tes_n_rep3	Aca_tes_n_rep4	Mze_tes_n_rep1	Mze_tes_n_rep2	Tma_tes_n_rep1	Tma_tes_n_rep2	Tma_tes_n_rep3	Tma_tes_n_rep4	Abu_ov_n_rep4	Abu_tes_n_rep1	Abu_tes_n_rep2	Abu_tes_n_rep3	Abu_tes_n_rep4	Pny_ov_n_rep1	Pny_ov_n_rep2	Pny_tes_n_rep1	Pny_tes_n_rep2	Pny_tes_n_rep3	Pny_tes_n_rep4	Oni_ov_n_rep1	Oni_ov_n_rep2	Oni_ov_n_rep3	Oni_tes_n_rep1	Oni_tes_n_rep2	Oni_tes_n_rep3
Assigned	13293	326095	895213	1071949	3674729	4518910	6083027	5421551	1644315	3923864	7033295	3961415	3575370	2303310	18279	251621	651339	658898	2269877	2788083	3772796	3287034	1061845	2316847	4283012	2432803	2184017	1433227	392094	4121502	3150603	3002319	3018149	71653	74789	579964	1111416	1188907	1293165	349596	646452	817812	1544941	2713397	3291655
Unassigned_Unmapped	0	0	0	0	0	0	0	0	0	0	0	0	0	0	0	0	0	0	0	0	0	0	0	0	0	0	0	0	0	0	0	0	0	0	0	0	0	0	0	0	0	0	0	0	0
Unassigned_MappingQuality	0	0	0	0	0	0	0	0	0	0	0	0	0	0	0	0	0	0	0	0	0	0	0	0	0	0	0	0	0	0	0	0	0	0	0	0	0	0	0	0	0	0	0	0	0
Unassigned_Chimera	0	0	0	0	0	0	0	0	0	0	0	0	0	0	0	0	0	0	0	0	0	0	0	0	0	0	0	0	0	0	0	0	0	0	0	0	0	0	0	0	0	0	0	0	0
Unassigned_FragmentLength	0	0	0	0	0	0	0	0	0	0	0	0	0	0	0	0	0	0	0	0	0	0	0	0	0	0	0	0	0	0	0	0	0	0	0	0	0	0	0	0	0	0	0	0	0
Unassigned_Duplicate	0	0	0	0	0	0	0	0	0	0	0	0	0	0	0	0	0	0	0	0	0	0	0	0	0	0	0	0	0	0	0	0	0	0	0	0	0	0	0	0	0	0	0	0	0
Unassigned_MultiMapping	0	0	0	0	0	0	0	0	0	0	0	0	0	0	0	0	0	0	0	0	0	0	0	0	0	0	0	0	0	0	0	0	0	0	0	0	0	0	0	0	0	0	0	0	0
Unassigned_Secondary	0	0	0	0	0	0	0	0	0	0	0	0	0	0	0	0	0	0	0	0	0	0	0	0	0	0	0	0	0	0	0	0	0	0	0	0	0	0	0	0	0	0	0	0	0
Unassigned_Nonjunction	0	0	0	0	0	0	0	0	0	0	0	0	0	0	0	0	0	0	0	0	0	0	0	0	0	0	0	0	0	0	0	0	0	0	0	0	0	0	0	0	0	0	0	0	0
Unassigned_NoFeatures	1556674	3266629	3867467	1796547	5963691	7175155	10007293	8390223	3751912	9640894	10796103	6402806	5629482	4188042	1551752	3345115	4123874	2223959	7405283	8950315	12371839	10577910	4355550	11286023	13613552	7969327	7054959	5083282	1244624	12807812	11303892	8787168	10582509	1831680	944018	6591556	5732175	7303589	5662994	631681	1334946	941838	2739334	5230811	6246032
Unassigned_Overlapping_Length	0	0	0	0	0	0	0	0	0	0	0	0	0	0	0	0	0	0	0	0	0	0	0	0	0	0	0	0	0	0	0	0	0	0	0	0	0	0	0	0	0	0	0	0	0
Unassigned_Ambiguity	274	6118	18539	22623	76488	94956	122862	110984	37346	73660	143872	81119	72678	48732	210	2106	6006	8262	39748	50623	68547	57814	16178	35548	76706	43210	38554	23575	10765	68782	66395	48794	59527	1642	1541	14466	29735	30025	33255	5301	11453	6411	30669	59264	57860

## Sheet: Table S4E. mRNA HISAT2
Table S4E. Mapping statistics of mRNA-sequencing trimmed reads, using HISAT2 v2.2.1.
Sample name	Species	Group	Organ/Tissue	Genome used for alignment	Number of 24-35 nucleotides long reads	Overall alignment rate
Aca_ov_rep1	Astatotilapia calliptera	Lake Malawi	Ovary	fAstCal1.2 (GCA_900246225.3)	35022398	93.77
Aca_ov_rep2	Astatotilapia calliptera	Lake Malawi	Ovary	fAstCal1.2 (GCA_900246225.3)	35979465	95.42
Aca_ov_rep3	Astatotilapia calliptera	Lake Malawi	Ovary	fAstCal1.2 (GCA_900246225.3)	34993902	96.02
Aca_ov_rep4	Astatotilapia calliptera	Lake Malawi	Ovary	fAstCal1.2 (GCA_900246225.3)	34827685	96.41
Aca_tes_rep1	Astatotilapia calliptera	Lake Malawi	Testis	fAstCal1.2 (GCA_900246225.3)	33250095	96.09
Aca_tes_rep2	Astatotilapia calliptera	Lake Malawi	Testis	fAstCal1.2 (GCA_900246225.3)	35453153	96.01
Aca_tes_rep3	Astatotilapia calliptera	Lake Malawi	Testis	fAstCal1.2 (GCA_900246225.3)	36240200	95.96
Aca_tes_rep4	Astatotilapia calliptera	Lake Malawi	Testis	fAstCal1.2 (GCA_900246225.3)	35814544	96.06
Aca_fbra_rep1	Astatotilapia calliptera	Lake Malawi	Brain (female)	fAstCal1.2 (GCA_900246225.3)	42323209	91.28
Aca_fbra_rep2	Astatotilapia calliptera	Lake Malawi	Brain (female)	fAstCal1.2 (GCA_900246225.3)	14846816	88.2
Aca_fbra_rep3	Astatotilapia calliptera	Lake Malawi	Brain (female)	fAstCal1.2 (GCA_900246225.3)	18448552	89.81
Aca_mbra_rep1	Astatotilapia calliptera	Lake Malawi	Brain (male)	fAstCal1.2 (GCA_900246225.3)	14893090	89.27
Aca_mbra_rep2	Astatotilapia calliptera	Lake Malawi	Brain (male)	fAstCal1.2 (GCA_900246225.3)	18174849	88.75
Aca_mbra_rep3	Astatotilapia calliptera	Lake Malawi	Brain (male)	fAstCal1.2 (GCA_900246225.3)	36075613	87.09
Mze_tes_rep1	Maylandia zebra	Lake Malawi	Testis	fAstCal1.2 (GCA_900246225.3)	38031460	95.51
Mze_tes_rep2	Maylandia zebra	Lake Malawi	Testis	fAstCal1.2 (GCA_900246225.3)	35752999	94.81
Tma_tes_rep1	Tropheops sp. 'mauve'	Lake Malawi	Testis	fAstCal1.2 (GCA_900246225.3)	35117448	95.95
Tma_tes_rep2	Tropheops sp. 'mauve'	Lake Malawi	Testis	fAstCal1.2 (GCA_900246225.3)	33665802	96.04
Tma_tes_rep3	Tropheops sp. 'mauve'	Lake Malawi	Testis	fAstCal1.2 (GCA_900246225.3)	34089063	95.97
Tma_tes_rep4	Tropheops sp. 'mauve'	Lake Malawi	Testis	fAstCal1.2 (GCA_900246225.3)	35496008	95.91
Abu_tes_rep1	Astatotilapia burtoni	Lake Tanganyika	Testis	AstBur1.0 (GCA_000239415.1)	36730009	89.19
Abu_tes_rep2	Astatotilapia burtoni	Lake Tanganyika	Testis	AstBur1.0 (GCA_000239415.1)	35817349	87.41
Abu_tes_rep3	Astatotilapia burtoni	Lake Tanganyika	Testis	AstBur1.0 (GCA_000239415.1)	35860624	88.71
Abu_tes_rep4	Astatotilapia burtoni	Lake Tanganyika	Testis	AstBur1.0 (GCA_000239415.1)	36068479	88.95
Abu_ov_rep1	Astatotilapia burtoni	Lake Tanganyika	Ovary	AstBur1.0 (GCA_000239415.1)	34037113	92.05
Abu_ov_rep2	Astatotilapia burtoni	Lake Tanganyika	Ovary	AstBur1.0 (GCA_000239415.1)	34981780	91.97
Abu_ov_rep4	Astatotilapia burtoni	Lake Tanganyika	Ovary	AstBur1.0 (GCA_000239415.1)	35864859	92.89
Pny_tes_rep1	Pundamilia nyererei	Lake Victoria	Testis	PunNye1.0 (GCA_000239375.1)	32934498	79.82
Pny_tes_rep2	Pundamilia nyererei	Lake Victoria	Testis	PunNye1.0 (GCA_000239375.1)	28413896	84.63
Pny_tes_rep3	Pundamilia nyererei	Lake Victoria	Testis	PunNye1.0 (GCA_000239375.1)	12915714	84.01
Pny_tes_rep4	Pundamilia nyererei	Lake Victoria	Testis	PunNye1.0 (GCA_000239375.1)	34537063	86.94
Pny_ov_rep1	Pundamilia nyererei	Lake Victoria	Ovary	PunNye1.0 (GCA_000239375.1)	24184056	89.4
Pny_ov_rep2	Pundamilia nyererei	Lake Victoria	Ovary	PunNye1.0 (GCA_000239375.1)	17425718	81.16
Pny_ov_rep3	Pundamilia nyererei	Lake Victoria	Ovary	PunNye1.0 (GCA_000239375.1)	33357863	83.76
Oni_tes_rep1	Oreochromis niloticus	Tilapia outgroup	Testis	O_niloticus_UMD_NMBU (GCA_001858045.3)	34808529	96.09
Oni_tes_rep2	Oreochromis niloticus	Tilapia outgroup	Testis	O_niloticus_UMD_NMBU (GCA_001858045.3)	35210242	95.78
Oni_tes_rep3	Oreochromis niloticus	Tilapia outgroup	Testis	O_niloticus_UMD_NMBU (GCA_001858045.3)	34632552	96.01
Oni_ov_rep1	Oreochromis niloticus	Tilapia outgroup	Ovary	O_niloticus_UMD_NMBU (GCA_001858045.3)	35856991	97.15
Oni_ov_rep2	Oreochromis niloticus	Tilapia outgroup	Ovary	O_niloticus_UMD_NMBU (GCA_001858045.3)	38264575	96.59
Oni_ov_rep3	Oreochromis niloticus	Tilapia outgroup	Ovary	O_niloticus_UMD_NMBU (GCA_001858045.3)	37808182	96.15
	Average				3.22052e+07	91.8248
	Median				34993902	92.89

## Sheet: Table S4F. mRNA STAR
Table S4F. Mapping statistics of mRNA-sequencing trimmed reads, using STAR v2.5.4b, with settings compatible with TEtranscripts.
Sample name	Species	Group	Organ/Tissue	Genome used for alignment	Number of 24-35 nucleotides long reads	% Uniquely mapped reads	% multimapping reads	Total % mapped reads	% of reads unmapped: too many mismatches	% of reads unmapped: too short	% of reads unmapped: other	Total % unmapped reads
Aca_ov_rep1	Astatotilapia calliptera	Lake Malawi	Ovary	fAstCal1.2 (GCA_900246225.3)	35022398	86.83	6.64	93.47	0	5.46	1.06	6.52
Aca_ov_rep2	Astatotilapia calliptera	Lake Malawi	Ovary	fAstCal1.2 (GCA_900246225.3)	35979465	90.37	5.64	96.01	0	3.63	0.35	3.98
Aca_ov_rep3	Astatotilapia calliptera	Lake Malawi	Ovary	fAstCal1.2 (GCA_900246225.3)	34993902	91.56	4.89	96.45	0	3.05	0.51	3.56
Aca_ov_rep4	Astatotilapia calliptera	Lake Malawi	Ovary	fAstCal1.2 (GCA_900246225.3)	34827685	92.37	4.4	96.77	0	2.84	0.39	3.23
Aca_tes_rep1	Astatotilapia calliptera	Lake Malawi	Testis	fAstCal1.2 (GCA_900246225.3)	33250095	90.34	6.01	96.35	0	3.08	0.57	3.65
Aca_tes_rep2	Astatotilapia calliptera	Lake Malawi	Testis	fAstCal1.2 (GCA_900246225.3)	35453153	90.07	6.3	96.37	0	3.06	0.58	3.64
Aca_tes_rep3	Astatotilapia calliptera	Lake Malawi	Testis	fAstCal1.2 (GCA_900246225.3)	36240200	91.11	5.28	96.39	0	3.22	0.39	3.61
Aca_tes_rep4	Astatotilapia calliptera	Lake Malawi	Testis	fAstCal1.2 (GCA_900246225.3)	35814544	90.52	5.66	96.18	0	3.09	0.73	3.82
Aca_fbra_rep1	Astatotilapia calliptera	Lake Malawi	Brain (female)	fAstCal1.2 (GCA_900246225.3)	42323209	87.73	3.41	91.14	0	8.72	0.13	8.85
Aca_fbra_rep2	Astatotilapia calliptera	Lake Malawi	Brain (female)	fAstCal1.2 (GCA_900246225.3)	14846816	84.56	3.47	88.03	0	11.81	0.16	11.97
Aca_fbra_rep3	Astatotilapia calliptera	Lake Malawi	Brain (female)	fAstCal1.2 (GCA_900246225.3)	18448552	86.24	3.38	89.62	0	10.24	0.14	10.38
Aca_mbra_rep1	Astatotilapia calliptera	Lake Malawi	Brain (male)	fAstCal1.2 (GCA_900246225.3)	14893090	85.63	3.4	89.03	0	10.84	0.12	10.96
Aca_mbra_rep2	Astatotilapia calliptera	Lake Malawi	Brain (male)	fAstCal1.2 (GCA_900246225.3)	18174849	85.32	3.3	88.62	0	11.26	0.12	11.38
Aca_mbra_rep3	Astatotilapia calliptera	Lake Malawi	Brain (male)	fAstCal1.2 (GCA_900246225.3)	36075613	83.7	3.44	87.14	0	12.71	0.14	12.85
Mze_tes_rep1	Maylandia zebra	Lake Malawi	Testis	fAstCal1.2 (GCA_900246225.3)	38031460	90.21	5.95	96.16	0	3.1	0.74	3.84
Mze_tes_rep2	Maylandia zebra	Lake Malawi	Testis	fAstCal1.2 (GCA_900246225.3)	35752999	89.36	6.56	95.92	0	3.72	0.37	4.09
Tma_tes_rep1	Tropheops sp. 'mauve'	Lake Malawi	Testis	fAstCal1.2 (GCA_900246225.3)	35117448	90.54	5.98	96.52	0	2.86	0.62	3.48
Tma_tes_rep2	Tropheops sp. 'mauve'	Lake Malawi	Testis	fAstCal1.2 (GCA_900246225.3)	33665802	90.46	6.09	96.55	0	2.76	0.7	3.46
Tma_tes_rep3	Tropheops sp. 'mauve'	Lake Malawi	Testis	fAstCal1.2 (GCA_900246225.3)	34089063	90.83	5.79	96.62	0	2.86	0.52	3.38
Tma_tes_rep4	Tropheops sp. 'mauve'	Lake Malawi	Testis	fAstCal1.2 (GCA_900246225.3)	35496008	90.84	5.87	96.71	0	2.84	0.46	3.3
Abu_tes_rep1	Astatotilapia burtoni	Lake Tanganyika	Testis	AstBur1.0 (GCA_000239415.1)	36730009	89.43	1.06	90.49	0	9.49	0.01	9.5
Abu_tes_rep2	Astatotilapia burtoni	Lake Tanganyika	Testis	AstBur1.0 (GCA_000239415.1)	35817349	87.84	1.14	88.98	0	11	0.02	11.02
Abu_tes_rep3	Astatotilapia burtoni	Lake Tanganyika	Testis	AstBur1.0 (GCA_000239415.1)	35860624	88.84	0.99	89.83	0	10.15	0.02	10.17
Abu_tes_rep4	Astatotilapia burtoni	Lake Tanganyika	Testis	AstBur1.0 (GCA_000239415.1)	36068479	89.16	1	90.16	0	9.82	0.02	9.84
Abu_ov_rep1	Astatotilapia burtoni	Lake Tanganyika	Ovary	AstBur1.0 (GCA_000239415.1)	34037113	91.62	1.44	93.06	0	6.92	0.02	6.94
Abu_ov_rep2	Astatotilapia burtoni	Lake Tanganyika	Ovary	AstBur1.0 (GCA_000239415.1)	34981780	91.56	1.28	92.84	0	7.15	0.02	7.17
Abu_ov_rep4	Astatotilapia burtoni	Lake Tanganyika	Ovary	AstBur1.0 (GCA_000239415.1)	35864859	92.42	1.37	93.79	0	6.19	0.02	6.21
Pny_tes_rep1	Pundamilia nyererei	Lake Victoria	Testis	PunNye1.0 (GCA_000239375.1)	32934498	79.87	1.31	81.18	0	18.81	0.02	18.83
Pny_tes_rep2	Pundamilia nyererei	Lake Victoria	Testis	PunNye1.0 (GCA_000239375.1)	28413896	84.4	1.17	85.57	0	14.41	0.02	14.43
Pny_tes_rep3	Pundamilia nyererei	Lake Victoria	Testis	PunNye1.0 (GCA_000239375.1)	12915714	83.65	1.22	84.87	0	15.12	0.02	15.14
Pny_tes_rep4	Pundamilia nyererei	Lake Victoria	Testis	PunNye1.0 (GCA_000239375.1)	34537063	86.53	1.14	87.67	0	12.31	0.02	12.33
Pny_ov_rep1	Pundamilia nyererei	Lake Victoria	Ovary	PunNye1.0 (GCA_000239375.1)	24184056	88.76	1.18	89.94	0	10.05	0.01	10.06
Pny_ov_rep2	Pundamilia nyererei	Lake Victoria	Ovary	PunNye1.0 (GCA_000239375.1)	17425718	80.55	1.5	82.05	0	17.94	0.02	17.96
Pny_ov_rep3	Pundamilia nyererei	Lake Victoria	Ovary	PunNye1.0 (GCA_000239375.1)	33357863	83.11	1.03	84.14	0	15.85	0.01	15.86
Oni_tes_rep1	Oreochromis niloticus	Tilapia outgroup	Testis	O_niloticus_UMD_NMBU (GCA_001858045.3)	34808529	92.57	5.06	97.63	0	2.09	0.27	2.36
Oni_tes_rep2	Oreochromis niloticus	Tilapia outgroup	Testis	O_niloticus_UMD_NMBU (GCA_001858045.3)	35210242	92.53	4.75	97.28	0	2.43	0.28	2.71
Oni_tes_rep3	Oreochromis niloticus	Tilapia outgroup	Testis	O_niloticus_UMD_NMBU (GCA_001858045.3)	34632552	92.42	5.11	97.53	0	2.18	0.28	2.46
Oni_ov_rep1	Oreochromis niloticus	Tilapia outgroup	Ovary	O_niloticus_UMD_NMBU (GCA_001858045.3)	35856991	94.6	3.33	97.93	0	1.68	0.39	2.07
Oni_ov_rep2	Oreochromis niloticus	Tilapia outgroup	Ovary	O_niloticus_UMD_NMBU (GCA_001858045.3)	38264575	94.23	3.45	97.68	0	1.92	0.4	2.32
Oni_ov_rep3	Oreochromis niloticus	Tilapia outgroup	Ovary	O_niloticus_UMD_NMBU (GCA_001858045.3)	37808182	93.9	3.67	97.57	0	2.13	0.31	2.44
	Average				3.22052e+07	88.9145	3.5915	92.506	0	7.21975	0.2745	7.49425
	Median				34993902	90.07	3.45	93.47	0	6.19	0.27	6.52
